# Supplementary material for: Metabolic modeling to identify engineering targets for Komagataella phaffii: The effect of biomass composition on gene target identification
Source: Biotechnol Bioeng. 2017 Aug 15;114(11):2605–15. doi: 10.1002/bit.26380 (PMC5659126; doi:10.1002/bit.26380)
Supplement: Supplementary file 2 — Supporting Information.S2 [file BIT-114-2605-s002.xlsx]

## Sheet: compartment_comparison
Name	iLC915	PpaMBEL1254	iPP668	Consensus_merge
Mitochondria	C_m	m	[m]	C_m
Peroxisome	C_p	x	[x]	C_p
Endoplasmic_reticulum	C_r	r	[r]	C_r
Golgi_apparatus	C_g	g	[g]	C_g
Vacuole	C_v	v	[v]	C_v
Cytoplasm	C_c	c	[c]	C_c
Extracellular	C_e	e	[e]	C_e
Boundary	C_b	-	-	C_b
Nucleus	-	n	[n]	C_n
Nucelar in iPP668 = nucleus
Vacuolar in iPP668 = vacuole
Cytosol in iPP668 = cytoplasm
Endoplasmic reticulum in iPP668 = Endoplasmic_reticulum
Golgi apparatus in iPP668 = Golgi_apparatus

## Sheet: metabolite comparison
iLC915			PpaMBEL1254
METABOLITEINCOMPARTMENT	notes	notes	METABOLITEINCOMPARTMENT-PpaMBEL1254	asinPpaMBEL1254	asinSBML	METABOLITEINCOMPARTMENT-iPP668	asiniPP668		LEGEND			CONSENSUS_MERGE	KEGG	CHEBI	Alternatives/Notes
(-)-Ureidoglycolate&Cytoplasm			(-)-Ureidoglycolate&Cytoplasm		urdglyc_c	(-)-Ureidoglycolate&Cytoplasm			red	exact_match_with_iLC915		(-)-Ureidoglycolate	C00603	57296
(R)-2,3-Dihydroxy-3-methylbutanoate&Mitochondria			(R)-2,3-Dihydroxy-3-methylbutanoate&Mitochondria		a_23dhmb_m	(R)-2,3-Dihydroxy-3-methylbutanoate&Mitochondria			green	metabolite_synonym_with_iLC915		(1,4-alpha-D-Glucosyl)n	C00277	15444
(R)-2,3-Dihydroxy-3-methylpentanoate&Mitochondria			(R)-2,3-Dihydroxy-3-methylpentanoate&Mitochondria		a_23dhmp_m	(R)-2,3-Dihydroxy-3-methylpentanoate&Mitochondria			blue	compartment_difference		(13Z)-Icosenoyl-CoA	-	76910
(R)-5-Diphosphomevalonate&Cytoplasm			(R)-5-Diphosphomevalonate&Cytoplasm		a_5dpmev_c	(R)-5-Diphosphomevalonate&Cytoplasm			purple	metabolite_indifferent_compartment_from_iLC915		(1S,2R)-Indoleglycerolphosphate	C03506	51793
(R)-5-Phosphomevalonate&Cytoplasm			(R)-5-Phosphomevalonate&Cytoplasm		a_5pmev_c	(R)-5-Phosphomevalonate&Cytoplasm			orange	common_in_iPP668_and_PpaMBEL1254		(2E)-Octadecenoyl-[acp]	C16221	80388
(R)-Mevalonate&Cytoplasm			(R)-Mevalonate&Cytoplasm		mevR_c	(R)-Mevalonate&Cytoplasm			redHL	not_in_yeast		(2E,13Z)-icosadienoyl-CoA	-	76909
(R)-Pantoate&Cytoplasm			(R)-Pantoate&Cytoplasm		pantR_c	(R)-Pantoate&Cytoplasm			yellowHL	specific_to_one_model		(2R)-homocitrate	C01251	52222
(S)-2-Aceto-2-hydroxybutanoate&Mitochondria			(S)-2-Aceto-2-hydroxybutanoate&Mitochondria		a_2ahbut_m	(S)-2-Aceto-2-hydroxybutanoate&Mitochondria			blueHL	common_nucleus_metabolites_in_iPP668_and_PpaMBEL1254		(2R,3S)-3-Isopropylmalate	C04411	35121
(S)-3-Hydroxydodecanoyl-CoA&Peroxisome			(S)-3-Hydroxydodecanoyl-CoA&Peroxisome		a_3hddcoa_x	(S)-3-Hydroxydodecanoyl-CoA&Peroxisome			black	ref_iLC915		(2S)-2-Isopropyl-3-oxosuccinate	C04236	17214
(S)-3-Hydroxyhexadecanoyl-CoA&Peroxisome			(S)-3-Hydroxyhexadecanoyl-CoA&Peroxisome		a_3hhdcoa_x	(S)-3-Hydroxyhexadecanoyl-CoA&Peroxisome			darkred	not_in_that_model		(2S)-2-Isopropylmalate	C02504	1178
(S)-3-Hydroxytetradecanoyl-CoA&Peroxisome			(S)-3-Hydroxytetradecanoyl-CoA&Peroxisome		a_3htdcoa_x	(S)-3-Hydroxytetradecanoyl-CoA&Peroxisome						(2S,3R)-3-Hydroxybutane-1,2,3-tricarboxylate	C04593	57429
(S)-Dihydroorotate&Cytoplasm			(S)-Dihydroorotate&Cytoplasm		dhorS_c	(S)-Dihydroorotate&Cytoplasm						(2S,3S)-3-Hydroxy-2-methylbutanoyl-CoA	C04405	15449
1,3-beta-D-Glucan&Cytoplasm			1,3-beta-D-Glucan&Cytoplasm		a_13BDglcn_c	1,3-beta-D-Glucan&Cytoplasm						(3R)-3-Hydroxybutanoyl-[acp]	C04618	-
1,3-Diaminopropane&Cytoplasm			1,3-Diaminopropane&Cytoplasm		a_13dampp_c	1,3-Diaminopropane&Cytoplasm						(3R)-3-Hydroxydecanoyl-[acp]	C04619	-
10-Formyltetrahydrofolate&Cytoplasm			10-Formyltetrahydrofolate&Cytoplasm		a_10fthf_c	10-Formyltetrahydrofolate&Cytoplasm						(3R)-3-Hydroxyoctanoyl-[acp]	C04620	-
10-Formyltetrahydrofolate&Mitochondria			10-Formyltetrahydrofolate&Mitochondria		a_10fthf_m	10-Formyltetrahydrofolate&Mitochondria						(3R)-3-Hydroxypalmitoyl-[acp]	C04633	-
2-Dehydropantoate&Cytoplasm			2-Dehydropantoate&Cytoplasm		a_2dhp_c	2-Dehydropantoate&Cytoplasm						(3R)-3-Hydroxytetradecanoyl-[acp]	C04688	-
2-Dehydropantoate&Mitochondria			2-Dehydropantoate&Mitochondria		a_2dhp_m	2-Dehydropantoate&Mitochondria						(5-L-Glutamyl)-peptide	C03193	-
2-Hexaprenyl-3-methyl-5-hydroxy-6-methoxy-1,4-benzoquinone&Mitochondria			2-hexaprenyl-3-methyl-5-hydroxy-6-methoxy-1,4-benzoquinone&Mitochondria		a_2hpmhmbq_m	2-Hexaprenyl-3-methyl-5-hydroxy-6-methoxy-1,4-benzoquinone&Mitochondria						(9Z)-Octadecenoicacid	C00712	16196
2-Hexaprenyl-3-methyl-6-methoxy-1,4-benzoquinone&Mitochondria			2-hexaprenyl-3-methyl-6-methoxy-1,4-benzoquinone&Mitochondria		a_2hpmmbq_m	2-Hexaprenyl-3-methyl-6-methoxy-1,4-benzoquinone&Mitochondria						(9Z)-Octadecenoyl-[acp]	C01203	-
2-Hexaprenyl-6-methoxy-1,4-benzoquinone&Mitochondria			2-Hexaprenyl-6-methoxy-1,4-benzoquinone&Mitochondria		a_2hp6mbq_m	2-Hexaprenyl-6-methoxy-1,4-benzoquinone&Mitochondria						(9Z)-Octadecenoyl-CoA	C00510	57387
2-Hexaprenyl-6-methoxyphenol&Mitochondria			2-Hexaprenyl-6-methoxyphenol&Mitochondria		a_2hp6mp_m	2-Hexaprenyl-6-methoxyphenol&Mitochondria						(9Z,12Z)-Octadecadienoicacid	C01595	17351
2-Isopropylmaleate&Cytoplasm			2-Isopropylmaleate&Cytoplasm		a_2ippm_c	2-Isopropylmaleate&Cytoplasm						(9Z,12Z)-Octadecadienoyl-[acp]	C16160	-
2-Methylcitrate&Mitochondria			2-Methylcitrate&Mitochondria			2-Methylcitrate&Mitochondria						(9Z,12Z)-Octadecadienoyl-CoA	C02050	15530
2-Oxoadipate&Cytoplasm			2-Oxoadipate&Cytoplasm		a_2oxoadp_c	2-Oxoadipate&Cytoplasm						(9Z,12Z,15Z)-Octadecatrienoicacid	C06427	27432
2-Oxoadipate&Mitochondria			2-Oxoadipate&Mitochondria		a_2oxoadp_m	2-Oxoadipate&Mitochondria						(9Z,12Z,15Z)-Octadecatrienoyl-[acp]	C16161	-
2-Oxobutanoate&Cytoplasm			2-Oxobutanoate&Cytoplasm		a_2obut_c	2-Oxobutanoate&Cytoplasm						(9Z,12Z,15Z)-Octadecatrienoyl-CoA	C16162	51985
2-Oxobutanoate&Mitochondria			2-Oxobutanoate&Mitochondria		a_2obut_m	2-Oxobutanoate&Mitochondria						(alpha-D-mannosyl)2-beta-D-mannosyl-diacetylchitobiosyldiphosphodolichol	-	28049	preliminary CHEBI entry
2-Oxoglutarate&Cytoplasm			2-Oxoglutarate&Cytoplasm		akg_c	2-Oxoglutarate&Cytoplasm						(alpha-D-mannosyl)3-beta-D-mannosyl-diacetylchitodiphosphodolichol	-	37632	preliminary CHEBI entry
2-Oxoglutarate&Mitochondria			2-Oxoglutarate&Mitochondria		akg_m	2-Oxoglutarate&Mitochondria						(E)-3-(Methoxycarbonyl)pent-2-enedioate	C11514	-
2-Oxoglutarate&Peroxisome			2-Oxoglutarate&Peroxisome		akg_x	2-Oxoglutarate&Peroxisome						(Glc)1(GlcNAc)2(Man)9(Asn)1	G00010	59080
2-Phenylethanol&Cytoplasm			2-phenylethanol&Cytoplasm		a_2phetoh_c	2-Phenylethanol&Cytoplasm						(Glc)1(GlcNAc)2(Man)9(PP-Dol)1	G10598	-
2-Phenylethanol&Mitochondria			2-phenylethanol&Mitochondria		a_2phetoh_m	2-Phenylethanol&Mitochondria						(Glc)2(GlcNAc)2(Man)9(Asn)1	G00171	59082
3-(4-Hydroxyphenyl)pyruvate&Cytoplasm			3-(4-Hydroxyphenyl)pyruvate&Cytoplasm		a_34hpp_c	3-(4-Hydroxyphenyl)pyruvate&Cytoplasm						(Glc)2(GlcNAc)2(Man)9(PP-Dol)1	G10599	53020
3-Aminopropanal&Cytoplasm			3-Aminopropanal&Cytoplasm		aproa_c	3-Aminopropanal&Cytoplasm						(Glc)3(GlcNAc)2(Man)9(Asn)1	G00009	59084
3-Dehydroquinate&Cytoplasm			3-Dehydroquinate&Cytoplasm		a_3dhq_c	3-Dehydroquinate&Cytoplasm						(Glc)3(GlcNAc)2(Man)9(PP-Dol)1	G00008	53019
3-Dehydroshikimate&Cytoplasm			3-Dehydroshikimate&Cytoplasm		a_3dhsk_c	3-Dehydroshikimate&Cytoplasm						(GlcN)1(Ino(acyl)-P)1	G00145	53055
3-Dehydrosphinganine&Cytoplasm		3-Dehydrosphinganine(C18:1)&Cytoplasm	3-Dehydrosphinganine&Cytoplasm		a_3dsphgn_c	3-Dehydrosphinganine&Cytoplasm						(GlcN)1(Ino(acyl)-P)1(Man)1	G00146	53056
3-Hexaprenyl-4,5-dihydroxybenzoate&Mitochondria			3-Hexaprenyl-4,5-dihydroxybenzoate&Mitochondria		a_3dh5hpb_m	3-Hexaprenyl-4,5-dihydroxybenzoate&Mitochondria						(GlcN)1(Ino(acyl)-P)1(Man)1(EtN)1(P)1	G00147	53057
3-Hexaprenyl-4-hydroxy-5-methoxybenzoate&Mitochondria			3-Hexaprenyl-4-hydroxy-5-methoxybenzoate&Mitochondria		a_3hph5mb_m	3-Hexaprenyl-4-hydroxy-5-methoxybenzoate&Mitochondria						(GlcN)1(Ino(acyl)-P)1(Man)2(EtN)1(P)1	G00148	53058
3-Hexaprenyl-4-hydroxybenzoate&Mitochondria			3-Hexaprenyl-4-hydroxybenzoate&Mitochondria		a_3ophb_5_m	3-Hexaprenyl-4-hydroxybenzoate&Mitochondria						(GlcN)1(Ino(acyl)-P)1(Man)3(EtN)1(P)1	G00149	53059
3-Hydroxyanthranilate&Cytoplasm			3-Hydroxyanthranilate&Cytoplasm		a_3hanthrn_c	3-Hydroxyanthranilate&Cytoplasm						(GlcN)1(Ino(acyl)-P)1(Man)4(EtN)1(P)1	G00140	-
3-Hydroxyhexacosanoyl-CoA&Peroxisome		(S)-3-Hydroxyhexacosanoyl-CoA&Peroxisome	3-Hydroxyhexacosanoyl-CoA&Peroxisome	(S)-3-Hydroxyhexacosanoyl-CoA&Peroxisome	a_3hxccoa_x	3-Hydroxyhexacosanoyl-CoA&Peroxisome	(S)-3-Hydroxyhexacosanoyl-CoA&Peroxisome					(GlcN)1(Ino(acyl)-P)1(Man)4(EtN)2(P)2	G00141	-
3-Hydroxyoctadecanoyl-CoA&Peroxisome		(S)-3-Hydroxyoctadecanoyl-CoA&Peroxisome	3-Hydroxyoctadecanoyl-CoA&Peroxisome	(S)-3-Hydroxyoctadecanoyl-CoA&Peroxisome	a_3hodcoa_x	3-Hydroxyoctadecanoyl-CoA&Peroxisome	(S)-3-Hydroxyoctadecanoyl-CoA&Peroxisome					(GlcN)1(Ino(acyl)-P)1(Man)4(EtN)3(P)3	G00142	-
3-Oxodecanoyl-CoA&Peroxisome			3-Oxodecanoyl-CoA&Peroxisome		a_3odcoa_x	3-Oxodecanoyl-CoA&Peroxisome						(GlcN)1(Ino-P)1	G00144	17049
3-Oxododecanoyl-CoA&Peroxisome			3-Oxododecanoyl-CoA&Peroxisome		a_3oddcoa_x	3-Oxododecanoyl-CoA&Peroxisome						(GlcNAc)1(Ino-P)1	G00143	12194
3-Oxooctadecanoyl-CoA&Peroxisome			3-Oxooctadecanoyl-CoA&Peroxisome		a_3ohodcoa_x	3-Oxooctadecanoyl-CoA&Peroxisome						(GlcNAc)1(Man)2	G00319	-
3-Oxotetradecanoyl-CoA&Peroxisome			3-Oxotetradecanoyl-CoA&Peroxisome		a_3otdcoa_x	3-Oxotetradecanoyl-CoA&Peroxisome						(GlcNAc)1(Man)3	G00309	-
3-Phospho-D-glycerate&Cytoplasm			3-Phospho-D-glycerate&Cytoplasm		a_3pg_c	3-Phospho-D-glycerate&Cytoplasm						(GlcNAc)2(Man)1(Asn)1	G11053	-
4-Amino-2-methyl-5-phosphomethylpyrimidine&Cytoplasm			4-Amino-2-methyl-5-phosphomethylpyrimidine&Cytoplasm		a_4ampm_c	4-Amino-2-methyl-5-phosphomethylpyrimidine&Cytoplasm						(GlcNAc)2(Man)1(PP-Dol)1	C05860	18396	G00003
4-Amino-4-deoxychorismate&Cytoplasm			4-amino-4-deoxychorismate&Cytoplasm		a_4adcho_c	4-Amino-4-deoxychorismate&Cytoplasm						(GlcNAc)2(Man)2(Asn)1	G10643	-
4-Aminobenzoate&Cytoplasm			4-Aminobenzoate&Cytoplasm		a_4abz_c	4-Aminobenzoate&Cytoplasm						(GlcNAc)2(Man)2(PP-Dol)1	C05861	59085	G00004
4-Aminobutanoate&Cytoplasm			4-Aminobutanoate&Cytoplasm		a_4abut_c	4-Aminobutanoate&Cytoplasm						(GlcNAc)2(Man)3(Asn)1	G06378	-
4-Hydroxybenzoate&Cytoplasm			4-Hydroxybenzoate&Cytoplasm		a_4hbz_c	4-Hydroxybenzoate&Cytoplasm						(GlcNAc)2(Man)3(PP-Dol)1	G00005	53742
4-Hydroxybenzoate&Mitochondria			4-Hydroxybenzoate&Mitochondria		a_4hbz_m	4-Hydroxybenzoate&Mitochondria						(GlcNAc)2(Man)4(PP-Dol)1	G10526	-
4-Methyl-2-oxopentanoate&Cytoplasm			4-Methyl-2-oxopentanoate&Cytoplasm		a_4mop_c	4-Methyl-2-oxopentanoate&Cytoplasm						(GlcNAc)2(Man)5(Asn)1	G00012	59087
4-Methyl-2-oxopentanoate&Mitochondria			4-Methyl-2-oxopentanoate&Mitochondria		a_4mop_m	4-Methyl-2-oxopentanoate&Mitochondria						(GlcNAc)2(Man)5(PP-Dol)1	C05864	53022	G00006
4-Methyl-5-(2-phosphoethyl)-thiazole&Cytoplasm			4-Methyl-5-(2-phosphoethyl)-thiazole&Cytoplasm		a_4mpetz_c	4-Methyl-5-(2-phosphoethyl)-thiazole&Cytoplasm						(GlcNAc)2(Man)6(PP-Dol)1	G10595	53023
5,10-Methenyltetrahydrofolate&Cytoplasm			5,10-Methenyltetrahydrofolate&Cytoplasm		methf_c	5,10-Methenyltetrahydrofolate&Cytoplasm						(GlcNAc)2(Man)7(PP-Dol)1	G10596	59088
5,10-Methenyltetrahydrofolate&Mitochondria			5,10-Methenyltetrahydrofolate&Mitochondria		methf_m	5,10-Methenyltetrahydrofolate&Mitochondria						(GlcNAc)2(Man)8(Asn)1	G10694	60628
5,10-Methylenetetrahydrofolate&Cytoplasm			5,10-Methylenetetrahydrofolate&Cytoplasm		mlthf_c	5,10-Methylenetetrahydrofolate&Cytoplasm						(GlcNAc)2(Man)8(PP-Dol)1	G10597	59091
5,10-Methylenetetrahydrofolate&Mitochondria			5,10-Methylenetetrahydrofolate&Mitochondria		mlthf_m	5,10-Methylenetetrahydrofolate&Mitochondria						(GlcNAc)2(Man)9(Asn)1	G00011	-
5-Amino-6-(5'-phospho-D-ribitylamino)uracil&Cytoplasm			5-Amino-6-(5'-phospho-D-ribitylamino)uracil&Cytoplasm		a_5aprbu_c	5-Amino-6-(5'-phospho-D-ribitylamino)uracil&Cytoplasm						(GlcNAc)2(Man)9(Asn)1	G01813	59092
5-Formyltetrahydrofolate&Cytoplasm			5-Formyltetrahydrofolate&Cytoplasm		a_5fthf_c	5-Formyltetrahydrofolate&Cytoplasm						(GlcNAc)2(Man)9(PP-Dol)1	C05868	59093	G00007
5-Formyltetrahydrofolate&Mitochondria			5-Formyltetrahydrofolate&Mitochondria		a_5fthf_m	5-Formyltetrahydrofolate&Mitochondria						(Indol-3-yl)acetamide	C02693	16031
5-Methyltetrahydrofolate&Cytoplasm			5-Methyltetrahydrofolate&Cytoplasm		a_5mthf_c	5-Methyltetrahydrofolate&Cytoplasm						(Man)1(Ser/Thr)1	G13027	-
5-O-(1-Carboxyvinyl)-3-phosphoshikimate&Cytoplasm			5-O-(1-Carboxyvinyl)-3-phosphoshikimate&Cytoplasm		a_3psme_c	5-O-(1-Carboxyvinyl)-3-phosphoshikimate&Cytoplasm						(R)(-)-Allantoin	C02348	15677
6,7-Dimethyl-8-(1-D-ribityl)lumazine&Cytoplasm			6,7-Dimethyl-8-(1-D-ribityl)lumazine&Cytoplasm		dmlz_c	6,7-Dimethyl-8-(1-D-ribityl)lumazine&Cytoplasm						(R)-2,3-Dihydroxy-3-methylbutanoate	C04272	49072
6-Phospho-D-gluconate&Cytoplasm			6-Phospho-D-gluconate&Cytoplasm		a_6pgc_c	6-Phospho-D-gluconate&Cytoplasm						(R)-2,3-Dihydroxy-3-methylpentanoate	C06007	49258
Acetaldehyde&Cytoplasm			Acetaldehyde&Cytoplasm		acald_c	Acetaldehyde&Cytoplasm						(R)-2-Methylmalate	C02612	15586
Acetaldehyde&Mitochondria			Acetaldehyde&Mitochondria		acald_m	Acetaldehyde&Mitochondria						(R)-3-Hydroxy-3-methyl-2-oxopentanoate	C14463	49257
Acetate&Cytoplasm			Acetate&Cytoplasm		ac_c	Acetate&Cytoplasm						(R)-3-Hydroxydodecanoyl-[acp]	C05757	-
Acetate&Extracellular			Acetate&Extracellular		ac_e	Acetate&Extracellular						(R)-3-Hydroxyhexanoyl-[acp]	C05747	-
Acetate&Mitochondria			Acetate&Mitochondria		ac_m	Acetate&Mitochondria						(R)-4'-Phosphopantothenoyl-L-cysteine	C04352	15769
Acetoacetyl-CoA&Cytoplasm			Acetoacetyl-CoA&Cytoplasm		aacoa_c	Acetoacetyl-CoA&Cytoplasm						(R)-5-Diphosphomevalonate	C01143	15899
Acetoacetyl-CoA&Mitochondria			Acetoacetyl-CoA&Mitochondria		aacoa_m	Acetoacetyl-CoA&Mitochondria						(R)-5-Phosphomevalonate	C01107	17436
Acetyl-CoA&Cytoplasm			Acetyl-CoA&Cytoplasm		accoa_c	Acetyl-CoA&Cytoplasm						(R)-Acetoin	C00810	15686
Acetyl-CoA&Mitochondria			Acetyl-CoA&Mitochondria		accoa_m	Acetyl-CoA&Mitochondria						(R)-Lactate	C00256	42111
Acetyl-CoA&Peroxisome			Acetyl-CoA&Peroxisome		accoa_x	Acetyl-CoA&Peroxisome						(R)-lipoate	C00725	30314
Adenine&Cytoplasm			Adenine&Cytoplasm		ade_c	Adenine&Cytoplasm						(R)-Mevalonate	C00418	36464
Adenosine&Cytoplasm			Adenosine&Cytoplasm		adn_c	Adenosine&Cytoplasm						(R)-Pantetheine4'-phosphate	C01134	4222
ADP&Cytoplasm			ADP&Cytoplasm		adp_c	ADP&Cytoplasm						(R)-Pantoate	C00522	15980
ADP&Golgi_apparatus			ADP&Golgi_apparatus		adp_g	ADP&Golgi_apparatus						(R)-S-Lactoylglutathione	C03451	15694
ADP&Mitochondria			ADP&Mitochondria		adp_m	ADP&Mitochondria						(R,R)-2,3-Butanediol	C03044	16982
ADP&Peroxisome			ADP&Peroxisome		adp_x	ADP&Peroxisome						(S)(+)-Allantoin	C02350	15678
ADP&Vacuole			ADP&Vacuole		adp_v	ADP&Vacuole						(S)-1-Pyrroline-5-carboxylate	C03912	371
Allantoate&Cytoplasm			Allantoate&Cytoplasm		alltt_c	Allantoate&Cytoplasm						(S)-2,3-Epoxysqualene	C01054	15441
Aminoacetaldehyde&Cytoplasm			Aminoacetaldehyde&Cytoplasm		aacald_c	Aminoacetaldehyde&Cytoplasm						(S)-2-Aceto-2-hydroxybutanoate	C06006	49256
AMP&Cytoplasm			AMP&Cytoplasm		amp_c	AMP&Cytoplasm						(S)-2-Methylbutanoyl-CoA	C15980	15477
AMP&Mitochondria			AMP&Mitochondria		amp_m	AMP&Mitochondria						(S)-3-Hydroxy-3-methylglutaryl-CoA	C00356	15467
AMP&Peroxisome			AMP&Peroxisome		amp_x	AMP&Peroxisome						(S)-3-Hydroxybutanoyl-CoA	C01144	15453
Anthranilate&Cytoplasm			Anthranilate&Cytoplasm		anth_c	Anthranilate&Cytoplasm						(S)-3-Hydroxydodecanoyl-CoA	C05262	27668
ATP&Cytoplasm			ATP&Cytoplasm		atp_c	ATP&Cytoplasm						(S)-3-Hydroxyhexadecanoyl-CoA	C05258	27402
ATP&Golgi_apparatus			ATP&Golgi_apparatus		atp_g	ATP&Golgi_apparatus						(S)-3-Hydroxyisobutyrate	C06001	62638
ATP&Mitochondria			ATP&Mitochondria		atp_m	ATP&Mitochondria						(S)-3-Hydroxyisobutyryl-CoA	C06000	28259
ATP&Peroxisome			ATP&Peroxisome		atp_x	ATP&Peroxisome						(S)-3-Hydroxytetradecanoyl-CoA	C05260	27466
ATP&Vacuole			ATP&Vacuole		atp_v	ATP&Vacuole						(S)-3-Methyl-2-oxopentanoicacid	C00671	15614
beta-Alanine&Cytoplasm			beta-Alanine&Cytoplasm		alaB_c	beta-Alanine&Cytoplasm						(S)-Dihydroorotate	C00337	17025
Biotin&Cytoplasm			Biotin&Cytoplasm		btn_c	Biotin&Cytoplasm						(S)-Hydroxydecanoyl-CoA	C05264	28325
Biotin&Extracellular			Biotin&Extracellular		btn_e	Biotin&Extracellular						(S)-Hydroxyhexanoyl-CoA	C05268	28276
Biotinyl-5'-AMP&Cytoplasm			Biotinyl-5'-AMP&Cytoplasm		btamp_c	Biotinyl-5'-AMP&Cytoplasm						(S)-Hydroxyoctanoyl-CoA	C05266	28632
CDP&Cytoplasm			CDP&Cytoplasm		cdp_c	CDP&Cytoplasm						(S)-Lactate	C00186	422
Chitosan&Cytoplasm			Chitosan&Cytoplasm		chitos_c	Chitosan&Cytoplasm						(S)-Malate	C00149	30797
Choline&Cytoplasm			Choline&Cytoplasm		chol_c	Choline&Cytoplasm						(S)-Methylmalonatesemialdehyde	C06002	27821
Chorismate&Cytoplasm			chorismate&Cytoplasm		chor_c	Chorismate&Cytoplasm						(Z)-But-2-ene-1,2,3-tricarboxylate	C04225	57872
Citrate&Cytoplasm			Citrate&Cytoplasm		cit_c	Citrate&Cytoplasm						[Dihydrolipoyllysine-residue(2-methylpropanoyl)transferase]S-(2-methylbutanoyl)dihydrolipoyllysine	C15979	-
Citrate&Mitochondria			Citrate&Mitochondria		cit_m	Citrate&Mitochondria						[Dihydrolipoyllysine-residue(2-methylpropanoyl)transferase]S-(2-methylpropanoyl)dihydrolipoyllysine	C15977	-
Citrate&Peroxisome			Citrate&Peroxisome		cit_x	Citrate&Peroxisome						[Dihydrolipoyllysine-residue(2-methylpropanoyl)transferase]S-(3-methylbutanoyl)dihydrolipoyllysine	C15975	-
CMP&Cytoplasm			CMP&Cytoplasm		cmp_c	CMP&Cytoplasm						[Dihydrolipoyllysine-residueacetyltransferase]S-acetyldihydrolipoyllysine	C16255	-
CO2&Cytoplasm			CO2&Cytoplasm		CO2_c	CO2&Cytoplasm						[Dihydrolipoyllysine-residuesuccinyltransferase]S-succinyldihydrolipoyllysine	C16254	-
CO2&Extracellular			CO2&Extracellular		CO2_e	CO2&Extracellular						[Enzyme]-cysteine	C15811	-
CO2&Golgi_apparatus			CO2&Golgi_apparatus		CO2_g	CO2&Golgi_apparatus						[Enzyme]-S-sulfanylcysteine	C15812	-
CO2&Mitochondria			CO2&Mitochondria		CO2_m	CO2&Mitochondria						[Myelinebasicprotein]L-arginine	C05207	-
CO2&Vacuole			CO2&Vacuole		CO2_v	CO2&Vacuole						[Myelinebasicprotein]N(omega)-methyl-L-arginine	C05321	-
CTP&Cytoplasm			CTP&Cytoplasm		ctp_c	CTP&Cytoplasm						1-(1-Alkenyl)-sn-glycero-3-phosphoethanolamine	C04635	15785
CTP&Mitochondria			CTP&Mitochondria		ctp_m	CTP&Mitochondria						1-(1-Alkenyl)-sn-glycerol	C15645	73322
Cys-Gly&Cytoplasm			Cys-Gly&Cytoplasm		cgly_c	Cys-Gly&Cytoplasm						1-(2-Carboxyphenylamino)-1-deoxy-D-ribulose5-phosphate	C01302	29112
Cytidine&Cytoplasm			Cytidine&Cytoplasm		cytd_c	Cytidine&Cytoplasm						1-(5-Phospho-D-ribosyl)-5-amino-4-imidazolecarboxylate	C04751	28413
Cytosine&Cytoplasm			Cytosine&Cytoplasm		csn_c	Cytosine&Cytoplasm						1-(5-Phospho-D-ribosyl)-ATP	C02739	73200
D-4'-Phosphopantothenate&Cytoplasm			D-4'-Phosphopantothenate&Cytoplasm		a_4ppan_c	D-4'-Phosphopantothenate&Cytoplasm						1-(5'-Phosphoribosyl)-5-amino-4-(N-succinocarboxamide)-imidazole	C04823	18319
dADP&Cytoplasm			dADP&Cytoplasm		dadp_c	dADP&Cytoplasm						1-(5'-Phosphoribosyl)-5-amino-4-imidazolecarboxamide	C04677	18406
dAMP&Cytoplasm			dAMP&Cytoplasm		damp_c	dAMP&Cytoplasm						1-(5'-Phosphoribosyl)-5-formamido-4-imidazolecarboxamide	C04734	18381
dATP&Cytoplasm			dATP&Cytoplasm		datp_c	dATP&Cytoplasm						1,2-Diacyl-sn-glycerol	C00641	17815
dCDP&Cytoplasm			dCDP&Cytoplasm		dcdp_c	dCDP&Cytoplasm						1,2-Diacyl-sn-glycerol3-phosphate	C00416	29089
dCMP&Cytoplasm			dCMP&Cytoplasm		dcmp_c	dCMP&Cytoplasm						1,2-Dihydroxy-5-(methylthio)pent-1-en-3-one	C15606	49252
dCTP&Cytoplasm			dCTP&Cytoplasm		dctp_c	dCTP&Cytoplasm						1,3-beta-D-Glucan	C00695	37671	G10477
Deamino-NAD+&Cytoplasm			Deamino-NAD+&Cytoplasm		dnad_c	Deamino-NAD+&Cytoplasm						1,3-Diaminopropane	C00986	15725
Deamino-NAD+&Mitochondria			Deamino-NAD+&Mitochondria		dnad_m	Deamino-NAD+&Mitochondria						1,5-bis(diphospho)-1D-myo-inositol 2,3,4,6-tetrakisphosphate	-	62923
Deoxyadenosine&Cytoplasm			Deoxyadenosine&Cytoplasm		dad2_c	Deoxyadenosine&Cytoplasm						1,6-beta-D-Glucan	C02493	27380
Deoxyguanosine&Cytoplasm			Deoxyguanosine&Cytoplasm		dgsn_c	Deoxyguanosine&Cytoplasm						10-Formyltetrahydrofolate	C00234	15637
Deoxyinosine&Cytoplasm			Deoxyinosine&Cytoplasm		din_c	Deoxyinosine&Cytoplasm						14-Demethyllanosterol	C05108	18634
Deoxyuridine&Cytoplasm			Deoxyuridine&Cytoplasm		duri_c	Deoxyuridine&Cytoplasm						1-Acyl-sn-glycero-3-phosphocholine	C04230	17504
Dephospho-CoA&Cytoplasm			Dephospho-CoA&Cytoplasm		dpcoa_c	Dephospho-CoA&Cytoplasm						1-Acyl-sn-glycero-3-phosphoethanolamine	C04438	29017
Dethiobiotin&Cytoplasm			Dethiobiotin&Cytoplasm		dtbt_c	Dethiobiotin&Cytoplasm						1-Acyl-sn-glycero-3-phosphoglycerol	C18126	62747
dGDP&Cytoplasm			dGDP&Cytoplasm		dgdp_c	dGDP&Cytoplasm						1-Acyl-sn-glycerol3-phosphate	C00681	16975
D-Glyceraldehyde&Cytoplasm			D-Glyceraldehyde&Cytoplasm		glyald_c	D-Glyceraldehyde&Cytoplasm						1-alpha-D-Galactosyl-myo-inositol	C01235	17505
dGMP&Cytoplasm			dGMP&Cytoplasm		dgmp_c	dGMP&Cytoplasm						1D-myo-Inositol1,3,4,5,6-pentakisphosphate	C01284	16322
dGTP&Cytoplasm			dGTP&Cytoplasm		dgtp_c	dGTP&Cytoplasm						1D-myo-Inositol1,3,4,5-tetrakisphosphate	C01272	16783
Dihydropteroate&Cytoplasm			Dihydropteroate&Cytoplasm		dhpt_c	Dihydropteroate&Cytoplasm						1D-myo-Inositol1,4,5,6-tetrakisphosphate	C11555	16067
Diphosphate&Cytoplasm			Diphosphate&Cytoplasm		ppi_c	Diphosphate&Cytoplasm						1D-myo-Inositol1,4-bisphosphate	C01220	17816
Diphosphate&Mitochondria			Diphosphate&Mitochondria		ppi_m	Diphosphate&Mitochondria						1D-myo-Inositol3-phosphate	C04006	18169
Diphosphate&Peroxisome			Diphosphate&Peroxisome		ppi_x	Diphosphate&Peroxisome						1-Methylhistidine	C01152	27596
D-Mannose&Cytoplasm			D-Mannose&Cytoplasm		man_c	D-Mannose&Cytoplasm						1-Methylnicotinamide	C02918	16797
D-Ribose&Cytoplasm			D-Ribose&Cytoplasm		ribD_c	D-Ribose&Cytoplasm						1-Palmitoylglycerol3-phosphate	C04036	15799
D-Sorbitol&Cytoplasm			D-Sorbitol&Cytoplasm		sbtD_c	D-Sorbitol&Cytoplasm						1-Phosphatidyl-1D-myo-inositol3-phosphate	C04549	17283
D-Sorbitol&Extracellular			D-Sorbitol&Extracellular		sbtD_e	D-Sorbitol&Extracellular						1-Phosphatidyl-1D-myo-inositol4-phosphate	C01277	17526
dTDP&Cytoplasm			dTDP&Cytoplasm		dtdp_c	dTDP&Cytoplasm						1-Phosphatidyl-D-myo-inositol	C01194	16749
dTMP&Cytoplasm			dTMP&Cytoplasm		dtmp_c	dTMP&Cytoplasm						1-Phosphatidyl-D-myo-inositol3,5-bisphosphate	C11556	16851
dTTP&Cytoplasm			dTTP&Cytoplasm		dttp_c	dTTP&Cytoplasm						1-Phosphatidyl-D-myo-inositol4,5-bisphosphate	C04637	18348
dUDP&Cytoplasm			dUDP&Cytoplasm		dudp_c	dUDP&Cytoplasm						1-Phospho-alpha-D-galacturonate	C04037	17543
dUMP&Cytoplasm			dUMP&Cytoplasm		dump_c	dUMP&Cytoplasm						2-(alpha-Hydroxyethyl)thiaminediphosphate	C05125	978
dUTP&Cytoplasm			dUTP&Cytoplasm		dutp_c	dUTP&Cytoplasm						2-(Formamido)-N1-(5'-phosphoribosyl)acetamidine	C04640	18413
D-Xylulose&Cytoplasm			D-Xylulose&Cytoplasm		xyluD_c	D-Xylulose&Cytoplasm						2',3'-CyclicAMP	C02353	27844
Episterol&Cytoplasm			episterol&Cytoplasm		epist_c	Episterol&Cytoplasm						2,3-Dihydroxy-3-methylbutanoate	-	11424
Ergosterol&Cytoplasm			Ergosterol&Cytoplasm		ergst_c	Ergosterol&Cytoplasm						2,3-Diketo-5-methylthiopentyl-1-phosphate	C15650	50604
Ethanol&Cytoplasm			Ethanol&Cytoplasm		etoh_c	Ethanol&Cytoplasm						2,3-Disphospho-D-glycerate	C01159	17720
Ethanol&Extracellular			Ethanol&Extracellular		etoh_e	Ethanol&Extracellular						2,5-Diamino-6-(5'-triphosphoryl-3',4'-trihydroxy-2'-oxopentyl)-amino-4-oxopyrimidine	C06148	-
Ethanol&Mitochondria			Ethanol&Mitochondria		etoh_m	Ethanol&Mitochondria						16595	C01304	29114
Ethanolamine&Cytoplasm			Ethanolamine&Cytoplasm		etha_c	Ethanolamine&Cytoplasm						2,5-diamino-6-ribitylamino-4(3H)-pyrimidinone5'-phosphate	C18910	52957
Fe2+&Cytoplasm			Fe2+&Cytoplasm		fe2_c	Fe2+&Cytoplasm						2,5-Diaminopyrimidinenucleosidetriphosphate	C05923	929
Fe2+&Extracellular			Fe2+&Extracellular		fe2_e	Fe2+&Extracellular						24,25-Dihydrolanosterol	C05109	28113
Fe2+&Mitochondria			Fe2+&Mitochondria		fe2_m	Fe2+&Mitochondria						2-Acetolactate	C00900	16444
Fecosterol&Cytoplasm			fecosterol&Cytoplasm		fecost_c	Fecosterol&Cytoplasm						2-Amino-3-carboxymuconatesemialdehyde	C04409	995
FMN&Cytoplasm			FMN&Cytoplasm		fmn_c	FMN&Cytoplasm						2-Amino-4-hydroxy-6-(erythro-1,2,3-trihydroxypropyl)dihydropteridinetriphospate	C04895	18372
FMN&Mitochondria			FMN&Mitochondria		fmn_m	FMN&Mitochondria						2-Amino-4-hydroxy-6-hydroxymethyl-7,8-dihydropteridinone	C01300	44841
Formaldehyde&Cytoplasm			Formaldehyde&Cytoplasm		fald_c	Formaldehyde&Cytoplasm						2-Amino-4-hydroxy-6-hydroxymethyl-7,8-dihydropteridinediphosphate	C04807	15998
Formaldehyde&Peroxisome			Formaldehyde&Peroxisome		fald_x	Formaldehyde&Peroxisome						2-Aminomuconate	C02220	16886
Formate&Cytoplasm			Formate&Cytoplasm		for_c	Formate&Cytoplasm						2-Aminomuconatesemialdehyde	C03824	15745
Formate&Extracellular			Formate&Extracellular		for_e	Formate&Extracellular						2-Dehydro-3-deoxy-D-arabino-heptonate7-phosphate	C04691	18150
Fumarate&Cytoplasm			Fumarate&Cytoplasm		fum_c	Fumarate&Cytoplasm						2-Dehydropantoate	C00966	11561
Fumarate&Mitochondria			Fumarate&Mitochondria		fum_m	Fumarate&Mitochondria						2-Deoxy-D-glucose	C00586	15866
GDP&Cytoplasm			GDP&Cytoplasm		gdp_c	GDP&Cytoplasm						2-Deoxy-D-glucose6-phosphate	C06369	16043
GDP&Golgi_apparatus			GDP&Golgi_apparatus		gdp_g	GDP&Golgi_apparatus						2-Deoxy-D-ribose1-phosphate	C00672	11563
GDP&Mitochondria			GDP&Mitochondria		gdp_m	GDP&Mitochondria						2-Deoxy-D-ribose5-phosphate	C00673	16132
GDP-D-mannose&Cytoplasm			GDP-D-mannose&Cytoplasm		gdpmann_c	GDP-D-mannose&Cytoplasm						2'-Deoxyribonucleosidediphosphate	C04232	17955
GDP-D-mannose&Golgi_apparatus			GDP-D-mannose&Golgi_apparatus		gdpmann_g	GDP-D-mannose&Golgi_apparatus						2-Hexaprenyl-3-methyl-5-hydroxy-6-methoxy-1,4-benzoquinone	C05805	28753
Glycerol&Cytoplasm			Glycerol&Cytoplasm		glyc_c	Glycerol&Cytoplasm						2-Hexaprenyl-3-methyl-6-methoxy-1,4-benzoquinone	C05804	28711
Glycerol&Extracellular			Glycerol&Extracellular		glyc_e	Glycerol&Extracellular						2-Hexaprenyl-6-methoxy-1,4-benzoquinone	C05803	27752
Glycine&Cytoplasm			Glycine&Cytoplasm		gly_c	Glycine&Cytoplasm						2-Hexaprenyl-6-methoxyphenol	C05802	1109
Glycine&Extracellular			Glycine&Extracellular		gly_e	Glycine&Extracellular						2-Hydroxybutyrate	C05984	1148
Glycine&Mitochondria			Glycine&Mitochondria		gly_m	Glycine&Mitochondria						2-Hydroxy-hexadecanal	-	50626
Glycogen&Cytoplasm			glycogen&Cytoplasm		star_c	Glycogen&Cytoplasm						2-Isopropylmaleate	C02631	17275
Glycogen&Vacuole			glycogen&Vacuole			glycogen&Vacuole						2-methyl-1-butanol	C06142	28885
Glycolaldehyde&Cytoplasm			Glycolaldehyde&Cytoplasm		gcald_c	Glycolaldehyde&Cytoplasm						2-Methyl-1-hydroxybutyl-ThPP	C15978	29141
Glycylpeptide&Cytoplasm			Glycylpeptide&Cytoplasm		glp_c	Glycylpeptide&Cytoplasm						2-Methyl-1-hydroxypropyl-ThPP	C15976	48522
Glycyl-tRNA(Gly)&Cytoplasm			Glycyl-tRNA(Gly)&Cytoplasm		glytrna_c	Glycyl-tRNA(Gly)&Cytoplasm						2-Methyl-4-amino-5-hydroxymethylpyrimidinediphosphate	C04752	16629
Glyoxylate&Cytoplasm			Glyoxylate&Cytoplasm		glx_c	Glyoxylate&Cytoplasm						2-Methylacetoacetyl-CoA	C03344	15476
Glyoxylate&Peroxisome			Glyoxylate&Peroxisome		glx_x	Glyoxylate&Peroxisome						2-Methylbut-2-enoyl-CoA	C03345	15478
GMP&Cytoplasm			GMP&Cytoplasm		gmp_c	GMP&Cytoplasm						2-Methylbutanal	C02223	16182
GTP&Cytoplasm			GTP&Cytoplasm		gtp_c	GTP&Cytoplasm						2-methylbutylacetate	-	50585
GTP&Mitochondria			GTP&Mitochondria		gtp_m	GTP&Mitochondria						2-Methylcitrate	C02225	10860
Guanine&Cytoplasm			Guanine&Cytoplasm		gua_c	Guanine&Cytoplasm						2-Methylmaleate	C02226	30719
Guanosine&Cytoplasm			Guanosine&Cytoplasm		gsn_c	Guanosine&Cytoplasm						2-Methylprop-2-enoyl-CoA	C03460	27754
H+&Cytoplasm			H+&Cytoplasm		h_c	H+&Cytoplasm						2-methylpropanal	C03219	61143
H+&Endoplasmic_reticulum			H+&Endoplasmic_reticulum		h_r	H+&Endoplasmic_reticulum						2-Methylpropanoyl-CoA	C00630	15479
H+&Extracellular			H+&Extracellular		h_e	H+&Extracellular						2-Oxo-3-hydroxy-4-phosphobutanoate	C06054	27951
H+&Golgi_apparatus			H+&Golgi_apparatus		h_g	H+&Golgi_apparatus						2-Oxoadipate	C00322	15753
H+&Mitochondria			H+&Mitochondria		h_m	H+&Mitochondria						2-Oxobutanoate	C00109	30831
H+&Peroxisome			H+&Peroxisome		h_x	H+&Peroxisome						2-Oxoglutarate	C00026	30915
H+&Vacuole			H+&Vacuole		h_v	H+&Vacuole						2-Phenylacetamide	C02505	16562
H2O&Cytoplasm			H2O&Cytoplasm		H2O_c	H2O&Cytoplasm						2-Phenylethanol	C05853	49000
H2O&Endoplasmic_reticulum			H2O&Endoplasmic_reticulum		H2O_r	H2O&Endoplasmic_reticulum						2-Phospho-D-glycerate	C00631	17835
H2O&Extracellular			H2O&Extracellular		H2O_e	H2O&Extracellular						2-trans-Dodecenoyl-CoA	C03221	15471
H2O&Golgi_apparatus			H2O&Golgi_apparatus		H2O_g	H2O&Golgi_apparatus						3-(4-Hydroxyphenyl)lactate	C03672	36659
H2O&Mitochondria			H2O&Mitochondria		H2O_m	H2O&Mitochondria						3-(4-Hydroxyphenyl)pyruvate	C01179	15999
H2O&Peroxisome			H2O&Peroxisome		H2O_x	H2O&Peroxisome						3-(Imidazol-4-yl)-2-oxopropylphosphate	C01267	16426
H2O&Vacuole			H2O&Vacuole		H2O_v	H2O&Vacuole						3,4-dihydrouridine	-	23774
Hexadecanal&Cytoplasm			Hexadecanal&Cytoplasm		hxdcal_c	Hexadecanal&Cytoplasm						3,4-dihydroxy-2-butanone4-phosphate	C15556	50606
Homoisocitrate&Mitochondria			Homoisocitrate&Mitochondria		hicit_m	Homoisocitrate&Mitochondria						3',5'-CyclicAMP	C00575	17489
Hydroxymethylbilane&Cytoplasm			Hydroxymethylbilane&Cytoplasm		hmbil_c	Hydroxymethylbilane&Cytoplasm						3',5'-CyclicCMP	C00941	17065
Hypoxanthine&Cytoplasm			Hypoxanthine&Cytoplasm		hxan_c	Hypoxanthine&Cytoplasm						3',5'-CyclicdAMP	C00968	28074
IMP&Cytoplasm			IMP&Cytoplasm		imp_c	IMP&Cytoplasm						3',5'-CyclicGMP	C00942	16356
Indole-3-acetate&Cytoplasm			Indole-3-acetate&Cytoplasm		ind3ac_c	Indole-3-acetate&Cytoplasm						3',5'-CyclicIMP	C00943	27541
Inosine&Cytoplasm			Inosine&Cytoplasm		ins_c	Inosine&Cytoplasm						3-Aminopropanal	C05665	18090
Isocitrate&Cytoplasm			Isocitrate&Cytoplasm		icit_c	Isocitrate&Cytoplasm						3-Carboxy-1-hydroxypropyl-ThPP	C05381	1463
Isocitrate&Mitochondria			Isocitrate&Mitochondria		icit_m	Isocitrate&Mitochondria						3-Dehydroquinate	C00944	32364
Isocitrate&Peroxisome			Isocitrate&Peroxisome		icit_x	Isocitrate&Peroxisome						3-Dehydroshikimate	C02637	16630
L-1-Pyrroline-3-hydroxy-5-carboxylate&Cytoplasm			L-1-Pyrroline-3-hydroxy-5-carboxylate&Cytoplasm		a_1p3h5c_c	L-1-Pyrroline-3-hydroxy-5-carboxylate&Cytoplasm						3-Dehydrosphinganine	C02934	17862
L-2-Aminoadipate&Cytoplasm			L-2-Aminoadipate&Cytoplasm		L2aadp_c	L-2-Aminoadipate&Cytoplasm						3-Dehydrosphinganine(C20:1)	-	65118
L-Alanine&Cytoplasm			L-Alanine&Cytoplasm		alaL_c	L-Alanine&Cytoplasm						3-Hexaprenyl-4,5-dihydroxybenzoate	C05200	18081
L-Alanine&Extracellular			L-Alanine&Extracellular		alaL_e	L-Alanine&Extracellular						3-Hexaprenyl-4-hydroxy-5-methoxybenzoate	C05313	16835
L-Alanine&Mitochondria			L-Alanine&Mitochondria		alaL_m	L-Alanine&Mitochondria						3-Hexaprenyl-4-hydroxybenzoate	C13425	31116
Lanosterol&Cytoplasm			Lanosterol&Cytoplasm		lanost_c	Lanosterol&Cytoplasm						3-Hydroxy-3-methyl-2-oxobutanoicacid	C04181	17667
L-Arginine&Cytoplasm			L-Arginine&Cytoplasm		argL_c	L-Arginine&Cytoplasm						3-Hydroxyanthranilate	C00632	15793
L-Arginine&Extracellular			L-Arginine&Extracellular		argL_e	L-Arginine&Extracellular						3-Hydroxydocosanoyl-CoA	-	52325
L-Arginine&Mitochondria			L-Arginine&Mitochondria		argL_m	L-Arginine&Mitochondria						3-Hydroxyeicosanoyl-CoA	-	52324
L-Arginine&Vacuole			L-Arginine&Vacuole		argL_v	L-Arginine&Vacuole						3-Hydroxyhexacosanoyl-CoA	-	52976
L-Arginyl-tRNA(Arg)&Cytoplasm			L-Arginyl-tRNA(Arg)&Cytoplasm		argtrna_c	L-Arginyl-tRNA(Arg)&Cytoplasm						3-Hydroxy-L-kynurenine	C03227	17380
L-Arginyl-tRNA(Arg)&Mitochondria			L-Arginyl-tRNA(Arg)&Mitochondria		argtrna_m	L-Arginyl-tRNA(Arg)&Mitochondria						3-Hydroxy-N6,N6,N6-trimethyl-L-lysine	C01259	15786
L-Asparagine&Cytoplasm			L-Asparagine&Cytoplasm		asnL_c	L-Asparagine&Cytoplasm						3-Hydroxyoctadecanoyl-[acp]	C16220	-
L-Asparagine&Extracellular			L-Asparagine&Extracellular		asnL_e	L-Asparagine&Extracellular						3-Hydroxyoctadecanoyl-CoA	C16217	50577
L-Asparagine&Mitochondria			L-Asparagine&Mitochondria		asnL_m	L-Asparagine&Mitochondria						3-Hydroxytetracosanoyl-CoA	-	52326
L-Asparagine&Vacuole			L-Asparagine&Vacuole		asnL_v	L-Asparagine&Vacuole						3-Indoleacetonitrile	C02938	17566
L-Asparaginyl-tRNA(Asn)&Cytoplasm			L-Asparaginyl-tRNA(Asn)&Cytoplasm		asntrna_c	L-Asparaginyl-tRNA(Asn)&Cytoplasm						3-isopropylmalate-methyl-ester	-	52960
L-Asparaginyl-tRNA(Asn)&Mitochondria			L-Asparaginyl-tRNA(Asn)&Mitochondria		asntrna_m	L-Asparaginyl-tRNA(Asn)&Mitochondria						3-Keto-4-methylzymosterol	C15816	50593
L-Aspartate&Cytoplasm			L-Aspartate&Cytoplasm		aspL_c	L-Aspartate&Cytoplasm						3-Methyl-1-hydroxybutyl-ThPP	C15974	29143
L-Aspartate&Extracellular			L-Aspartate&Extracellular		aspL_e	L-Aspartate&Extracellular						3-Methyl-2-oxobutanoicacid	C00141	16530
L-Aspartate&Mitochondria			L-Aspartate&Mitochondria		aspL_m	L-Aspartate&Mitochondria						3-Methylbutanal	C07329	16638
L-Aspartate&Peroxisome			L-Aspartate&Peroxisome		aspL_x	L-Aspartate&Peroxisome						3-Methylbutanoyl-CoA	C02939	15487
L-Aspartate&Vacuole			L-Aspartate&Vacuole		aspL_v	L-Aspartate&Vacuole						3-Methylcrotonyl-CoA	C03069	15486
L-Aspartyl-tRNA(Asp)&Cytoplasm			L-Aspartyl-tRNA(Asp)&Cytoplasm		asptrna_c	L-Aspartyl-tRNA(Asp)&Cytoplasm						3-Methylglutaconyl-CoA	C03231	15488
L-Aspartyl-tRNA(Asp)&Mitochondria			L-Aspartyl-tRNA(Asp)&Mitochondria		asptrna_m	L-Aspartyl-tRNA(Asp)&Mitochondria						3-Oxo-5alpha-steroid	C02940	-
L-Citrulline&Cytoplasm			L-Citrulline&Cytoplasm		citrL_c	L-Citrulline&Cytoplasm						3-Oxodecanoyl-[acp]	C05753	-
L-Cystathionine&Cytoplasm			L-Cystathionine&Cytoplasm			L-Cystathionine&Cytoplasm						3-Oxodecanoyl-CoA	C05265	28528
L-Cysteine&Cytoplasm			L-Cysteine&Cytoplasm		cysL_c	L-Cysteine&Cytoplasm						3-Oxo-delta4-steroid	C00619	47909
L-Cysteine&Extracellular			L-Cysteine&Extracellular		cysL_e	L-Cysteine&Extracellular						3-Oxodocosanoyl-CoA	-	52328
L-Cysteinyl-tRNA(Cys)&Cytoplasm			L-Cysteinyl-tRNA(Cys)&Cytoplasm		cystrna_c	L-Cysteinyl-tRNA(Cys)&Cytoplasm						3-Oxododecanoyl-[acp]	C05756	-
L-Cystine&Cytoplasm			L-Cystine&Cytoplasm		Lcystin_c	L-Cystine&Cytoplasm						3-Oxododecanoyl-CoA	C05263	27868
L-Cystine&Vacuole			L-Cystine&Vacuole		Lcystin_v	L-Cystine&Vacuole						3-Oxoeicosanoyl-CoA	-	52327
L-erythro-4-Hydroxyglutamate&Cytoplasm			L-erythro-4-Hydroxyglutamate&Cytoplasm		e4hglu_c	L-erythro-4-Hydroxyglutamate&Cytoplasm						3-Oxohexacosanoyl-CoA	-	52977
L-Formylkynurenine&Cytoplasm			L-Formylkynurenine&Cytoplasm		Lfmkynr_c	L-Formylkynurenine&Cytoplasm						3-Oxohexadecanoyl-[acp]	C05762	1639
L-Glutamate&Cytoplasm			L-Glutamate&Cytoplasm		gluL_c	L-Glutamate&Cytoplasm						3-Oxohexanoyl-[acp]	C05746	-
L-Glutamate&Extracellular			L-Glutamate&Extracellular		gluL_e	L-Glutamate&Extracellular						3-Oxohexanoyl-CoA	C05269	27648
L-Glutamate&Mitochondria			L-Glutamate&Mitochondria		gluL_m	L-Glutamate&Mitochondria						3-Oxooctadecanoyl-[acp]	C16219	-
L-Glutamate&Peroxisome			L-Glutamate&Peroxisome		gluL_x	L-Glutamate&Peroxisome						3-Oxooctadecanoyl-CoA	C16216	50571
L-Glutamine&Cytoplasm			L-Glutamine&Cytoplasm		glnL_c	L-Glutamine&Cytoplasm						3-Oxooctanoyl-[acp]	C05750	-
L-Glutamine&Extracellular			L-Glutamine&Extracellular		glnL_e	L-Glutamine&Extracellular						3-Oxooctanoyl-CoA	C05267	28264
L-Glutamine&Vacuole			L-Glutamine&Vacuole		glnL_v	L-Glutamine&Vacuole						3-Oxopalmitoyl-CoA	C05259	15491
L-Glutamyl-tRNA(Glu)&Cytoplasm			L-Glutamyl-tRNA(Glu)&Cytoplasm		glutrna_c	L-Glutamyl-tRNA(Glu)&Cytoplasm						3-Oxopropanoate	C00222	17960
L-Glutamyl-tRNA(Glu)&Mitochondria			L-Glutamyl-tRNA(Glu)&Mitochondria		glutrna_m	L-Glutamyl-tRNA(Glu)&Mitochondria						3-Oxotetracosanoyl-CoA	-	52329
L-Histidine&Cytoplasm			L-Histidine&Cytoplasm		hisL_c	L-Histidine&Cytoplasm						3-oxotetracosanoyl-CoA	-	52329
L-Histidine&Extracellular			L-Histidine&Extracellular		hisL_e	L-Histidine&Extracellular						3-Oxotetradecanoyl-[acp]	C05759	-
L-Histidine&Mitochondria			L-Histidine&Mitochondria		hisL_m	L-Histidine&Mitochondria						3-Oxotetradecanoyl-CoA	C05261	28726
L-Histidine&Vacuole			L-Histidine&Vacuole		hisL_v	L-Histidine&Vacuole						3'-Phosphoadenylylsulfate	C00053	17980
L-Histidinol&Cytoplasm			L-Histidinol&Cytoplasm		histd_c	L-Histidinol&Cytoplasm						3-Phospho-D-glycerate	C00197	17794
L-Histidyl-tRNA(His)&Cytoplasm			L-Histidyl-tRNA(His)&Cytoplasm		histrna_c	L-Histidyl-tRNA(His)&Cytoplasm						3-Phospho-D-glyceroylphosphate	C00236	16001
L-Histidyl-tRNA(His)&Mitochondria			L-Histidyl-tRNA(His)&Mitochondria		histrna_m	L-Histidyl-tRNA(His)&Mitochondria						3-Phosphonooxypyruvate	C03232	30933
L-Homocysteine&Cytoplasm			L-Homocysteine&Cytoplasm		hcysL_c	L-Homocysteine&Cytoplasm						3-Sulfino-L-alanine	C00606	16345
L-Homoserine&Cytoplasm			L-Homoserine&Cytoplasm		homL_c	L-Homoserine&Cytoplasm						3-Sulfinylpyruvate	C05527	1665
Lipoylprotein&Mitochondria			Lipoylprotein&Mitochondria		lpro_m	Lipoylprotein&Mitochondria						3-Sulfolactate	C11537	48291
L-Isoleucine&Cytoplasm			L-Isoleucine&Cytoplasm		ileL_c	L-Isoleucine&Cytoplasm						3-Sulfopyruvate	C05528	16894
L-Isoleucine&Extracellular			L-Isoleucine&Extracellular		ileL_e	L-Isoleucine&Extracellular						4-(2-Aminophenyl)-2,4-dioxobutanoate	C01252	17442
L-Isoleucine&Mitochondria			L-Isoleucine&Mitochondria		ileL_m	L-Isoleucine&Mitochondria						4,4-Dimethyl-5alpha-cholesta-8,14,24-trien-3beta-ol	C11455	17813
L-Isoleucine&Vacuole			L-Isoleucine&Vacuole		ileL_v	L-Isoleucine&Vacuole						4-Acetamidobutanoate	C02946	11951
L-Isoleucyl-tRNA(Ile)&Cytoplasm			L-Isoleucyl-tRNA(Ile)&Cytoplasm		iletrna_c	L-Isoleucyl-tRNA(Ile)&Cytoplasm						4a-Hydroxytetrahydrobiopterin	C15522	15374
L-Isoleucyl-tRNA(Ile)&Mitochondria			L-Isoleucyl-tRNA(Ile)&Mitochondria		iletrna_m	L-Isoleucyl-tRNA(Ile)&Mitochondria						4alpha-Methylzymosterol	C05103	1949
L-Kynurenine&Cytoplasm			L-Kynurenine&Cytoplasm		Lkynr_c	L-Kynurenine&Cytoplasm						4alpha-Methylzymosterol-4-carboxylate	C15808	50591
L-Methionine&Cytoplasm			L-Methionine&Cytoplasm		metL_c	L-Methionine&Cytoplasm						4-Amino-2-methyl-5-phosphomethylpyrimidine	C04556	18032
L-Methionine&Extracellular			L-Methionine&Extracellular		metL_e	L-Methionine&Extracellular						4-Amino-4-deoxychorismate	C11355	35181
L-Methionine&Mitochondria			L-Methionine&Mitochondria		metL_m	L-Methionine&Mitochondria						4-Amino-5-hydroxymethyl-2-methylpyrimidine	C01279	16892
L-Phenylalanine&Cytoplasm			L-Phenylalanine&Cytoplasm		pheL_c	L-Phenylalanine&Cytoplasm						4-Aminobenzoate	C00568	30753
L-Phenylalanine&Extracellular			L-Phenylalanine&Extracellular		pheL_e	L-Phenylalanine&Extracellular						4-Aminobutanoate	C00334	16865
L-Phenylalanine&Mitochondria			L-Phenylalanine&Mitochondria		pheL_m	L-Phenylalanine&Mitochondria						4-Aminobutyraldehyde	C00555	17769
L-Phenylalanyl-tRNA(Phe)&Cytoplasm			L-Phenylalanyl-tRNA(Phe)&Cytoplasm		phetrna_c	L-Phenylalanyl-tRNA(Phe)&Cytoplasm						4-Fumarylacetoacetate	C01061	30907
L-Phenylalanyl-tRNA(Phe)&Mitochondria			L-Phenylalanyl-tRNA(Phe)&Mitochondria		phetrna_m	L-Phenylalanyl-tRNA(Phe)&Mitochondria						4-Guanidinobutanamide	C03078	18062
L-Proline&Cytoplasm			L-Proline&Cytoplasm		proL_c	L-Proline&Cytoplasm						4-Guanidinobutanoate	C01035	15728
L-Proline&Extracellular			L-Proline&Extracellular		proL_e	L-Proline&Extracellular						4-hydroxybenoyl-CoA	C02949	15500
L-Proline&Mitochondria			L-Proline&Mitochondria		proL_m	L-Proline&Mitochondria						4-Hydroxybenzoate	C00156	30763
L-Prolyl-tRNA(Pro)&Cytoplasm			L-Prolyl-tRNA(Pro)&Cytoplasm		protrna_c	L-Prolyl-tRNA(Pro)&Cytoplasm						4-Hydroxy-L-threonine	C06056	28330
L-Serine&Cytoplasm			L-Serine&Cytoplasm		serL_c	L-Serine&Cytoplasm						4-Hydroxyphenylacetate	C00642	18101
L-Serine&Extracellular			L-Serine&Extracellular		serL_e	L-Serine&Extracellular						4-Imidazolone-5-propanoate	C03680	27384
L-Serine&Mitochondria			L-Serine&Mitochondria		serL_m	L-Serine&Mitochondria						4-Maleylacetoacetate	C01036	47904
L-Seryl-tRNA(Ser)&Cytoplasm			L-Seryl-tRNA(Ser)&Cytoplasm		sertrna_c	L-Seryl-tRNA(Ser)&Cytoplasm						4-Methyl-2-oxopentanoate	C00233	48430
L-Threonine&Cytoplasm			L-Threonine&Cytoplasm		thrL_c	L-Threonine&Cytoplasm						4-Methyl-5-(2-phosphoethyl)-thiazole	C04327	17857
L-Threonine&Extracellular			L-Threonine&Extracellular		thrL_e	L-Threonine&Extracellular						4-Methylthio-2-oxobutanoicacid	C01180	33574
L-Threonine&Mitochondria			L-Threonine&Mitochondria		thrL_m	L-Threonine&Mitochondria						4-Nitrophenol	C00870	16836
L-Threonyl-tRNA(Thr)&Cytoplasm			L-Threonyl-tRNA(Thr)&Cytoplasm		thrtrna_c	L-Threonyl-tRNA(Thr)&Cytoplasm						4-Nitrophenylphosphate	C03360	17440
L-Threonyl-tRNA(Thr)&Mitochondria			L-Threonyl-tRNA(Thr)&Mitochondria		thrtrna_m	L-Threonyl-tRNA(Thr)&Mitochondria						4-Phospho-L-aspartate	C03082	15836
L-Tryptophan&Cytoplasm			L-Tryptophan&Cytoplasm		trpL_c	L-Tryptophan&Cytoplasm						4-Trimethylammoniobutanal	C01149	18020
L-Tryptophan&Extracellular			L-Tryptophan&Extracellular		trpL_e	L-Tryptophan&Extracellular						4-Trimethylammoniobutanoate	C01181	1941
L-Tryptophan&Mitochondria			L-Tryptophan&Mitochondria		trpL_m	L-Tryptophan&Mitochondria						5-(2-Hydroxyethyl)-4-methylthiazole	C04294	17957
L-Tryptophanyl-tRNA(Trp)&Cytoplasm			L-Tryptophanyl-tRNA(Trp)&Cytoplasm		trptrna_c	L-Tryptophanyl-tRNA(Trp)&Cytoplasm						5-(5-Phospho-D-ribosylaminoformimino)-1-(5-phosphoribosyl)-imidazole-4-carboxamide	C04896	18302
L-Tryptophanyl-tRNA(Trp)&Mitochondria			L-Tryptophanyl-tRNA(Trp)&Mitochondria		trptrna_m	L-Tryptophanyl-tRNA(Trp)&Mitochondria						5,10-Methenyltetrahydrofolate	C00445	15638
L-Tyrosine&Cytoplasm			L-Tyrosine&Cytoplasm		tyrL_c	L-Tyrosine&Cytoplasm						5,10-Methylenetetrahydrofolate	C00143	1989
L-Tyrosine&Extracellular			L-Tyrosine&Extracellular		tyrL_e	L-Tyrosine&Extracellular						5,7,24(28)-Ergostatrienol	C15778	-
L-Tyrosine&Mitochondria			L-Tyrosine&Mitochondria		tyrL_m	L-Tyrosine&Mitochondria						5alpha-Cholest-7-en-3beta-ol	C01189	17168
L-Tyrosine&Vacuole			L-Tyrosine&Vacuole		tyrL_v	L-Tyrosine&Vacuole						5alpha-Cholest-8-en-3beta-ol	C03845	16608
L-Tyrosyl-tRNA(Tyr)&Cytoplasm			L-Tyrosyl-tRNA(Tyr)&Cytoplasm		tyrtrna_c	L-Tyrosyl-tRNA(Tyr)&Cytoplasm						5alpha-Cholesta-7,24-dien-3beta-ol	C05439	16290
L-Tyrosyl-tRNA(Tyr)&Mitochondria			L-Tyrosyl-tRNA(Tyr)&Mitochondria		tyrtrna_m	L-Tyrosyl-tRNA(Tyr)&Mitochondria						5-Amino-4-oxopentanoate	C03341	15914
L-Valine&Cytoplasm			L-Valine&Cytoplasm		valL_c	L-Valine&Cytoplasm						5-Amino-6-(1-D-ribitylamino)uracil	C04732	15934
L-Valine&Extracellular			L-Valine&Extracellular		valL_e	L-Valine&Extracellular						5-Amino-6-(5'-phospho-D-ribitylamino)uracil	C04454	18247
L-Valine&Mitochondria			L-Valine&Mitochondria		valL_m	L-Valine&Mitochondria						5-Amino-6-(5'-phosphoribosylamino)uracil	C01268	18337
L-Valyl-tRNA(Val)&Cytoplasm			L-Valyl-tRNA(Val)&Cytoplasm		valtrna_c	L-Valyl-tRNA(Val)&Cytoplasm						5-Aminolevulinate	C00430	17549
L-Valyl-tRNA(Val)&Mitochondria			L-Valyl-tRNA(Val)&Mitochondria		valtrna_m	L-Valyl-tRNA(Val)&Mitochondria						5-Aminopentanal	C12455	-
Malonyl-CoA&Cytoplasm			Malonyl-CoA&Cytoplasm		malcoa_c	Malonyl-CoA&Cytoplasm						5'-Deoxyadenosine	C05198	17319
Malonyl-CoA&Mitochondria			Malonyl-CoA&Mitochondria		malcoa_m	Malonyl-CoA&Mitochondria						5-Diphosphoinositolpentakisphosphate	C11526	30164
Maltose&Cytoplasm			Maltose&Cytoplasm			Maltose&Cytoplasm						5-Formiminotetrahydrofolate	C00664	15639
Methanol&Extracellular			Methanol&Extracellular		meoh_e	Methanol&Extracellular						5-Formyltetrahydrofolate	C03479	15640
Methanol&Peroxisome			Methanol&Peroxisome		meoh_x	Methanol&Peroxisome						5-Hydroxy-2-oxo-4-ureido-2,5-dihydro-1H-imidazole-5-carboxylate	C12248	31132
Methylglyoxal&Cytoplasm			Methylglyoxal&Cytoplasm		mthgxl_c	Methylglyoxal&Cytoplasm						5-Hydroxyectoine	C16432	49432
myo-Inositol&Cytoplasm			myo-Inositol&Cytoplasm		inost_c	myo-Inositol&Cytoplasm						5-Hydroxyindoleacetaldehyde	C05634	50157
N-(5-Phospho-D-ribosyl)anthranilate&Cytoplasm			N-(5-Phospho-D-ribosyl)anthranilate&Cytoplasm		pran_c	N-(5-Phospho-D-ribosyl)anthranilate&Cytoplasm						5-Hydroxyindoleacetate	C05635	27823
N-Formylmethionyl-tRNA&Mitochondria			N-Formylmethionyl-tRNA&Mitochondria		fmettrna_m	N-Formylmethionyl-tRNA&Mitochondria						5-Hydroxyisourate	C11821	18072
Nicotinamide&Cytoplasm			Nicotinamide&Cytoplasm		ncam_c	Nicotinamide&Cytoplasm						5-L-Glutamylaminoacid	C03363	15857
Nicotinamide&Mitochondria			Nicotinamide&Mitochondria		ncam_m	Nicotinamide&Mitochondria						5-L-Glutamyl-L-alanine	-	50619
Nicotinate&Cytoplasm			Nicotinate&Cytoplasm		nac_c	Nicotinate&Cytoplasm						5-Methyltetrahydrofolate	C00440	15641
Nicotinate&Mitochondria			Nicotinate&Mitochondria		nac_m	Nicotinate&Mitochondria						5-Methyltetrahydropteroyltri-L-glutamate	C04489	17614
N-Tetradecanoylglycylpeptide&Cytoplasm			N-Tetradecanoylglycylpeptide&Cytoplasm		tglp_c	N-Tetradecanoylglycylpeptide&Cytoplasm						5'-Methylthioadenosine	C00170	17509
O-Acetylcarnitine&Cytoplasm			O-Acetylcarnitine&Cytoplasm		acrn_c	O-Acetylcarnitine&Cytoplasm						5-Methylthio-D-ribose	C03089	-
O-Acetylcarnitine&Mitochondria			O-Acetylcarnitine&Mitochondria		acrn_m	O-Acetylcarnitine&Mitochondria						5-O-(1-Carboxyvinyl)-3-phosphoshikimate	C01269	16257
O-Acetylcarnitine&Peroxisome			O-Acetylcarnitine&Peroxisome		acrn_x	O-Acetylcarnitine&Peroxisome						5-Oxoproline	C01879	18183
Orotate&Cytoplasm			Orotate&Cytoplasm		orot_c	Orotate&Cytoplasm						5-Phospho-alpha-D-ribose1-diphosphate	C00119	17111
Oxaloacetate&Cytoplasm			Oxaloacetate&Cytoplasm		oaa_c	Oxaloacetate&Cytoplasm						5-Phosphoribosylamine	C03090	37737
Oxaloacetate&Mitochondria			Oxaloacetate&Mitochondria		oaa_m	Oxaloacetate&Mitochondria						5'-Phosphoribosylglycinamide	C03838	18349
Oxaloacetate&Peroxisome			Oxaloacetate&Peroxisome		oaa_x	Oxaloacetate&Peroxisome						5'-Phosphoribosyl-N-formylglycinamide	C04376	18272
Oxaloglutarate&Cytoplasm			Oxaloglutarate&Cytoplasm		oxag_c	Oxaloglutarate&Cytoplasm						6,7-Dimethyl-8-(1-D-ribityl)lumazine	C04332	17601
Peptide&Cytoplasm			peptide&Cytoplasm		pepd_c	Peptide&Cytoplasm						6-[6-(2-aminoethylphosphoryl)-alpha-mannosyl-(1->6)-2-(2-aminoethylphosphoryl)-alpha-mannosyl-(1->6)-alpha-2-(2-aminoethylphosphoryl)mannosyl-(1->4)-alpha-glucosaminyl]-O-acyl-1-phosphatidyl-1D-myo-inositol	G13044	53060
Phenylacetaldehyde&Cytoplasm			Phenylacetaldehyde&Cytoplasm		pacald_c	Phenylacetaldehyde&Cytoplasm						6-Phospho-D-gluconate	C00345	48928
Phenylpyruvate&Cytoplasm			Phenylpyruvate&Cytoplasm		phpyr_c	Phenylpyruvate&Cytoplasm						7,8-Diaminononanoate	C01037	2247
Phosphatidyl-N-dimethylethanolamine&Cytoplasm			Phosphatidyl-N-dimethylethanolamine&Cytoplasm		ptd2meeta_c	Phosphatidyl-N-dimethylethanolamine&Cytoplasm						8-Amino-7-oxononanoate	C01092	1226
Phosphoenolpyruvate&Cytoplasm			Phosphoenolpyruvate&Cytoplasm		pep_c	Phosphoenolpyruvate&Cytoplasm						9-cis,11-trans-octadecadienoate	C04056	17539
Porphobilinogen&Cytoplasm			Porphobilinogen&Cytoplasm		ppbng_c	Porphobilinogen&Cytoplasm						9-octadecynoyl-CoA	-	53151
Prephenate&Cytoplasm			Prephenate&Cytoplasm		pphn_c	Prephenate&Cytoplasm						Acetaldehyde	C00084	15343
Propanoyl-CoA&Mitochondria			Propanoyl-CoA&Mitochondria		ppcoa_m	Propanoyl-CoA&Mitochondria						Acetate	C00033	15366
Protoporphyrin&Mitochondria			Protoporphyrin&Mitochondria		ppp9_m	Protoporphyrin&Mitochondria						Aceticester	C01883	47622
Putrescine&Cytoplasm			Putrescine&Cytoplasm		ptrc_c	Putrescine&Cytoplasm						Acetoacetate	C00164	13705
Pyruvate&Cytoplasm			Pyruvate&Cytoplasm		pyr_c	Pyruvate&Cytoplasm						Acetoacetyl-[acp]	C05744	2393
Pyruvate&Extracellular			Pyruvate&Extracellular		pyr_e	Pyruvate&Extracellular						Acetoacetyl-CoA	C00332	15345
Pyruvate&Mitochondria			Pyruvate&Mitochondria		pyr_m	Pyruvate&Mitochondria						Acetyl-[acp]	C03939	17093
Pyruvate&Peroxisome			Pyruvate&Peroxisome		pyr_x	Pyruvate&Peroxisome						Acetyl-CoA	C00024	15351
Riboflavin&Cytoplasm			Riboflavin&Cytoplasm		ribflv_c	Riboflavin&Cytoplasm						Acyl-carrierprotein	C00229	18359
S-Adenosylmethioninamine&Cytoplasm			S-Adenosylmethioninamine&Cytoplasm		ametam_c	S-Adenosylmethioninamine&Cytoplasm						Acyl-CoA	C00040	17984
S-Aminomethyldihydrolipoylprotein&Mitochondria			S-Aminomethyldihydrolipoylprotein&Mitochondria		alpro_m	S-Aminomethyldihydrolipoylprotein&Mitochondria						Acylglyceronephosphate	C03372	15835
S-Formylglutathione&Cytoplasm			S-Formylglutathione&Cytoplasm		Sfglutth_c	S-Formylglutathione&Cytoplasm						Adenine	C00147	16708
Shikimate&Cytoplasm			Shikimate&Cytoplasm		skm_c	Shikimate&Cytoplasm						Adenosine	C00212	16335
Siroheme&Cytoplasm			Siroheme&Cytoplasm		sheme_c	Siroheme&Cytoplasm						Adenosine2'-phosphate	C00946	28223
Sirohydrochlorin&Cytoplasm			sirohydrochlorin&Cytoplasm		scl_c	Sirohydrochlorin&Cytoplasm						Adenosine3',5'-bisphosphate	C00054	17985
sn-glycero-3-Phosphocholine&Cytoplasm			sn-Glycero-3-phosphocholine&Cytoplasm		g3pc_c	sn-glycero-3-Phosphocholine&Cytoplasm						Adenylylsulfate	C00224	17709
Spermidine&Cytoplasm			Spermidine&Cytoplasm		spmd_c	Spermidine&Cytoplasm						ADP	C00008	16761
Spermine&Cytoplasm			Spermine&Cytoplasm		sprm_c	Spermine&Cytoplasm						ADP-ribose	C00301	16960
Sphinganine&Cytoplasm		Sphinganine(C18:1)&Cytoplasm	Sphinganine&Cytoplasm		sphgn_c	Sphinganine&Cytoplasm						Allantoate	C00499	30837
Sphinganine&Endoplasmic_reticulum			Sphinganine&Endoplasmic_reticulum		sphgn_r	Sphinganine&Endoplasmic_reticulum						all-trans-Hexaprenyldiphosphate	C01230	17528
Squalene&Cytoplasm			Squalene&Cytoplasm		sql_c	Squalene&Cytoplasm						all-trans-Pentaprenyldiphosphate	C04217	16818
Succinate&Cytoplasm			Succinate&Cytoplasm		succ_c	Succinate&Cytoplasm						alpha,alpha-Trehalose	C01083	16551
Succinate&Mitochondria			Succinate&Mitochondria		succ_m	Succinate&Mitochondria						alpha,alpha'-Trehalose6-phosphate	C00689	18283
Succinyl-CoA&Mitochondria			Succinyl-CoA&Mitochondria		succoa_m	Succinyl-CoA&Mitochondria						alpha-Aminoadipoyl-S-acylenzyme	C05535	-
Sulfate&Cytoplasm			Sulfate&Cytoplasm		so4_c	Sulfate&Cytoplasm						alpha-Aminopropiononitrile	C05714	27959
Sulfate&Extracellular			Sulfate&Extracellular		so4_e	Sulfate&Extracellular						D-Galactose1-phosphate	C00446	37480
Sulfite&Cytoplasm			Sulfite&Cytoplasm		so3_c	Sulfite&Cytoplasm						D-Ribose1-phosphate	C00620	35425
Sulfur&Cytoplasm			Sulfur&Cytoplasm		s_c	Sulfur&Cytoplasm						Aminoacetaldehyde	C06735	17628
Taurine&Cytoplasm			Taurine&Cytoplasm		taur_c	Taurine&Cytoplasm						Aminoacetone	C01888	17906
Tetrahydrofolyl-[Glu](2)&Cytoplasm			Tetrahydrofolyl-[Glu](2)&Cytoplasm		thfglu_c	Tetrahydrofolyl-[Glu](2)&Cytoplasm						Aminoacid	C00151	15705
Thiamin&Cytoplasm			Thiamin&Cytoplasm		thm_c	Thiamin&Cytoplasm						Aminoimidazoleribotide	C03373	28843
Thiamin&Extracellular			Thiamin&Extracellular		thm_e	Thiamin&Extracellular						Aminopropylcadaverine	C16565	64860
trans-Dec-2-enoyl-CoA&Peroxisome			trans-Dec-2-enoyl-CoA&Peroxisome		dc2coa_x	trans-Dec-2-enoyl-CoA&Peroxisome						Ammonium	C01342	28938
trans-Hexadec-2-enoyl-CoA&Peroxisome			trans-Hexadec-2-enoyl-CoA&Peroxisome		hdd2coa_x	trans-Hexadec-2-enoyl-CoA&Peroxisome						AMP	C00020	16027
trans-Octadec-2-enoyl-CoA&Peroxisome			trans-Octadec-2-enoyl-CoA&Peroxisome		od2coa_x	trans-Octadec-2-enoyl-CoA&Peroxisome						Amylose	C00718	28102
trans-Tetradec-2-enoyl-CoA&Peroxisome			trans-Tetradec-2-enoyl-CoA&Peroxisome		td2coa_x	trans-Tetradec-2-enoyl-CoA&Peroxisome						Anthranilate	C00108	30754
tRNA(Ala)&Cytoplasm			tRNA(Ala)&Cytoplasm		trnaala_c	tRNA(Ala)&Cytoplasm						Apo-[acyl-carrier-protein]	C03688	16139
tRNA(Arg)&Cytoplasm			tRNA(Arg)&Cytoplasm		trnaarg_c	tRNA(Arg)&Cytoplasm						Apo-[carboxylase]	C06249	2777
tRNA(Arg)&Mitochondria			tRNA(Arg)&Mitochondria		trnaarg_m	tRNA(Arg)&Mitochondria						Apoprotein	C16240	13850
tRNA(Asn)&Cytoplasm			tRNA(Asn)&Cytoplasm		trnaasn_c	tRNA(Asn)&Cytoplasm						Arsenite	C06697	29866
tRNA(Asn)&Mitochondria			tRNA(Asn)&Mitochondria		trnaasn_m	tRNA(Asn)&Mitochondria						ATP	C00002	15422
tRNA(Asp)&Cytoplasm			tRNA(Asp)&Cytoplasm		trnaasp_c	tRNA(Asp)&Cytoplasm						beta-Alanine	C00099	16958
tRNA(Asp)&Mitochondria			tRNA(Asp)&Mitochondria		trnaasp_m	tRNA(Asp)&Mitochondria						D-Fructose	C00095	15824
tRNA(Cys)&Cytoplasm			tRNA(Cys)&Cytoplasm		trnacys_c	tRNA(Cys)&Cytoplasm						D-Fructose1,6-bisphosphate	C00354	78682
tRNA(Gln)&Cytoplasm			tRNA(Gln)&Cytoplasm		trnagln_c	tRNA(Gln)&Cytoplasm						D-Fructose2,6-bisphosphate	C00665	78687
tRNA(Gly)&Cytoplasm			tRNA(Gly)&Cytoplasm		trnagly_c	tRNA(Gly)&Cytoplasm						D-Fructose6-phosphate	C00085	57579
tRNA(His)&Cytoplasm			tRNA(His)&Cytoplasm		trnahis_c	tRNA(His)&Cytoplasm						Bicarbonate	C00288	17544
tRNA(His)&Mitochondria			tRNA(His)&Mitochondria		trnahis_m	tRNA(His)&Mitochondria						Biotin	C00120	15956
tRNA(Ile)&Cytoplasm			tRNA(Ile)&Cytoplasm		trnaile_c	tRNA(Ile)&Cytoplasm						Biotinyl-5'-AMP	C05921	3110
tRNA(Ile)&Mitochondria			tRNA(Ile)&Mitochondria		trnaile_m	tRNA(Ile)&Mitochondria						But-2-enoyl-[acp]	C04246	-
tRNA(Leu)&Cytoplasm			tRNA(Leu)&Cytoplasm		trnaleu_c	tRNA(Leu)&Cytoplasm						Butanoyl-CoA	C00136	15517
tRNA(Leu)&Mitochondria			tRNA(Leu)&Mitochondria		trnaleu_m	tRNA(Leu)&Mitochondria						Butyryl-[acp]	C05745	-
tRNA(Lys)&Cytoplasm			tRNA(Lys)&Cytoplasm		trnalys_c	tRNA(Lys)&Cytoplasm						Cadaverine	C01672	18127
tRNA(Lys)&Mitochondria			tRNA(Lys)&Mitochondria		trnalys_m	tRNA(Lys)&Mitochondria						Carbamoylphosphate	C00169	17672
tRNA(Met)&Cytoplasm			tRNA(Met)&Cytoplasm		trnamet_c	tRNA(Met)&Cytoplasm						Carbohydrates	-	16646
tRNA(Met)&Mitochondria			tRNA(Met)&Mitochondria		trnamet_m	tRNA(Met)&Mitochondria						Cardiolipin	C05980	28494
tRNA(Phe)&Cytoplasm			tRNA(Phe)&Cytoplasm		trnaphe_c	tRNA(Phe)&Cytoplasm						Carnitine	C00487	3424
tRNA(Phe)&Mitochondria			tRNA(Phe)&Mitochondria		trnaphe_m	tRNA(Phe)&Mitochondria						CDP	C00112	17239
tRNA(Pro)&Cytoplasm			tRNA(Pro)&Cytoplasm		trnapro_c	tRNA(Pro)&Cytoplasm						CDP-choline	C00307	16436
tRNA(Ser)&Cytoplasm			tRNA(Ser)&Cytoplasm		trnaser_c	tRNA(Ser)&Cytoplasm						CDP-diacylglycerol	C00269	17962
tRNA(Thr)&Cytoplasm			tRNA(Thr)&Cytoplasm		trnathr_c	tRNA(Thr)&Cytoplasm						CDP-ethanolamine	C00570	16732
tRNA(Thr)&Mitochondria			tRNA(Thr)&Mitochondria		trnathr_m	tRNA(Thr)&Mitochondria						Cellobiose	C00185	17057
tRNA(Trp)&Cytoplasm			tRNA(Trp)&Cytoplasm		trnatrp_c	tRNA(Trp)&Cytoplasm						Ceramide-1(Sphinganine:n-C24:0)	C00195	52961
tRNA(Trp)&Mitochondria			tRNA(Trp)&Mitochondria		trnatrp_m	tRNA(Trp)&Mitochondria						Ceramide-1(Sphinganine:n-C26:0)	C00195	52962
tRNA(Tyr)&Cytoplasm			tRNA(Tyr)&Cytoplasm		trnatyr_c	tRNA(Tyr)&Cytoplasm						Ceramide1-phosphate	C02960	16197
tRNA(Tyr)&Mitochondria			tRNA(Tyr)&Mitochondria		trnatyr_m	tRNA(Tyr)&Mitochondria						Ceramide-2(Phytosphingosine:n-C24:0)	C00195	52979
tRNA(Val)&Cytoplasm			tRNA(Val)&Cytoplasm		trnaval_c	tRNA(Val)&Cytoplasm						Ceramide-2(Phytosphingosine:n-C26:0)	C00195	52980
tRNA(Val)&Mitochondria			tRNA(Val)&Mitochondria		trnaval_m	tRNA(Val)&Mitochondria						Ceramide-2'(Sphinganine:n-C24:0OH)	C00195	52371
UDP&Cytoplasm			UDP&Cytoplasm		udp_c	UDP&Cytoplasm						Ceramide-2'(Sphinganine:n-C26:0OH)	C00195	52372
UMP&Cytoplasm			UMP&Cytoplasm		ump_c	UMP&Cytoplasm						Ceramide-3(Phytosphingosine:n-C24:0OH)	C00195	52373
UMP&Mitochondria			UMP&Mitochondria		ump_m	UMP&Mitochondria						Ceramide-3(Phytosphingosine:n-C26:0OH)	C00195	52374
Uracil&Cytoplasm			Uracil&Cytoplasm		ura_c	Uracil&Cytoplasm						Chitin	C00461	17029
Urea&Cytoplasm			Urea&Cytoplasm		urea_c	Urea&Cytoplasm						Chitosan	C00734	16261
Urea&Extracellular			Urea&Extracellular		urea_e	Urea&Extracellular						Cholesta-5,7-dien-3beta-ol	C01164	17759
Uridine&Cytoplasm			Uridine&Cytoplasm		uri_c	Uridine&Cytoplasm						Cholesterol	C00187	16113
UTP&Cytoplasm			UTP&Cytoplasm		utp_c	UTP&Cytoplasm						Cholesterolester	C02530	17002
UTP&Mitochondria			UTP&Mitochondria		utp_m	UTP&Mitochondria						Choline	C00114	15354
Xanthine&Cytoplasm			Xanthine&Cytoplasm		xan_c	Xanthine&Cytoplasm						Cholinephosphate	C00588	18132
Zymosterol&Cytoplasm			zymosterol&Cytoplasm		zymst_c	Zymosterol&Cytoplasm						Chorismate	C00251	17333
D-Fructose&Cytoplasm		beta-D-Fructose&Cytoplasm	D-Fructose&Cytoplasm		fru_c	D-Fructose&Cytoplasm						cis-3,4-Leucopelargonidin	C03648	17343
D-Fructose&Extracellular		beta-D-Fructose&Extracellular	D-Fructose&Extracellular		fru_e	D-Fructose&Extracellular						cis-hexadec-9-enoyl-[acp](n-C16:1)	-	76518
D-Fructose1,6-bisphosphate&Cytoplasm		beta-D-Fructose1,6-bisphosphate&Cytoplasm	D-Fructose1,6-bisphosphate&Cytoplasm		fdp_c	D-Fructose1,6-bisphosphate&Cytoplasm						cis-octadec-11-enoyl-[acp](n-C18:1)	-	76517
D-Fructose2,6-bisphosphate&Cytoplasm		beta-D-Fructose2,6-bisphosphate&Cytoplasm	D-Fructose2,6-bisphosphate&Cytoplasm		f26bp_c	D-Fructose2,6-bisphosphate&Cytoplasm						cis-tetradec-7-enoyl-[acp](n-C14:1)	-	76519
D-Fructose6-phosphate&Cytoplasm		beta-D-Fructose6-phosphate&Cytoplasm	D-Fructose6-phosphate&Cytoplasm		f6p_c	D-Fructose6-phosphate&Cytoplasm						Citrate	C00158	30769
(R)-S-Lactoylglutathione&Cytoplasm			(R)-S-Lactoylglutathione&Cytoplasm	(R)-Sactoylglutathione&Cytoplasm		(R)-S-Lactoylglutathione&Cytoplasm						CMP	C00055	17361
3-Hydroxy-L-kynurenine&Cytoplasm			3-Hydroxy-L-kynurenine&Cytoplasm	3-Hydroxy-kynurenine&Cytoplasm	hLkynr_c	3-Hydroxy-L-kynurenine&Cytoplasm						CO2	C00011	16526
4-Phospho-L-aspartate&Cytoplasm			4-Phospho-L-aspartate&Cytoplasm	4-Phospho-aspartate&Cytoplasm	a_4pasp_c	4-Phospho-L-aspartate&Cytoplasm						CoA	C00010	15346
gamma-L-Glutamyl-L-cysteine&Cytoplasm			gamma-L-Glutamyl-L-cysteine&Cytoplasm	gamma-Glutamyl-cysteine&Cytoplasm	glucys_c	gamma-L-Glutamyl-L-cysteine&Cytoplasm						CoproporphyrinogenI	C05768	28607
L-Leucine&Cytoplasm			L-Leucine&Cytoplasm	Leucine&Cytoplasm	leuL_c	L-Leucine&Cytoplasm						CoproporphyrinogenIII	C03263	15439
L-Leucine&Extracellular			L-Leucine&Extracellular	Leucine&Extracellular	leuL_e	L-Leucine&Extracellular						Crotonoyl-CoA	C00877	15473
L-Leucine&Mitochondria			L-Leucine&Mitochondria	Leucine&Mitochondria	leuL_m	L-Leucine&Mitochondria						CTP	C00063	17677
L-Leucine&Vacuole			L-Leucine&Vacuole	Leucine&Vacuole	leuL_v	L-Leucine&Vacuole						Cys-Gly	C01419	4047
L-Lysine&Cytoplasm			L-Lysine&Cytoplasm	Lysine&Cytoplasm	lysL_c	L-Lysine&Cytoplasm						Cytidine	C00475	17562
L-Lysine&Extracellular			L-Lysine&Extracellular	Lysine&Extracellular	lysL_e	L-Lysine&Extracellular						Cytosine	C00380	16040
L-Lysine&Mitochondria			L-Lysine&Mitochondria	Lysine&Mitochondria	lysL_m	L-Lysine&Mitochondria						D-4-Hydroxy-2-oxoglutarate	C05946	62213
L-Lysine&Vacuole			L-Lysine&Vacuole	Lysine&Vacuole	lysL_v	L-Lysine&Vacuole						D-4'-Phosphopantothenate	C03492	15905
N6-(1,2-Dicarboxyethyl)-AMP&Cytoplasm			N6-(1,2-Dicarboxyethyl)-AMP&Cytoplasm	N6-(1,2-Dicarboxyethyl)-AMP,Adenylosuccinate&Cytoplasm	dcamp_c	N6-(1,2-Dicarboxyethyl)-AMP&Cytoplasm						dADP	C00206	16174
N-Acetyl-L-glutamate&Mitochondria			N-Acetyl-L-glutamate&Mitochondria	N-Acetyl-glutamate&Mitochondria	acglu_m	N-Acetyl-L-glutamate&Mitochondria						D-Alanine	C00133	15570
N-Carbamoyl-L-aspartate&Cytoplasm			N-Carbamoyl-L-aspartate&Cytoplasm	N-Carbamoyl-aspartate&Cytoplasm	cbasp_c	N-Carbamoyl-L-aspartate&Cytoplasm						dAMP	C00360	17713
O-Acetyl-L-homoserine&Cytoplasm			O-Acetyl-L-homoserine&Cytoplasm	O-Acetylhomoserine&Cytoplasm	achms_c	O-Acetyl-L-homoserine&Cytoplasm						D-Arabinono-1,4-lactone	C00652	16292
O-Acetyl-L-serine&Cytoplasm			O-Acetyl-L-serine&Cytoplasm	O-Acetyl-serine&Cytoplasm	acser_c	O-Acetyl-L-serine&Cytoplasm						D-Arabinose	C00216	17108
O-Phospho-L-homoserine&Cytoplasm			O-Phospho-L-homoserine&Cytoplasm	O-Phosphorylhomoserine&Cytoplasm	phom_c	O-Phospho-L-homoserine&Cytoplasm						D-Arabitol	C01904	18333
O-Phospho-L-serine&Cytoplasm			O-Phospho-L-serine&Cytoplasm	O-Phospho-serine&Cytoplasm	pserL_c	O-Phospho-L-serine&Cytoplasm						dATP	C00131	16284
S-Adenosyl-L-homocysteine&Cytoplasm			S-Adenosyl-L-homocysteine&Cytoplasm	S-Adenosyl-homocysteine&Cytoplasm	ahcys_c	S-Adenosyl-L-homocysteine&Cytoplasm						dCDP	C00705	28846
S-Adenosyl-L-homocysteine&Mitochondria			S-Adenosyl-L-homocysteine&Mitochondria	S-Adenosyl-homocysteine&Mitochondria	ahcys_m	S-Adenosyl-L-homocysteine&Mitochondria						dCMP	C00239	15918
S-Adenosyl-L-methionine&Cytoplasm			S-Adenosyl-L-methionine&Cytoplasm	S-Adenosyl-methionine&Cytoplasm	amet_c	S-Adenosyl-L-methionine&Cytoplasm						dCTP	C00458	16311
S-Adenosyl-L-methionine&Mitochondria			S-Adenosyl-L-methionine&Mitochondria	S-Adenosyl-methionine&Mitochondria	amet_m	S-Adenosyl-L-methionine&Mitochondria						Deamino-NAD+	C00857	18304
trans-4-Hydroxy-L-proline&Cytoplasm			trans-4-Hydroxy-L-proline&Cytoplasm	trans-4-Hydroxy-proline&Cytoplasm	a_4hproLT_c	trans-4-Hydroxy-L-proline&Cytoplasm						Decanoate(n-C10:0)	C01571	30813
1-(2-Carboxyphenylamino)-1-deoxy-D-ribulose5-phosphate&Cytoplasm			1-(2-Carboxyphenylamino)-1-deoxy-D-ribulose5-phosphate&Cytoplasm		a_2cpr5p_c	1-(2-Carboxyphenylamino)-1-deoxy-D-ribulose5-phosphate&Cytoplasm	1-(2-Carboxyphenylamino)-1-deoxy-D-ribulose5-phosphate&Cytoplasm					Decanoyl-[acp]	C05755	4349
1-Acyl-sn-glycerol3-phosphate&Cytoplasm			1-Acyl-sn-glycerol3-phosphate&Cytoplasm		ag3p_c	1-Acyl-sn-glycerol3-phosphate&Cytoplasm	1-Acyl-sn-glycerol3-phosphate&Cytoplasm					Decanoyl-CoA	C05274	28493
1-Phosphatidyl-D-myo-inositol4,5-bisphosphate&Cytoplasm			1-Phosphatidyl-D-myo-inositol4,5-bisphosphate&Cytoplasm		ptd145bp_c	1-Phosphatidyl-D-myo-inositol4,5-bisphosphate&Cytoplasm	1-Phosphatidyl-D-myo-inositol4,5-bisphosphate,yeast-specific&Cytoplasm					Dehydro-D-arabinono-1,4-lactone	C06316	17803
2-Amino-3-carboxymuconatesemialdehyde&Cytoplasm			2-Amino-3-carboxymuconatesemialdehyde&Cytoplasm		cmusa_c	2-Amino-3-carboxymuconatesemialdehyde&Cytoplasm	2-Amino-3-carboxymuconatesemialdehyde&Cytoplasm					Dehydrodolicholdiphosphate	C05859	-
2-Dehydro-3-deoxy-D-arabino-heptonate7-phosphate&Cytoplasm			2-Dehydro-3-deoxy-D-arabino-heptonate7-phosphate&Cytoplasm		a_2dda7p_c	2-Dehydro-3-deoxy-D-arabino-heptonate7-phosphate&Cytoplasm	2-Dehydro-3-deoxy-D-arabino-heptonate7-phosphate&Cytoplasm					Deoxyadenosine	C00559	17256
2-Deoxy-D-ribose1-phosphate&Cytoplasm			2-Deoxy-D-ribose1-phosphate&Cytoplasm		a_2dr1p_c	2-Deoxy-D-ribose1-phosphate&Cytoplasm	2-Deoxy-D-ribose1-phosphate&Cytoplasm					Deoxycytidine	C00881	15698
2-Methyl-4-amino-5-hydroxymethylpyrimidinediphosphate&Cytoplasm			2-Methyl-4-amino-5-hydroxymethylpyrimidinediphosphate&Cytoplasm		a_2mahmp_c	2-Methyl-4-amino-5-hydroxymethylpyrimidinediphosphate&Cytoplasm	2-Methyl-4-amino-5-hydroxymethylpyrimidinediphosphate&Cytoplasm					Deoxyguanosine	C00330	17172
2-Methylbutanal&Cytoplasm			2-Methylbutanal&Cytoplasm		a_2mbald_c	2-Methylbutanal&Cytoplasm	2-methylbutyraldehyde&Cytoplasm					Deoxyinosine	C05512	28997
3-(Imidazol-4-yl)-2-oxopropylphosphate&Cytoplasm			3-(Imidazol-4-yl)-2-oxopropylphosphate&Cytoplasm		imacp_c	3-(Imidazol-4-yl)-2-oxopropylphosphate&Cytoplasm	3-(Imidazol-4-yl)-2-oxopropylphosphate&Cytoplasm					Deoxyribose	C01801	28816
3,4-Dihydroxy-2-butanone4-phosphate&Cytoplasm			3,4-dihydroxy-2-butanone4-phosphate&Cytoplasm		db4p_c	3,4-dihydroxy-2-butanone4-phosphate&Cytoplasm	3,4-dihydroxy-2-butanone4-phosphate&Cytoplasm					Deoxyuridine	C00526	16450
3',5'-CyclicGMP&Cytoplasm			3',5'-CyclicGMP&Cytoplasm			3',5'-CyclicGMP&Cytoplasm	3',5'-CyclicGMP&Cytoplasm					Dephospho-CoA	C00882	15468
3'-Phosphoadenylylsulfate&Cytoplasm			3'-Phosphoadenylylsulfate&Cytoplasm		paps_c	3'-Phosphoadenylylsulfate&Cytoplasm	3'-Phosphoadenylylsulfate&Cytoplasm					D-erythro-1-(Imidazol-4-yl)glycerol3-phosphate	C04666	17805
3-Phospho-D-glyceroylphosphate&Cytoplasm			3-Phospho-D-glyceroylphosphate&Cytoplasm		a_13dpg_c	3-Phospho-D-glyceroylphosphate&Cytoplasm	3-Phospho-D-glyceroylphosphate&Cytoplasm					D-erythro-3-Methylmalate	C06032	27394
5-Phospho-alpha-D-ribose1-diphosphate&Cytoplasm			5-Phospho-alpha-D-ribose1-diphosphate&Cytoplasm		prpp_c	5-Phospho-alpha-D-ribose1-diphosphate&Cytoplasm	5-Phospho-alpha-D-ribose1-diphosphate&Cytoplasm					D-Erythrose4-phosphate	C00279	48153
5-Phospho-alpha-D-ribose1-diphosphate&Mitochondria			5-Phospho-alpha-D-ribose1-diphosphate&Mitochondria		prpp_m	5-Phospho-alpha-D-ribose1-diphosphate&Mitochondria	5-Phospho-alpha-D-ribose1-diphosphate&Mitochondria					Dethiobiotin	C01909	16691
Adenosine3',5'-bisphosphate&Cytoplasm			Adenosine3',5'-bisphosphate&Cytoplasm		pap_c	Adenosine3',5'-bisphosphate&Cytoplasm	Adenosine3',5'-bisphosphate&Cytoplasm					D-Fructose1-phosphate	C01094	18105
all-trans-Hexaprenyldiphosphate&Mitochondria			all-trans-Hexaprenyldiphosphate&Mitochondria		hexdp_m	all-trans-Hexaprenyldiphosphate&Mitochondria	all-trans-Hexaprenyldiphosphate&Mitochondria					D-Galactose	C00124	4139
alpha,alpha'-Trehalose6-phosphate&Cytoplasm			alpha,alpha'-Trehalose6-phosphate&Cytoplasm		tre6p_c	alpha,alpha'-Trehalose6-phosphate&Cytoplasm	alpha,alpha'-Trehalose6-phosphate&Cytoplasm					D-Galacturonate	C00333	12952
Carbamoylphosphate&Cytoplasm			Carbamoylphosphate&Cytoplasm		cbp_c	Carbamoylphosphate&Cytoplasm	Carbamoylphosphate&Cytoplasm					dGDP	C00361	28862
Cholinephosphate&Cytoplasm			Cholinephosphate&Cytoplasm		cholp_c	Cholinephosphate&Cytoplasm	Cholinephosphate&Cytoplasm					D-Gluconicacid	C00257	33198
CoproporphyrinogenIII&Cytoplasm			CoproporphyrinogenIII&Cytoplasm		cpppg3_c	CoproporphyrinogenIII&Cytoplasm	CoproporphyrinogenIII&Cytoplasm					D-Glucono-1,5-lactone	C00198	16217
D-erythro-1-(Imidazol-4-yl)glycerol3-phosphate&Cytoplasm			D-erythro-1-(Imidazol-4-yl)glycerol3-phosphate&Cytoplasm		eig3p_c	D-erythro-1-(Imidazol-4-yl)glycerol3-phosphate&Cytoplasm	D-erythro-1-(Imidazol-4-yl)glycerol3-phosphate&Cytoplasm					D-Glucono-1,5-lactone6-phosphate	C01236	16938
D-Erythrose4-phosphate&Cytoplasm			D-Erythrose4-phosphate&Cytoplasm		e4p_c	D-Erythrose4-phosphate&Cytoplasm	D-Erythrose4-phosphate&Cytoplasm					D-Glucosamine	C00329	47977
D-Glucosamine6-phosphate&Cytoplasm			D-Glucosamine6-phosphate&Cytoplasm		gam6p_c	D-Glucosamine6-phosphate&Cytoplasm	D-Glucosamine6-phosphate&Cytoplasm					D-Glucosamine1-phosphate	C06156	27625
D-Glucose1-phosphate&Cytoplasm		alpha-D-Glucose1-phosphate&Cytoplasm	D-Glucose1-phosphate&Cytoplasm		g1p_c	D-Glucose1-phosphate&Cytoplasm	D-Glucose1-phosphate&Cytoplasm					D-Glucosamine6-phosphate	C00352	15873
Dimethylallyldiphosphate&Cytoplasm			Dimethylallyldiphosphate&Cytoplasm		dmpp_c	Dimethylallyldiphosphate&Cytoplasm	Dimethylallyldiphosphate&Cytoplasm					D-Glucose	C00031	4167
D-Mannose1-phosphate&Cytoplasm			D-Mannose1-phosphate&Cytoplasm		man1p_c	D-Mannose1-phosphate&Cytoplasm	D-Mannose1-phosphate&Cytoplasm					D-Glucose1-phosphate	C00103	16077
D-Mannose6-phosphate&Cytoplasm			D-Mannose6-phosphate&Cytoplasm		man6p_c	D-Mannose6-phosphate&Cytoplasm	D-Mannose6-phosphate&Cytoplasm					D-Glucose6-phosphate	C00092	4170
DolichylphosphateD-mannose&Endoplasmic_reticulum			DolichylphosphateD-mannose&Endoplasmic_reticulum		dolmanp_r	DolichylphosphateD-mannose&Endoplasmic_reticulum	DolichylphosphateD-mannose&Endoplasmic_reticulum					D-Glyceraldehyde	C00577	17378
D-Ribulose5-phosphate&Cytoplasm			D-Ribulose5-phosphate&Cytoplasm		ru5pD_c	D-Ribulose5-phosphate&Cytoplasm	D-Ribulose5-phosphate&Cytoplasm					D-Glyceraldehyde3-phosphate	C00118	29052
D-Xylulose5-phosphate&Cytoplasm			D-Xylulose5-phosphate&Cytoplasm		xu5p_c	D-Xylulose5-phosphate&Cytoplasm	D-Xylulose5-phosphate&Cytoplasm					dGMP	C00362	16192
D-Xylulose5-phosphate&Peroxisome			D-Xylulose5-phosphate&Peroxisome		xu5p_x	D-Xylulose5-phosphate&Peroxisome	D-Xylulose5-phosphate&Peroxisome					dGTP	C00286	16497
Episterolester&Cytoplasm			episterolester&Cytoplasm			episterolester&Cytoplasm	episterolester,yeast-specific&Cytoplasm					Diacylglycerol	C00165	18035
Ergosterolester&Cytoplasm			ergosterolester&Cytoplasm			ergosterolester&Cytoplasm	ergosterolester,yeast-specific&Cytoplasm					diacylglycerolpyrophosphate	C19776	59996
Ethanolaminephosphate&Cytoplasm			Ethanolaminephosphate&Cytoplasm		ethamp_c	Ethanolaminephosphate&Cytoplasm	Ethanolaminephosphate&Cytoplasm					Diacylglycerylhomoserine	C18168	-
FAD&Cytoplasm			FAD&Cytoplasm		fad_c	FAD&Cytoplasm	Flavinadeninedinucleotideoxidized&Cytoplasm					Dihydrobiopterin	C00268	15643
Fecosterolester&Cytoplasm			fecosterolester&Cytoplasm			fecosterolester&Cytoplasm	fecosterolester,yeast-specific&Cytoplasm					Dihydroceramide	C12126	31488
Ferricytochromec&Mitochondria			Ferricytochromec&Mitochondria		ficytc_m	Ferricytochromec&Mitochondria	Ferricytochromec&Mitochondria					Dihydroceramide(C18:C24)	C12126	52371
Ferrocytochromec&Mitochondria			Ferrocytochromec&Mitochondria		focytc_m	Ferrocytochromec&Mitochondria	Ferrocytochromec&Mitochondria					Dihydroceramide(C18:C26)	C12126	52372
Geranyldiphosphate&Cytoplasm			Geranyldiphosphate&Cytoplasm		grdp_c	Geranyldiphosphate&Cytoplasm	Geranyldiphosphate&Cytoplasm					Dihydroceramide(C20:C24)	C12126	66988
Geranylgeranyldiphosphate&Cytoplasm			Geranylgeranyldiphosphate&Cytoplasm		ggdp_c	Geranylgeranyldiphosphate&Cytoplasm	Geranylgeranyldiphosphate&Cytoplasm					Dihydroceramide(C20:C26)	C12126	66994
HemeA&Mitochondria			HemeA&Mitochondria		hemeA_m	HemeA&Mitochondria	HemeA&Mitochondria					Dihydrofolate	C00415	15633
HemeO&Mitochondria			HemeO&Mitochondria		hemeO_m	HemeO&Mitochondria	HemeO&Mitochondria					Dihydrokaempferol	C00974	15401
Hydrogensulfide&Cytoplasm			Hydrogensulfide&Cytoplasm		h2s_c	Hydrogensulfide&Cytoplasm	Hydrogensulfide&Cytoplasm					Dihydrolipoamide	C00579	17694
Isopentenyldiphosphate&Cytoplasm			Isopentenyldiphosphate&Cytoplasm		ipdp_c	Isopentenyldiphosphate&Cytoplasm	Isopentenyldiphosphate&Cytoplasm					Dihydrolipoylprotein	C02972	16194
L-2-Aminoadipate6-semialdehyde&Cytoplasm			L-2-Aminoadipate6-semialdehyde&Cytoplasm		L2aadp6sa_c	L-2-Aminoadipate6-semialdehyde&Cytoplasm	L-2-Aminoadipate6-semialdehyde&Cytoplasm					Dihydroneopterin	C04874	17001
Lactaldehyde&Cytoplasm			Lactaldehyde&Cytoplasm		laldL_c	Lactaldehyde&Cytoplasm	L-Lactaldehyde&Cytoplasm					Dihydroneopterinmonophosphate	C05925	48954
Lanosterolester&Cytoplasm			lanosterolester&Cytoplasm			lanosterolester&Cytoplasm	lanosterolester,yeast-specific&Cytoplasm					Dihydropteroate	C00921	4581
L-Aspartate4-semialdehyde&Cytoplasm			L-Aspartate4-semialdehyde&Cytoplasm		aspsa_c	L-Aspartate4-semialdehyde&Cytoplasm	L-Aspartate4-semialdehyde&Cytoplasm					Dimethylallyldiphosphate	C00235	16057
L-Glutamate5-semialdehyde&Cytoplasm			L-Glutamate5-semialdehyde&Cytoplasm		glu5sa_c	L-Glutamate5-semialdehyde&Cytoplasm	L-Glutamate5-semialdehyde&Cytoplasm					Diphosphate	C00013	18361
L-Glutamate5-semialdehyde&Mitochondria			L-Glutamate5-semialdehyde&Mitochondria		glu5sa_m	L-Glutamate5-semialdehyde&Mitochondria	L-Glutamate5-semialdehyde&Mitochondria					D-Mannose	C00159	4208
L-Histidinolphosphate&Cytoplasm			L-Histidinolphosphate&Cytoplasm		hisp_c	L-Histidinolphosphate&Cytoplasm	L-Histidinolphosphate&Cytoplasm					D-Mannose1-phosphate	C00636	35374
N-Acetyl-D-glucosamine6-phosphate&Cytoplasm			N-Acetyl-D-glucosamine6-phosphate&Cytoplasm		acgam6p_c	N-Acetyl-D-glucosamine6-phosphate&Cytoplasm	N-Acetyl-D-glucosamine6-phosphate&Cytoplasm					D-Mannose6-phosphate	C00275	17369
NicotinateD-ribonucleotide&Cytoplasm			NicotinateD-ribonucleotide&Cytoplasm		nicrnt_c	NicotinateD-ribonucleotide&Cytoplasm	NicotinateD-ribonucleotide&Cytoplasm					D-myo-Inositol1,4,5-trisphosphate	C01245	16595
NicotinateD-ribonucleotide&Mitochondria			NicotinateD-ribonucleotide&Mitochondria		nicrnt_m	NicotinateD-ribonucleotide&Mitochondria	NicotinateD-ribonucleotide&Mitochondria					DNA	C00039	16991
Orotidine5'-phosphate&Cytoplasm			Orotidine5'-phosphate&Cytoplasm		orot5p_c	Orotidine5'-phosphate&Cytoplasm	Orotidine5'-phosphate&Cytoplasm					Docosanoyl-CoA	C16528	65088
P1,P4-Bis(5'-adenosyl)tetraphosphate&Cytoplasm			P1,P4-Bis(5'-adenosyl)tetraphosphate&Cytoplasm		ap4a_c	P1,P4-Bis(5'-adenosyl)tetraphosphate&Cytoplasm	P1,P4-Bis(5'-adenosyl)tetraphosphate&Cytoplasm					Dodecanoate(n-C12:0)	C02679	18262
Phenylaceticacid&Cytoplasm			Phenylaceticacid&Cytoplasm		pac_c	Phenylaceticacid&Cytoplasm	Phenylaceticacid&Cytoplasm					Dodecanoyl-[acp]	C05223	-
Phosphatidylcholine&Cytoplasm			Phosphatidylcholine&Cytoplasm		pc_c	Phosphatidylcholine&Cytoplasm	Phosphatidylcholine,yeast-specific&Cytoplasm					Dodecanoyl-CoA	C01832	15521
Phosphatidylethanolamine&Cytoplasm			phosphatidylethanolamine&Cytoplasm		pe_c	phosphatidylethanolamine&Cytoplasm	phosphatidylethanolamine,yeast-specific&Cytoplasm					Dolichol	C00381	16091
Phosphatidylethanolamine&Golgi_apparatus			phosphatidylethanolamine&Golgi_apparatus		pe_g	phosphatidylethanolamine&Golgi_apparatus	phosphatidylethanolamine,yeast-specific&Golgi_apparatus					Dolichylbeta-D-glucosylphosphate	C01246	15812
Phosphatidylethanolamine&Mitochondria			phosphatidylethanolamine&Mitochondria		pe_m	phosphatidylethanolamine&Mitochondria	phosphatidylethanolamine,yeast-specific&Mitochondria					Dolichyldiphosphate	C00621	15750
Phosphatidylethanolamine&Vacuole			phosphatidylethanolamine&Vacuole			phosphatidylethanolamine&Vacuole	phosphatidylethanolamine,yeast-specific&Vacuole					Dolichylphosphate	C00110	16214	G10622
Phosphatidyl-N-methylethanolamine&Cytoplasm			Phosphatidyl-N-methylethanolamine&Cytoplasm		ptdmeeta_c	Phosphatidyl-N-methylethanolamine&Cytoplasm	Phosphatidyl-N-methylethanolamine,yeast-specific&Cytoplasm					DolichylphosphateD-mannose	C03862	15809
Phosphatidylserine&Cytoplasm			phosphatidylserine&Cytoplasm		ps_c	phosphatidylserine&Cytoplasm	phosphatidylserine,yeast-specific&Cytoplasm					D-Phenylalanine	C02265	16998
Phosphatidylserine&Golgi_apparatus			phosphatidylserine&Golgi_apparatus		ps_g	phosphatidylserine&Golgi_apparatus	phosphatidylserine,yeast-specific&Golgi_apparatus					D-Ribose	C00121	47013
Phosphatidylserine&Mitochondria			phosphatidylserine&Mitochondria		ps_m	phosphatidylserine&Mitochondria	phosphatidylserine,yeast-specific&Mitochondria					D-Ribose5-phosphate	C00117	17797
Phosphatidylserine&Vacuole			phosphatidylserine&Vacuole			phosphatidylserine&Vacuole	phosphatidylserine,yeast-specific&Vacuole					D-Ribulose5-phosphate	C00199	17363
ProtoporphyrinogenIX&Cytoplasm			ProtoporphyrinogenIX&Cytoplasm		pppg9_c	ProtoporphyrinogenIX&Cytoplasm	ProtoporphyrinogenIX&Cytoplasm					D-Sorbitol	C00794	17924
ProtoporphyrinogenIX&Mitochondria			ProtoporphyrinogenIX&Mitochondria		pppg9_m	ProtoporphyrinogenIX&Mitochondria	ProtoporphyrinogenIX&Mitochondria					D-Sorbitol6-phosphate	C01096	17044
Sedoheptulose7-phosphate&Cytoplasm			Sedoheptulose7-phosphate&Cytoplasm		s7p_c	Sedoheptulose7-phosphate&Cytoplasm	Sedoheptulose7-phosphate&Cytoplasm					D-Tagatose1,6-biphosphate	C03785	4250
Sphinganine1-phosphate&Cytoplasm		Sphinganine(C18:1)1-phosphate&Cytoplasm	Sphinganine1-phosphate&Cytoplasm		sph1p_c	Sphinganine1-phosphate&Cytoplasm	Sphinganine1-phosphate&Cytoplasm					D-Tagatose6-phosphate	C01097	4251
Sphinganine1-phosphate&Endoplasmic_reticulum			Sphinganine1-phosphate&Endoplasmic_reticulum		sph1p_r	Sphinganine1-phosphate&Endoplasmic_reticulum	Sphinganine1-phosphate&Endoplasmic_reticulum					dTDP	C00363	18075
Thiaminmonophosphate&Cytoplasm			Thiaminmonophosphate&Cytoplasm		thmmp_c	Thiaminmonophosphate&Cytoplasm	Thiaminmonophosphate&Cytoplasm					dTMP	C00364	17013
tRNA(Glu)&Cytoplasm			tRNA(Glu)&Cytoplasm		trnaglu_c	tRNA(Glu)&Cytoplasm	tRNA(Glu)&Cytoplasm					dTTP	C00459	18077
tRNA(Glu)&Mitochondria			tRNA(Glu)&Mitochondria		trnaglu_m	tRNA(Glu)&Mitochondria	tRNA(Glu)&Mitochondria					dUDP	C01346	28850
UroporphyrinogenIII&Cytoplasm			UroporphyrinogenIII&Cytoplasm		uppg3_c	UroporphyrinogenIII&Cytoplasm	UroporphyrinogenIII&Cytoplasm					dUMP	C00365	17622
Xanthosine5'-phosphate&Cytoplasm			Xanthosine5'-phosphate&Cytoplasm		xmp_c	Xanthosine5'-phosphate&Cytoplasm	Xanthosine5'-phosphate&Cytoplasm					dUTP	C00460	17625
Zymosterolester&Cytoplasm			zymosterolester&Cytoplasm			zymosterolester&Cytoplasm	zymosterolester,yeast-specific&Cytoplasm					D-Xylose	C00181	15936
Thioredoxindisulfide&Cytoplasm			Thioredoxindisulfide&Cytoplasm		TRDox_c	Thioredoxindisulfide&Cytoplasm	Oxidizedthioredoxin&Cytoplasm					D-Xylulose	C00310	17140
Thioredoxin&Cytoplasm			Thioredoxin&Cytoplasm		TRDrd_c	Thioredoxin&Cytoplasm	Reducedthioredoxin&Cytoplasm					D-Xylulose5-phosphate	C00231	16332
(1S,2R)-Indoleglycerolphosphate&Cytoplasm		Indoleglycerolphosphate&Cytoplasm	(1S,2R)-Indoleglycerolphosphate&Cytoplasm	C'-(3-Indolyl)-glycerol3-phosphate&Cytoplasm	a_3ig3p_c	(1S,2R)-Indoleglycerolphosphate&Cytoplasm	C'-(3-Indolyl)-glycerol3-phosphate&Cytoplasm					Electron-transferringflavoprotein	C04253	-
(2R)-homocitrate&Mitochondria		(R)-2-Hydroxybutane-1,2,4-tricarboxylate&Mitochondria	(2R)-homocitrate&Mitochondria	2-Hydroxybutane-1,2,4-tricarboxylate&Mitochondria	hcit_m	(2R)-homocitrate&Mitochondria	2-Hydroxybutane-1,2,4-tricarboxylate&Mitochondria					EnzymeN6-(dihydrolipoyl)lysine	C15973	-
(2R,3S)-3-Isopropylmalate&Cytoplasm			(2R,3S)-3-Isopropylmalate&Cytoplasm	3-Carboxy-2-hydroxy-4-methylpentanoate&Cytoplasm		(2R,3S)-3-Isopropylmalate&Cytoplasm	3-Carboxy-2-hydroxy-4-methylpentanoate&Cytoplasm					EnzymeN6-(lipoyl)lysine	C15972	-
(2S)-2-Isopropyl-3-oxosuccinate&Cytoplasm			(2S)-2-Isopropyl-3-oxosuccinate&Cytoplasm	3-Carboxy-4-methyl-2-oxopentanoate&Cytoplasm	a_3c4mop_c	(2S)-2-Isopropyl-3-oxosuccinate&Cytoplasm	3-Carboxy-4-methyl-2-oxopentanoate&Cytoplasm					EnzymeN6-(octanoyl)lysine	C16236	-
(2S)-2-Isopropylmalate&Cytoplasm			(2S)-2-Isopropylmalate&Cytoplasm	3-Carboxy-3-hydroxy-4-methylpentanoate&Cytoplasm	a_3c3hmp_c	(2S)-2-Isopropylmalate&Cytoplasm	3-Carboxy-3-hydroxy-4-methylpentanoate&Cytoplasm					Epimelibiose	C05400	4808
(2S)-2-Isopropylmalate&Mitochondria		2-Isopropylmalate&Mitochondria	(2S)-2-Isopropylmalate&Mitochondria	3-Carboxy-3-hydroxy-4-methylpentanoate&Mitochondria	a_3c3hmp_m	(2S)-2-Isopropylmalate&Mitochondria	3-Carboxy-3-hydroxy-4-methylpentanoate&Mitochondria					Episterol	C15777	50586
(2S,3R)-3-Hydroxybutane-1,2,3-tricarboxylate&Mitochondria			(2S,3R)-3-Hydroxybutane-1,2,3-tricarboxylate&Mitochondria	methylisocitrate&Mitochondria	micit_m	(2S,3R)-3-Hydroxybutane-1,2,3-tricarboxylate&Mitochondria	methylisocitrate&Mitochondria					episterolester	-	52393
(9Z)-Octadecenoicacid&Cytoplasm			(9Z)-Octadecenoicacid&Cytoplasm	octadecenoate(n-C18:1)&Cytoplasm	c181_c	(9Z)-Octadecenoicacid&Cytoplasm	octadecenoate(n-C18:1)&Cytoplasm					Ergosta-5,7,22,24(28)-tetraen-3beta-ol	C05440	18249
(9Z)-Octadecenoicacid&Extracellular			(9Z)-Octadecenoicacid&Extracellular	octadecenoate(n-C18:1)&Extracellular	c181_e	(9Z)-Octadecenoicacid&Extracellular	octadecenoate(n-C18:1)&Extracellular					Ergosterol	C01694	16933
(9Z)-Octadecenoyl-CoA&Cytoplasm			(9Z)-Octadecenoyl-CoA&Cytoplasm	Octadecenoyl-CoA(n-C18:1CoA)&Cytoplasm	c181coa_c	(9Z)-Octadecenoyl-CoA&Cytoplasm	Octadecenoyl-CoA(n-C18:1CoA)&Cytoplasm					ergosterolester	-	52320
(9Z)-Octadecenoyl-CoA&Peroxisome			(9Z)-Octadecenoyl-CoA&Peroxisome	Octadecenoyl-CoA(n-C18:1CoA)&Peroxisome	c181coa_x	(9Z)-Octadecenoyl-CoA&Peroxisome	Octadecenoyl-CoA(n-C18:1CoA)&Peroxisome					ergosteryl 3-beta-D-glucoside	-	52973
(Indol-3-yl)acetamide&Cytoplasm			(Indol-3-yl)acetamide&Cytoplasm	Indole-3-acetamide&Cytoplasm	iad_c	(Indol-3-yl)acetamide&Cytoplasm	Indole-3-acetamide&Cytoplasm					Ethanol	C00469	16236
(R)-4'-Phosphopantothenoyl-L-cysteine&Cytoplasm			(R)-4'-Phosphopantothenoyl-L-cysteine&Cytoplasm	N-((R)-4-Phosphopantothenoyl)-cysteine&Cytoplasm	a_4ppcys_c	(R)-4'-Phosphopantothenoyl-L-cysteine&Cytoplasm	N-((R)-4-Phosphopantothenoyl)-L-cysteine&Cytoplasm					Ethanolamine	C00189	16000
(R)-Lactate&Cytoplasm			(R)-Lactate&Cytoplasm	D-Lactate&Cytoplasm	lacD_c	(R)-Lactate&Cytoplasm	D-Lactate&Cytoplasm					Ethanolaminephosphate	C00346	17553
(R)-Lactate&Extracellular			(R)-Lactate&Extracellular	Dactate&Extracellular	lacD_e	(R)-Lactate&Extracellular	D-Lactate&Extracellular					FAD	C00016	16238
(R)-Lactate&Mitochondria			(R)-Lactate&Mitochondria	D-Lactate&Mitochondria	lacD_m	(R)-Lactate&Mitochondria	D-Lactate&Mitochondria					FADH2	C01352	17877
(R)-Pantetheine4'-phosphate&Cytoplasm		Pantetheine4'-phosphate	(R)-Pantetheine4'-phosphate&Cytoplasm	Pantetheine4'-phosphate&Cytoplasm	pan4p_c	(R)-Pantetheine4'-phosphate&Cytoplasm	Pantetheine4'-phosphate&Cytoplasm					Fattyacid	C00162	35366
(S)(+)-Allantoin&Cytoplasm			(S)(+)-Allantoin&Cytoplasm	Allantoin&Cytoplasm	alltn_c	(S)(+)-Allantoin&Cytoplasm	Allantoin&Cytoplasm					Fe2+	C14818	29033
(S)(+)-Allantoin&Extracellular			(S)(+)-Allantoin&Extracellular	Allantoin&Extracellular	alltn_e	(S)(+)-Allantoin&Extracellular	Allantoin&Extracellular					Fe3+	C14819	29034
(S)-1-Pyrroline-5-carboxylate&Cytoplasm			(S)-1-Pyrroline-5-carboxylate&Cytoplasm	1-Pyrroline-5-carboxylate&Cytoplasm	a_1pyr5c_c	(S)-1-Pyrroline-5-carboxylate&Cytoplasm	1-Pyrroline-5-carboxylate&Cytoplasm					Fecosterol	C04525	17038
(S)-1-Pyrroline-5-carboxylate&Mitochondria			(S)-1-Pyrroline-5-carboxylate&Mitochondria	1-Pyrroline-5-carboxylate&Mitochondria	a_1pyr5c_m	(S)-1-Pyrroline-5-carboxylate&Mitochondria	1-Pyrroline-5-carboxylate&Mitochondria					fecosterolester	-	52321
(S)-2,3-Epoxysqualene&Cytoplasm			(S)-2,3-Epoxysqualene&Cytoplasm	&Cytoplasm	Ssq23epx_c	(S)-2,3-Epoxysqualene&Cytoplasm	&Cytoplasm					Ferricytochromeb5	C00996	18097
(S)-3-Hydroxy-3-methylglutaryl-CoA&Cytoplasm			(S)-3-Hydroxy-3-methylglutaryl-CoA&Cytoplasm	Hydroxymethylglutaryl-CoA&Cytoplasm	hmgcoa_c	(S)-3-Hydroxy-3-methylglutaryl-CoA&Cytoplasm	Hydroxymethylglutaryl-CoA&Cytoplasm					Ferricytochromec	C00125	15991
(S)-3-Hydroxy-3-methylglutaryl-CoA&Mitochondria			(S)-3-Hydroxy-3-methylglutaryl-CoA&Mitochondria	Hydroxymethylglutaryl-CoA&Mitochondria	hmgcoa_m	(S)-3-Hydroxy-3-methylglutaryl-CoA&Mitochondria	Hydroxymethylglutaryl-CoA&Mitochondria					Ferrocytochromec	C00126	16928
(S)-3-Methyl-2-oxopentanoicacid&Cytoplasm			(S)-3-Methyl-2-oxopentanoicacid&Cytoplasm	(S)-3-Methyl-2-oxopentanoate&Cytoplasm	a_3mop_c	(S)-3-Methyl-2-oxopentanoicacid&Cytoplasm	(S)-3-Methyl-2-oxopentanoate&Cytoplasm					FMN	C00061	17621
(S)-3-Methyl-2-oxopentanoicacid&Mitochondria			(S)-3-Methyl-2-oxopentanoicacid&Mitochondria	(S)-3-Methyl-2-oxopentanoate&Mitochondria	a_3mop_m	(S)-3-Methyl-2-oxopentanoicacid&Mitochondria	(S)-3-Methyl-2-oxopentanoate&Mitochondria					Folate	C00504	27470
(S)-Hydroxydecanoyl-CoA&Peroxisome			(S)-Hydroxydecanoyl-CoA&Peroxisome	(S)-3-Hydroxydecanoyl-CoA&Peroxisome	a_3hdcoa_x	(S)-Hydroxydecanoyl-CoA&Peroxisome	(S)-3-Hydroxydecanoyl-CoA&Peroxisome					Formaldehyde	C00067	16842
(S)-Lactate&Cytoplasm			(S)-Lactate&Cytoplasm	Lactate&Cytoplasm	lacL_c	(S)-Lactate&Cytoplasm	L-Lactate&Cytoplasm					Formamidopyrimidinenucleosidetriphosphate	C05922	27985	preliminary CHEBI entry
(S)-Lactate&Extracellular			(S)-Lactate&Extracellular	Lactate&Extracellular	lacL_e	(S)-Lactate&Extracellular	L-Lactate&Extracellular					Formate	C00058	15740
(S)-Malate&Cytoplasm			(S)-Malate&Cytoplasm	L-Malate&Cytoplasm	malL_c	(S)-Malate&Cytoplasm	L-Malate&Cytoplasm					Formylanthranilate	C05653	36575
(S)-Malate&Mitochondria			(S)-Malate&Mitochondria	L-Malate&Mitochondria	malL_m	(S)-Malate&Mitochondria	L-Malate&Mitochondria					Fumarate	C00122	18012
(S)-Malate&Peroxisome			(S)-Malate&Peroxisome	L-Malate&Peroxisome	malL_x	(S)-Malate&Peroxisome	L-Malate&Peroxisome					Galactosylglycerol	C05401	15754
(S)-Methylmalonatesemialdehyde&Cytoplasm			(S)-Methylmalonatesemialdehyde&Cytoplasm	2-Aminomalonatesemialdehyde&Cytoplasm	a_2amsa_c	(S)-Methylmalonatesemialdehyde&Cytoplasm	2-Aminomalonatesemialdehyde&Cytoplasm					gamma-Amino-gamma-cyanobutanoate	C05715	28474
1-(5-Phospho-D-ribosyl)-5-amino-4-imidazolecarboxylate&Cytoplasm			1-(5-Phospho-D-ribosyl)-5-amino-4-imidazolecarboxylate&Cytoplasm	5-amino-1-(5-phospho-D-ribosyl)imidazole-4-carboxylate&Cytoplasm	a_5aizc_c	1-(5-Phospho-D-ribosyl)-5-amino-4-imidazolecarboxylate&Cytoplasm	5-amino-1-(5-phospho-D-ribosyl)imidazole-4-carboxylate&Cytoplasm					gamma-L-Glutamyl-L-cysteine	C00669	17515
1-(5-Phospho-D-ribosyl)-ATP&Cytoplasm			1-(5-Phospho-D-ribosyl)-ATP&Cytoplasm	1-(5-Phosphoribosyl)-ATP&Cytoplasm	prbatp_c	1-(5-Phospho-D-ribosyl)-ATP&Cytoplasm	1-(5-Phosphoribosyl)-ATP&Cytoplasm					GDP	C00035	17552
1-(5'-Phosphoribosyl)-5-amino-4-(N-succinocarboxamide)-imidazole&Cytoplasm			1-(5'-Phosphoribosyl)-5-amino-4-(N-succinocarboxamide)-imidazole&Cytoplasm	(S)-2-[5-Amino-1-(5-phospho-D-ribosyl)imidazole-4-carboxamido]succinate&Cytoplasm	a_25aics_c	1-(5'-Phosphoribosyl)-5-amino-4-(N-succinocarboxamide)-imidazole&Cytoplasm	(S)-2-[5-Amino-1-(5-phospho-D-ribosyl)imidazole-4-carboxamido]succinate&Cytoplasm					GDP-D-mannose	C00096	15820
1-(5'-Phosphoribosyl)-5-amino-4-imidazolecarboxamide&Cytoplasm			1-(5'-Phosphoribosyl)-5-amino-4-imidazolecarboxamide&Cytoplasm	5-Amino-1-(5-Phospho-D-ribosyl)imidazole-4-carboxamide&Cytoplasm	aicar_c	1-(5'-Phosphoribosyl)-5-amino-4-imidazolecarboxamide&Cytoplasm	5-Amino-1-(5-Phospho-D-ribosyl)imidazole-4-carboxamide&Cytoplasm					Geranyldiphosphate	C00341	17211
1-(5'-Phosphoribosyl)-5-formamido-4-imidazolecarboxamide&Cytoplasm			1-(5'-Phosphoribosyl)-5-formamido-4-imidazolecarboxamide&Cytoplasm	5-Formamido-1-(5-phospho-D-ribosyl)imidazole-4-carboxamide&Cytoplasm	fprica_c	1-(5'-Phosphoribosyl)-5-formamido-4-imidazolecarboxamide&Cytoplasm	5-Formamido-1-(5-phospho-D-ribosyl)imidazole-4-carboxamide&Cytoplasm					Geranylgeranyldiphosphate	C00353	48861
1,2-Diacyl-sn-glycerol&Cytoplasm			1,2-Diacyl-sn-glycerol&Cytoplasm	1,2-Diacylglycerol&Cytoplasm	dgr_c	1,2-Diacyl-sn-glycerol&Cytoplasm	1,2-Diacylglycerol,yeast-specific&Cytoplasm					Glucosylceramide	C01190	18368
1,2-Diacyl-sn-glycerol3-phosphate&Cytoplasm			1,2-Diacyl-sn-glycerol3-phosphate&Cytoplasm	Phosphatidate&Cytoplasm	pa_c	1,2-Diacyl-sn-glycerol3-phosphate&Cytoplasm	Phosphatidate&Cytoplasm					Glutaminyl-tRNA	C02282	29166
14-Demethyllanosterol&Cytoplasm			14-Demethyllanosterol&Cytoplasm	4,4-dimethylzymosterol&Cytoplasm	a_44mzym_c	14-Demethyllanosterol&Cytoplasm	4,4-dimethylzymosterol&Cytoplasm					Glutaryl-coa	C00527	15524
1-Acyl-sn-glycero-3-phosphocholine&Cytoplasm			1-Acyl-sn-glycero-3-phosphocholine&Cytoplasm	1-Acyl-sn-glycerol-3-phosphocholine&Cytoplasm	a_1agpc_c	1-Acyl-sn-glycero-3-phosphocholine&Cytoplasm	1-Acyl-sn-glycerol-3-phosphocholine,yeast-specific&Cytoplasm					Glutathione	C00051	16856
1-Phosphatidyl-1D-myo-inositol3-phosphate&Cytoplasm			1-Phosphatidyl-1D-myo-inositol3-phosphate&Cytoplasm	phosphatidyl-1D-myo-3-inositol&Cytoplasm	ptd3ino_c	1-Phosphatidyl-1D-myo-inositol3-phosphate&Cytoplasm	phosphatidyl-1D-myo-3-inositol,yeast-specific&Cytoplasm					Glutathionedisulfide	C00127	17858
1-Phosphatidyl-1D-myo-inositol4-phosphate&Cytoplasm			1-Phosphatidyl-1D-myo-inositol4-phosphate&Cytoplasm	phosphatidyl-1D-myo-4-inositol,yeastspecific&Cytoplasm	ptd4ino_c	1-Phosphatidyl-1D-myo-inositol4-phosphate&Cytoplasm	phosphatidyl-1D-myo-4-inositol,yeastspecific&Cytoplasm					Glycerol	C00116	17754
1-Phosphatidyl-D-myo-inositol&Cytoplasm			1-Phosphatidyl-D-myo-inositol&Cytoplasm	phosphatidyl-1D-myo-inositol&Cytoplasm	ptd1ino_c	1-Phosphatidyl-D-myo-inositol&Cytoplasm	phosphatidyl-1D-myo-inositol,yeast-specific&Cytoplasm					Glycerone	C00184	16016
2-(Formamido)-N1-(5'-phosphoribosyl)acetamidine&Cytoplasm			2-(Formamido)-N1-(5'-phosphoribosyl)acetamidine&Cytoplasm	2-(Formamido)-N1-(5-phospho-D-ribosyl)acetamidine&Cytoplasm	fpram_c	2-(Formamido)-N1-(5'-phosphoribosyl)acetamidine&Cytoplasm	2-(Formamido)-N1-(5-phospho-D-ribosyl)acetamidine&Cytoplasm					Glyceronephosphate	C00111	16108
2,3-Diketo-5-methylthiopentyl-1-phosphate&Cytoplasm			2,3-Diketo-5-methylthiopentyl-1-phosphate&	2,3-diketo-5-methylthio-1-phosphopentane&Cytoplasm	dkmpp_c	2,3-Diketo-5-methylthiopentyl-1-phosphate&	2,3-diketo-5-methylthio-1-phosphopentane&Cytoplasm					Glycine	C00037	15428
2,5-Diamino-6-hydroxy-4-(5'-phosphoribosylamino)-pyrimidine&Cytoplasm		2,5-Diamino-6-(5'-phosphoribosylamino)-4-pyrimidineone&Cytoplasm	2,5-Diamino-6-hydroxy-4-(5'-phosphoribosylamino)-pyrimidine&Cytoplasm		a_25dhpp_c	2,5-Diamino-6-hydroxy-4-(5'-phosphoribosylamino)-pyrimidine&Cytoplasm						Glycogen	C00182	28087
2-Acetolactate&Mitochondria			2-Acetolactate&Mitochondria	(S)-2-Acetolactate&Mitochondria	alacS_m	2-Acetolactate&Mitochondria	(S)-2-Acetolactate&Mitochondria					Glycolaldehyde	C00266	17071
2-Phospho-D-glycerate&Cytoplasm			2-Phospho-D-glycerate&Cytoplasm	D-Glycerate2-phosphate&Cytoplasm	a_2pg_c	2-Phospho-D-glycerate&Cytoplasm	D-Glycerate2-phosphate&Cytoplasm					Glycolate	C00160	17497
3',5'-CyclicAMP&Cytoplasm			3',5'-CyclicAMP&Cytoplasm	cAMP&Cytoplasm	camp_c	3',5'-CyclicAMP&Cytoplasm	cAMP&Cytoplasm					Glycylpeptide	C02038	16462
3-Indoleacetonitrile&Cytoplasm			3-Indoleacetonitrile&Cytoplasm	Indole-3-acetonitrile&Cytoplasm	ind3acnl_c	3-Indoleacetonitrile&Cytoplasm	Indole-3-acetonitrile&Cytoplasm					Glycyl-tRNA(Gly)	C02412	29156
3-Keto-4-methylzymosterol&Cytoplasm			3-Keto-4-methylzymosterol&Cytoplasm	4-Methylzymosterolintermediate2&Cytoplasm	a_4mzym_int2_c	3-Keto-4-methylzymosterol&Cytoplasm	4-Methylzymosterolintermediate2&Cytoplasm					Glyoxylate	C00048	16891
3-Methyl-2-oxobutanoicacid&Cytoplasm			3-Methyl-2-oxobutanoicacid&Cytoplasm	3-Methyl-2-oxobutanoate&Cytoplasm	a_3mob_c	3-Methyl-2-oxobutanoicacid&Cytoplasm	3-Methyl-2-oxobutanoate&Cytoplasm					GMP	C00144	17345
3-Methyl-2-oxobutanoicacid&Mitochondria			3-Methyl-2-oxobutanoicacid&Mitochondria	3-Methyl-2-oxobutanoate&Mitochondria	a_3mob_m	3-Methyl-2-oxobutanoicacid&Mitochondria	3-Methyl-2-oxobutanoate&Mitochondria					GTP	C00044	15996
3-Oxohexacosanoyl-CoA&Peroxisome			3-Oxohexacosanoyl-CoA&Peroxisome	3-Oxohexacosyl-CoA&Peroxisome	a_3ohxccoa_x	3-Oxohexacosanoyl-CoA&Peroxisome	3-Oxohexacosyl-CoA&Peroxisome					Guanine	C00242	16235
3-Oxopalmitoyl-CoA&Peroxisome			3-Oxopalmitoyl-CoA&Peroxisome	3-Oxohexadecanoyl-CoA&Peroxisome	a_3ohdcoa_x	3-Oxopalmitoyl-CoA&Peroxisome	3-Oxohexadecanoyl-CoA&Peroxisome					Guanosine	C00387	16750
3-Phosphonooxypyruvate&Cytoplasm			3-Phosphonooxypyruvate&Cytoplasm	3-Phosphohydroxypyruvate&Cytoplasm	a_3php_c	3-Phosphonooxypyruvate&Cytoplasm	3-Phosphohydroxypyruvate&Cytoplasm					H+	C00080	15378
4,4-Dimethyl-5alpha-cholesta-8,14,24-trien-3beta-ol&Cytoplasm			4,4-Dimethyl-5alpha-cholesta-8,14,24-trien-3beta-ol&Cytoplasm	4,4-dimethylcholesta-8,14,24-trienol&Cytoplasm	a_44mctr_c	4,4-Dimethyl-5alpha-cholesta-8,14,24-trien-3beta-ol&Cytoplasm	4,4-dimethylcholesta-8,14,24-trienol&Cytoplasm					H2O	C00001	15377
4alpha-Methylzymosterol&Cytoplasm			4alpha-Methylzymosterol&Cytoplasm	4-methylzymosterol&Cytoplasm	a_4mzym_c	4alpha-Methylzymosterol&Cytoplasm	4-methylzymosterol&Cytoplasm					H2O2	C00027	16240
4alpha-Methylzymosterol-4-carboxylate&Cytoplasm			4alpha-Methylzymosterol-4-carboxylate&Cytoplasm	4-Methylzymosterolintermediate1&Cytoplasm	a_4mzym_int1_c	4alpha-Methylzymosterol-4-carboxylate&Cytoplasm	4-Methylzymosterolintermediate1&Cytoplasm					Heme	C00032	26355
4-Aminobutyraldehyde&Cytoplasm			4-Aminobutyraldehyde&Cytoplasm	4-Aminobutanal&Cytoplasm	a_4abutn_c	4-Aminobutyraldehyde&Cytoplasm	4-Aminobutanal&Cytoplasm					HemeA	C15670	36163
4-Methylthio-2-oxobutanoicacid&Cytoplasm			4-Methylthio-2-oxobutanoicacid&Cytoplasm	2-keto-4-methylthiobutyrate&Cytoplasm	a_2kmb_c	4-Methylthio-2-oxobutanoicacid&Cytoplasm	2-keto-4-methylthiobutyrate&Cytoplasm					HemeO	C15672	24480
5-(2-Hydroxyethyl)-4-methylthiazole&Cytoplasm			5-(2-Hydroxyethyl)-4-methylthiazole&Cytoplasm	4-Methyl-5-(2-hydroxyethyl)-thiazole&Cytoplasm		5-(2-Hydroxyethyl)-4-methylthiazole&Cytoplasm	4-Methyl-5-(2-hydroxyethyl)-thiazole&Cytoplasm					hexacosanoate(n-C26:0)	-	31009
5-(5-Phospho-D-ribosylaminoformimino)-1-(5-phosphoribosyl)-imidazole-4-carboxamide&Cytoplasm			5-(5-Phospho-D-ribosylaminoformimino)-1-(5-phosphoribosyl)-imidazole-4-carboxamide&Cytoplasm	1-(5-Phosphoribosyl)-5-[(5-phosphoribosylamino)methylideneamino]imidazole-4-carboxamide&Cytoplasm	prfp_c	5-(5-Phospho-D-ribosylaminoformimino)-1-(5-phosphoribosyl)-imidazole-4-carboxamide&Cytoplasm	1-(5-Phosphoribosyl)-5-[(5-phosphoribosylamino)methylideneamino]imidazole-4-carboxamide&Cytoplasm					Hexacosanoyl-CoA	-	52966
5,7,24(28)-Ergostatrienol&Cytoplasm			5,7,24(28)-Ergostatrienol&Cytoplasm	ergosta-5,7,24(28)-trienol&Cytoplasm	ergtrol_c	5,7,24(28)-Ergostatrienol&Cytoplasm	ergosta-5,7,24(28)-trienol&Cytoplasm					Hexadecanal	C00517	17600
5-Amino-6-(1-D-ribitylamino)uracil&Cytoplasm			5-Amino-6-(1-D-ribitylamino)uracil&Cytoplasm	4-(1-D-Ribitylamino)-5-aminouracil&Cytoplasm	a_4r5au_c	5-Amino-6-(1-D-ribitylamino)uracil&Cytoplasm	4-(1-D-Ribitylamino)-5-aminouracil&Cytoplasm					Hexadecanoate(n-C16:0)	C00249	15756
5-Aminolevulinate&Cytoplasm			5-Aminolevulinate&Cytoplasm	5-Amino-4-oxopentanoate&Cytoplasm	a_5aop_c	5-Aminolevulinate&Cytoplasm	5-Amino-4-oxopentanoate&Cytoplasm					Hexadecanoyl-[acp]	C05764	5697
5-Aminolevulinate&Mitochondria			5-Aminolevulinate&Mitochondria	5-Amino-4-oxopentanoate&Mitochondria	a_5aop_m	5-Aminolevulinate&Mitochondria	5-Amino-4-oxopentanoate&Mitochondria					Hexadecenal	C06123	17585
5'-Methylthioadenosine&Cytoplasm			5'-Methylthioadenosine&Cytoplasm	5-Methylthioadenosine&Cytoplasm	a_5mta_c	5'-Methylthioadenosine&Cytoplasm	5-Methylthioadenosine&Cytoplasm					Hexadecenoate(n-C16:1)	C08362	28716
5-Phosphoribosylamine&Cytoplasm			5-Phosphoribosylamine&Cytoplasm	5-Phospho-beta-D-ribosylamine&Cytoplasm	pram_c	5-Phosphoribosylamine&Cytoplasm	5-Phospho-beta-D-ribosylamine&Cytoplasm					Hexadecenoyl-[acp]	C16520	-
5'-Phosphoribosylglycinamide&Cytoplasm			5'-Phosphoribosylglycinamide&Cytoplasm	N1-(5-Phospho-D-ribosyl)glycinamide&Cytoplasm	gar_c	5'-Phosphoribosylglycinamide&Cytoplasm	N1-(5-Phospho-D-ribosyl)glycinamide&Cytoplasm					Hexanoyl-[acp]	C05749	-
5'-Phosphoribosyl-N-formylglycinamide&Cytoplasm			5'-Phosphoribosyl-N-formylglycinamide&Cytoplasm	N2-Formyl-N1-(5-phospho-D-ribosyl)glycinamide&Cytoplasm	fgam_c	5'-Phosphoribosyl-N-formylglycinamide&Cytoplasm	N2-Formyl-N1-(5-phospho-D-ribosyl)glycinamide&Cytoplasm					Hexanoyl-CoA	C05270	27540
Acetyl-[acp]&Cytoplasm		Acetyl-[acyl-carrierprotein]&Cytoplasm	Acetyl-[acp]&Cytoplasm	Acetyl-ACP&Cytoplasm	acACP_c	Acetyl-[acp]&Cytoplasm	Acetyl-ACP&Cytoplasm					Holo-[carboxylase]	C06250	-
Acetyl-[acp]&Mitochondria		Acetyl-[acyl-carrierprotein]&Mitochondria	Acetyl-[acp]&Mitochondria	Acetyl-ACP&Mitochondria	acACP_m	Acetyl-[acp]&Mitochondria	Acetyl-ACP&Mitochondria					Holo-Lys2	C11482	-
Acyl-carrierprotein&Cytoplasm			Acyl-carrierprotein&Cytoplasm	acylcarrierprotein&Cytoplasm	ACP_c	Acyl-carrierprotein&Cytoplasm	acylcarrierprotein&Cytoplasm					Homo-cis-aconitate	C04002	17516
Acyl-carrierprotein&Mitochondria			Acyl-carrierprotein&Mitochondria	acylcarrierprotein&Mitochondria	ACP_m	Acyl-carrierprotein&Mitochondria	acylcarrierprotein&Mitochondria					Homogentisate	C00544	44747
Acylglyceronephosphate&Cytoplasm			Acylglyceronephosphate&Cytoplasm	1-Acyl-glycerone3-phosphate&Cytoplasm	agly3p_c	Acylglyceronephosphate&Cytoplasm	1-Acyl-glycerone3-phosphate,yeast-specific&Cytoplasm					Homoisocitrate	C05662	15404
Adenylylsulfate&Cytoplasm			Adenylylsulfate&Cytoplasm	Adenosine5'-phosphosulfate&Cytoplasm	aps_c	Adenylylsulfate&Cytoplasm	Adenosine5'-phosphosulfate&Cytoplasm					Hydrogensulfide	C00283	16136
alpha,alpha-Trehalose&Cytoplasm			alpha,alpha-Trehalose&Cytoplasm	Trehalose&Cytoplasm	tre_c	alpha,alpha-Trehalose&Cytoplasm	Trehalose&Cytoplasm					hydroxideion	C01328	16234
alpha,alpha-Trehalose&Extracellular			alpha,alpha-Trehalose&Extracellular	Trehalose&Extracellular	tre_e	alpha,alpha-Trehalose&Extracellular	Trehalose&Extracellular					Hydroxymethylbilane	C01024	16645
alpha,alpha-Trehalose&Vacuole			alpha,alpha-Trehalose&Vacuole	Trehalose&Vacuole	tre_e	alpha,alpha-Trehalose&Vacuole	Trehalose&Vacuole					Hypotaurine	C00519	16668
Aminoimidazoleribotide&Cytoplasm			Aminoimidazoleribotide&Cytoplasm	5-amino-1-(5-phospho-D-ribosyl)imidazole&Cytoplasm	air_c	Aminoimidazoleribotide&Cytoplasm	5-amino-1-(5-phospho-D-ribosyl)imidazole&Cytoplasm					Hypoxanthine	C00262	17368
Ammonium&Cytoplasm		NH3&Cytoplasm	Ammonium&Cytoplasm		nh4_c	Ammonium&Cytoplasm						Icosanoyl-CoA	C02041	15527
Ammonium&Extracellular		NH3&Extracellular	Ammonium&Extracellular		nh4_e	Ammonium&Extracellular						IDP	C00104	17808
Ammonium&Mitochondria		NH3&Mitochondria	Ammonium&Mitochondria		nh4_m	Ammonium&Mitochondria						Iminoaspartate	C05840	50616
Ammonium&Peroxisome		NH3&Peroxisome	Ammonium&Peroxisome		nh4_x	Ammonium&Peroxisome						IMP	C00130	17202
Carnitine&Cytoplasm			Carnitine&Cytoplasm	L-Carnitine&Cytoplasm	crn_c	Carnitine&Cytoplasm	L-Carnitine&Cytoplasm					Indole	C00463	16881
Carnitine&Mitochondria			Carnitine&Mitochondria	L-Carnitine&Mitochondria	crn_m	Carnitine&Mitochondria	L-Carnitine&Mitochondria					Indole-3-acetaldehyde	C00637	18086
Carnitine&Peroxisome			Carnitine&Peroxisome	L-Carnitine&Peroxisome	crn_x	Carnitine&Peroxisome	L-Carnitine&Peroxisome					Indole-3-acetate	C00954	16411
CDP-choline&Cytoplasm			CDP-choline&Cytoplasm	CDPcholine&Cytoplasm	cdpchol_c	CDP-choline&Cytoplasm	CDPcholine&Cytoplasm					Indole-3-ethanol	C00955	17890
CDP-diacylglycerol&Cytoplasm			CDP-diacylglycerol&Cytoplasm	CDPdiacylglycerol&Cytoplasm	cdpdag_c	CDP-diacylglycerol&Cytoplasm	CDPdiacylglycerol,yeast-specific&Cytoplasm					Indolepyruvate	C00331	29750
CDP-ethanolamine&Cytoplasm			CDP-ethanolamine&Cytoplasm	CDPethanolamine&Cytoplasm	cdpea_c	CDP-ethanolamine&Cytoplasm	CDPethanolamine&Cytoplasm					Inosine	C00294	17596
Chitin&Cytoplasm			Chitin&Cytoplasm	Chitin(monomer)&Cytoplasm	chitin_c	Chitin&Cytoplasm	Chitin(monomer)&Cytoplasm					Inositol1-phosphate	C01177	18297
CoA&Cytoplasm			CoA&Cytoplasm	CoenzymeA&Cytoplasm	coa_c	CoA&Cytoplasm	CoenzymeA&Cytoplasm					Inositolphosphorylceramide,ceramide-1(24C),yeast-specific	-	65091
CoA&Endoplasmic_reticulum			CoA&Endoplasmic_reticulum	CoenzymeA&Endoplasmic_reticulum		CoA&Endoplasmic_reticulum	CoenzymeA&Endoplasmic_reticulum					Inositolphosphorylceramide,ceramide-1(26C),yeast-specific	-	65089
CoA&Mitochondria			CoA&Mitochondria	CoenzymeA&Mitochondria	coa_m	CoA&Mitochondria	CoenzymeA&Mitochondria					Inositolphosphorylceramide,ceramide-2(24C),yeast-specific	-	60410	zero charge version
CoA&Peroxisome			CoA&Peroxisome	CoenzymeA&Peroxisome	coa_x	CoA&Peroxisome	CoenzymeA&Peroxisome					Inositolphosphorylceramide,ceramide-2(26C),yeast-specific	-	65094
D-4-Hydroxy-2-oxoglutarate&Cytoplasm			D-4-Hydroxy-2-oxoglutarate&Cytoplasm	4-Hydroxy-2-oxoglutarate&Cytoplasm	a_4H2Oglt_c	D-4-Hydroxy-2-oxoglutarate&Cytoplasm	4-Hydroxy-2-oxoglutarate&Cytoplasm					Inositolphosphorylceramide,ceramide-3(24C),yeast-specific	-	60413	zero charge version
Decanoyl-[acp]&Mitochondria			Decanoyl-[acp]&Mitochondria	Decanoyl-ACP(n-C10:0ACP)&Mitochondria	c100ACP_m	Decanoyl-[acp]&Mitochondria	Decanoyl-ACP(n-C10:0ACP)&Mitochondria					Inositolphosphorylceramide,ceramide-3(26C),yeast-specific	-	65164
Decanoyl-CoA&Peroxisome			Decanoyl-CoA&Peroxisome	Decanoyl-CoA(n-C10:0CoA)&Peroxisome	c100coa_x	Decanoyl-CoA&Peroxisome	Decanoyl-CoA(n-C10:0CoA)&Peroxisome					isoamylacetate	C12296	31725
D-Glucono-1,5-lactone&Cytoplasm			D-Glucono-1,5-lactone6-phosphate&Cytoplasm	6-phospho-D-glucono-1,5actone&Cytoplasm	a_6pgl_c	D-Glucono-1,5-lactone6-phosphate&Cytoplasm	6-phospho-D-glucono-1,5-lactone&Cytoplasm					Isoamylalcohol	C07328	15837
D-Glucose&Cytoplasm	beta-D-Glucose&Cytoplasm	alpha-D-Glucose&Cytoplasm	D-Glucose&Cytoplasm		glcD_c	D-Glucose&Cytoplasm						isobutylacetate	-	50569
D-Glucose&Extracellular		alpha-D-Glucose&Extracellular	D-Glucose&Extracellular		glcD_e	D-Glucose&Extracellular						isobutylalcohol	C14710	46645
D-Glucose&Vacuole		alpha-D-Glucose&Vacuole	D-Glucose&Vacuole		glcD_v	D-Glucose&Vacuole						Isocitrate	C00311	30887
D-Glucose6-phosphate&Cytoplasm			D-Glucose6-phosphate&Cytoplasm	beta-D-glucose6-phosphate&Cytoplasm, bg6p_c	g6p_c	D-Glucose6-phosphate&Cytoplasm	beta-D-glucose6-phosphate&Cytoplasm					Isopentenyldiphosphate	C00129	16584
D-Glyceraldehyde3-phosphate&Cytoplasm			D-Glyceraldehyde3-phosphate&Cytoplasm	Glyceraldehyde3-phosphate&Cytoplasm	g3p_c	D-Glyceraldehyde3-phosphate&Cytoplasm	Glyceraldehyde3-phosphate&Cytoplasm					Itaconate	C00490	30838
D-Glyceraldehyde3-phosphate&Peroxisome			D-Glyceraldehyde3-phosphate&Peroxisome	Glyceraldehyde3-phosphate&Peroxisome	g3p_x	D-Glyceraldehyde3-phosphate&Peroxisome	Glyceraldehyde3-phosphate&Peroxisome					Itaconyl-CoA	C00531	15528
Dihydrofolate&Cytoplasm			Dihydrofolate&Cytoplasm	7,8-Dihydrofolate&Cytoplasm	dhf_c	Dihydrofolate&Cytoplasm	7,8-Dihydrofolate&Cytoplasm					ITP	C00081	16039
Dihydrofolate&Mitochondria			Dihydrofolate&Mitochondria	7,8-Dihydrofolate&Mitochondria	dhf_m	Dihydrofolate&Mitochondria	7,8-Dihydrofolate&Mitochondria					L-1-Pyrroline-3-hydroxy-5-carboxylate	C04281	6151
Dihydrolipoylprotein&Mitochondria			Dihydrolipoylprotein&Mitochondria	Dihydrolipolprotein&Mitochondria	dhlpro_m	Dihydrolipoylprotein&Mitochondria	Dihydrolipolprotein&Mitochondria					L-2-Amino-3-oxobutanoate	C03508	16944
Dihydroneopterin&Cytoplasm		2-Amino-4-hydroxy-6-(D-erythro-1,2,3-trihydroxypropyl)-7,8-dihydropteridine&Cytoplasm	Dihydroneopterin&Cytoplasm		dhnpt_c	Dihydroneopterin&Cytoplasm						L-2-Aminoadipate	C00956	37023
D-myo-Inositol1,4,5-trisphosphate&Cytoplasm			D-myo-Inositol1,4,5-trisphosphate&Cytoplasm	1D-myo-Inositol1,4,5-trisphosphate&Cytoplasm	mi145p_c	D-myo-Inositol1,4,5-trisphosphate&Cytoplasm	1D-myo-Inositol 1,4,5-trisphosphate&Cytoplasm					L-2-Aminoadipate6-semialdehyde	C04076	17917
Dodecanoate(n-C12:0)&Cytoplasm		Dodecanoicacid&Cytoplasm	Dodecanoate(n-C12:0)&Cytoplasm		c120_c	Dodecanoate(n-C12:0)&Cytoplasm						L-2-Aminoadipateadenylate	C05560	-
Dodecanoyl-[acp]&Cytoplasm		Dodecanoyl-[acyl-carrierprotein]&Cytoplasm	Dodecanoyl-[acp]&Cytoplasm	Dodecanoyl-ACP(n-C12:0ACP)&Cytoplasm	c120ACP_c	Dodecanoyl-[acp]&Cytoplasm	Dodecanoyl-ACP(n-C12:0ACP)&Cytoplasm					L-4-Hydroxyglutamatesemialdehyde	C05938	27809
Dodecanoyl-[acp]&Mitochondria		Dodecanoyl-[acyl-carrierprotein]&Mitochondria	Dodecanoyl-[acp]&Mitochondria	Dodecanoyl-ACP(n-C12:0ACP)&Mitochondria	c120ACP_m	Dodecanoyl-[acp]&Mitochondria	Dodecanoyl-ACP(n-C12:0ACP)&Mitochondria					Lactaldehyde	C00424	18041
Dodecanoyl-CoA&Cytoplasm			Dodecanoyl-CoA&Cytoplasm	Dodecanoyl-CoA(n-C12:0CoA)&Cytoplasm	c120coa_c	Dodecanoyl-CoA&Cytoplasm	Dodecanoyl-CoA(n-C12:0CoA)&Cytoplasm					L-Alanine	C00041	16977
Dodecanoyl-CoA&Peroxisome			Dodecanoyl-CoA&Peroxisome	Dodecanoyl-CoA(n-C12:0CoA)&Peroxisome	c120coa_x	Dodecanoyl-CoA&Peroxisome	Dodecanoyl-CoA(n-C12:0CoA)&Peroxisome					L-Alanyl-tRNA	C00886	17732
Dolichylphosphate&Cytoplasm			Dolichylphosphate&Cytoplasm	Dolicholphosphate&Cytoplasm	dolp_c	Dolichylphosphate&Cytoplasm	Dolichol phosphate&Cytoplasm					L-Allo-threonine	C05519	28718
Dolichylphosphate&Endoplasmic_reticulum			Dolichylphosphate&Endoplasmic_reticulum	Dolicholphosphate&Endoplasmic_reticulum	dolp_r	Dolichylphosphate&Endoplasmic_reticulum	Dolichol phosphate&Endoplasmic_reticulum					Lanosterol	C01724	16521
D-Ribose5-phosphate&Cytoplasm			D-Ribose5-phosphate&Cytoplasm	alpha-D-Ribose5-phosphate&Cytoplasm	r5p_c	D-Ribose5-phosphate&Cytoplasm	alpha-D-Ribose5-phosphate&Cytoplasm					lanosterolester	-	52394
Ergosta-5,7,22,24(28)-tetraen-3beta-ol&Cytoplasm			Ergosta-5,7,22,24(28)-tetraen-3beta-ol&Cytoplasm	Ergosta-5,7,22,24,(28)-tetraen-3beta-ol&Cytoplasm	ergtetrol_c	Ergosta-5,7,22,24(28)-tetraen-3beta-ol&Cytoplasm	Ergosta-5,7,22,24,(28)-tetraen-3beta-ol&Cytoplasm					L-Arabinitol	C00532	18403
FAD&Mitochondria			FAD&Mitochondria	Flavinadeninedinucleotideoxidized&Mitochondria	fad_m	FAD&Mitochondria	Flavinadeninedinucleotideoxidized&Mitochondria					L-Arabinose	C00259	17535
FADH2&Mitochondria			FADH2&Mitochondria	Flavinadeninedinucleotidereduced&Mitochondria	fadh2_m	FADH2&Mitochondria	Flavinadeninedinucleotidereduced&Mitochondria					L-Arginine	C00062	16467
Glutathione&Cytoplasm			Glutathione&Cytoplasm	Reducedglutathione&Cytoplasm	gthrd_c	Glutathione&Cytoplasm	Reducedglutathione&Cytoplasm					L-Arginyl-protein	C16739	-
Glutathione&Mitochondria			Glutathione&Mitochondria	Reducedglutathione&Mitochondria	gthrd_m	Glutathione&Mitochondria	Reducedglutathione&Mitochondria					L-Arginyl-tRNA(Arg)	C02163	18366
Glutathione&Vacuole			Glutathione&Vacuole	Reducedglutathione&Vacuole	gthrd_v	Glutathione&Vacuole	Reducedglutathione&Vacuole					L-Asparagine	C00152	17196
Glutathionedisulfide&Cytoplasm			Glutathionedisulfide&Cytoplasm	Oxidizedglutathione&Cytoplasm	gthox_c	Glutathionedisulfide&Cytoplasm	Oxidizedglutathione&Cytoplasm					L-Asparaginyl-tRNA(Asn)	C03402	29265
Glutathionedisulfide&Mitochondria			Glutathionedisulfide&Mitochondria	Oxidizedglutathione&Mitochondria	gthox_m	Glutathionedisulfide&Mitochondria	Oxidizedglutathione&Mitochondria					L-Aspartate	C00049	17053
Glycerone&Cytoplasm			Glycerone&Cytoplasm	Dihydroxyacetone&Cytoplasm	dha_c	Glycerone&Cytoplasm	Dihydroxyacetone&Cytoplasm					L-Aspartate4-semialdehyde	C00441	13086
Glyceronephosphate&Cytoplasm			Glyceronephosphate&Cytoplasm	Dihydroxyacetonephosphate&Cytoplasm	dhap_c	Glyceronephosphate&Cytoplasm	Dihydroxyacetonephosphate&Cytoplasm					L-Aspartyl-tRNA(Asn)	C06113	29151
Glyceronephosphate&Mitochondria			Glyceronephosphate&Mitochondria	Dihydroxyacetonephosphate&Mitochondria	dhap_m	Glyceronephosphate&Mitochondria	Dihydroxyacetonephosphate&Mitochondria					L-Aspartyl-tRNA(Asp)	C02984	29158
H2O2&Cytoplasm			H2O2&Cytoplasm	Hydrogenperoxide&Cytoplasm	H2O2_c	H2O2&Cytoplasm	Hydrogenperoxide&Cytoplasm					L-Citrulline	C00327	16349
H2O2&Mitochondria			H2O2&Mitochondria	Hydrogenperoxide&Mitochondria	H2O2_m	H2O2&Mitochondria	Hydrogenperoxide&Mitochondria					L-Cystathionine	C02291	17482
H2O2&Peroxisome			H2O2&Peroxisome	Hydrogenperoxide&Peroxisome	H2O2_x	H2O2&Peroxisome	Hydrogenperoxide&Peroxisome					L-Cysteate	C00506	17285
Heme&Mitochondria			Heme&Mitochondria	Protoheme&Mitochondria	pheme_m	Heme&Mitochondria	Protoheme&Mitochondria					L-Cysteine	C00097	17561
Hexadecanoate(n-C16:0)&Cytoplasm		Hexadecanoicacid&Cytoplasm	Hexadecanoate(n-C16:0)&Cytoplasm		c160_c	Hexadecanoate(n-C16:0)&Cytoplasm						L-Cysteinyl-tRNA(Cys)	C03125	29152
Hexadecenoate(n-C16:1)&Cytoplasm		(9Z)-Hexadecenoicacid&Cytoplasm	Hexadecenoate(n-C16:1)&Cytoplasm		c161_c	Hexadecenoate(n-C16:1)&Cytoplasm						L-Cystine	C00491	16283
Homo-cis-aconitate&Mitochondria			Homo-cis-aconitate&Mitochondria	But-1-ene-1,2,4-tricarboxylate&Mitochondria	b124tc_m	Homo-cis-aconitate&Mitochondria	But-1-ene-1,2,4-tricarboxylate&Mitochondria					L-Ectoine	C06231	27592
Inositol1-phosphate&Cytoplasm			Inositol1-phosphate&Cytoplasm	1D-myo-Inositol1-phosphate&Cytoplasm	mi1pD_c	Inositol1-phosphate&Cytoplasm	1D-myo-Inositol1-phosphate&Cytoplasm					L-erythro-4-Hydroxyglutamate	C05947	6331
L-Alanyl-tRNA&Cytoplasm			L-Alanyl-tRNA&Cytoplasm	L-Alanyl-tRNA(Ala)&Cytoplasm	alatrna_c	L-Alanyl-tRNA&Cytoplasm	L-Alanyl-tRNA(Ala)&Cytoplasm					LeukotrieneA4	C00909	15651
L-Glutamyl-tRNA(Gln)&Cytoplasm			L-Glutamyl-tRNA(Gln)&Cytoplasm	L-Glutaminyl-tRNA(Gln)&Cytoplasm	glntrna_c	L-Glutamyl-tRNA(Gln)&Cytoplasm	L-Glutaminyl-tRNA(Gln)&Cytoplasm					LeukotrieneB4	C02165	15647
L-Leucyl-tRNA&Cytoplasm			L-Leucyl-tRNA&Cytoplasm	Leucyl-tRNA(Leu)&Cytoplasm	leutrna_c	L-Leucyl-tRNA&Cytoplasm	L-Leucyl-tRNA(Leu)&Cytoplasm					L-Formylkynurenine	C02700	30249
L-Leucyl-tRNA&Mitochondria			L-Leucyl-tRNA&Mitochondria	Leucyl-tRNA(Leu)&Mitochondria	leutrna_m	L-Leucyl-tRNA&Mitochondria	L-Leucyl-tRNA(Leu)&Mitochondria					L-Glutamate	C00025	16015
L-Lysyl-tRNA&Cytoplasm			L-Lysyl-tRNA&Cytoplasm	Lysine-tRNA(Lys)&Cytoplasm	lystrna_c	L-Lysyl-tRNA&Cytoplasm	L-Lysine-tRNA(Lys)&Cytoplasm					L-Glutamate5-semialdehyde	C01165	17232
L-Lysyl-tRNA&Mitochondria			L-Lysyl-tRNA&Mitochondria	Lysine-tRNA(Lys)&Mitochondria	lystrna_m	L-Lysyl-tRNA&Mitochondria	L-Lysine-tRNA(Lys)&Mitochondria					L-Glutamine	C00064	18050
L-Methionyl-tRNA&Cytoplasm			L-Methionyl-tRNA&Cytoplasm	L-Methionyl-tRNA(Met)&Cytoplasm	mettrna_c	L-Methionyl-tRNA&Cytoplasm	L-Methionyl-tRNA(Met)&Cytoplasm					L-Glutamyl-tRNA(Gln)	C06112	29165
L-Methionyl-tRNA&Mitochondria			L-Methionyl-tRNA&Mitochondria	L-Methionyl-tRNA(Met)&Mitochondria	mettrna_m	L-Methionyl-tRNA&Mitochondria	L-Methionyl-tRNA(Met)&Mitochondria					L-Glutamyl-tRNA(Glu)	C02987	29157
L-Ornithine&Cytoplasm			L-Ornithine&Cytoplasm	Ornithine&Cytoplasm	orn_c	L-Ornithine&Cytoplasm	Ornithine&Cytoplasm					L-Histidinal	C01929	27676
L-Ornithine&Extracellular			L-Ornithine&Extracellular	Ornithine&Extracellular	orn_e	L-Ornithine&Extracellular	Ornithine&Extracellular					L-Histidine	C00135	15971
L-Ornithine&Mitochondria			L-Ornithine&Mitochondria	Ornithine&Mitochondria	orn_m	L-Ornithine&Mitochondria	Ornithine&Mitochondria					L-Histidinol	C00860	16255
N-(5'-Phospho-D-1'-ribulosylformimino)-5-amino-1-(5''-phospho-D-ribosyl)-4-imidazolecarboxamide&Cytoplasm			N-(5'-Phospho-D-1'-ribulosylformimino)-5-amino-1-(5''-phospho-D-ribosyl)-4-imidazolecarboxamide&Cytoplasm	5-[(5-phospho-1-deoxyribulos-1-ylamino)methylideneamino]-1-(5-phosphoribosyl)imidazole-4-carboxamide&Cytoplasm	prlp_c	N-(5'-Phospho-D-1'-ribulosylformimino)-5-amino-1-(5''-phospho-D-ribosyl)-4-imidazolecarboxamide&Cytoplasm	5-[(5-phospho-1-deoxyribulos-1-ylamino)methylideneamino]-1-(5-phosphoribosyl)imidazole-4-carboxamide&Cytoplasm					L-Histidinolphosphate	C01100	16996
N-(L-Arginino)succinate&Cytoplasm			N-(L-Arginino)succinate&Cytoplasm	N(omega)-(L-Arginino)succinate&Cytoplasm	argsuc_c	N-(L-Arginino)succinate&Cytoplasm	N(omega)-(L-Arginino)succinate&Cytoplasm					L-Histidyl-tRNA(His)	C02988	29155
N6-(L-1,3-Dicarboxypropyl)-L-lysine&Cytoplasm			N6-(L-1,3-Dicarboxypropyl)-L-lysine&Cytoplasm	L-Saccharopine&Cytoplasm	saccrpL_c	N6-(L-1,3-Dicarboxypropyl)-L-lysine&Cytoplasm	L-Saccharopine&Cytoplasm					L-Homocysteine	C00155	17588
N-Acetyl-alpha-D-glucosamine1-phosphate&Cytoplasm			N-Acetyl-alpha-D-glucosamine1-phosphate&Cytoplasm	N-Acetyl-D-glucosamine1-phosphate&Cytoplasm	acgam1p_c	N-Acetyl-alpha-D-glucosamine1-phosphate&Cytoplasm	N-Acetyl-D-glucosamine1-phosphate&Cytoplasm					L-Homoserine	C00263	15699
N-Acetyl-glutamyl5-phosphate&Cytoplasm		L-Glutamyl5-phosphate&Cytoplasm	N-Acetyl-glutamyl5-phosphate&Cytoplasm	L-Glutamate5-phosphate&Cytoplasm	glu5p_c	N-Acetyl-glutamyl5-phosphate&Cytoplasm	L-Glutamate5-phosphate&Cytoplasm					Lipids	C01356	18059
N-Acetyl-glutamyl5-phosphate&Mitochondria		N-Acetyl-L-glutamate5-phosphate&Mitochondria	N-Acetyl-glutamyl5-phosphate&Mitochondria		acg5p_m	N-Acetyl-L-glutamyl5-phosphate&Mitochondria						Lipoamide	C00248	17460
N-Acetyl-L-glutamate5-semialdehyde&Mitochondria			N-Acetyl-L-glutamate5-semialdehyde&Mitochondria	N-Acetyl-glutamate5-semialdehyde&Mitochondria	acg5sa_m	N-Acetyl-L-glutamate5-semialdehyde&Mitochondria	N-Acetyl-L-glutamate5-semialdehyde&Mitochondria					Lipoyl-[acp]	C16239	-
N-Acetylornithine&Mitochondria			N-Acetylornithine&Mitochondria	N2-Acetyl-ornithine&Mitochondria	acorn_m	N-Acetylornithine&Mitochondria	N2-Acetyl-L-ornithine&Mitochondria					Lipoyl-AMP	C16238	55451
NAD+&Cytoplasm			NAD+&Cytoplasm	Nicotinamideadeninedinucleotide&Cytoplasm	nad_c	NAD+&Cytoplasm	Nicotinamideadeninedinucleotide&Cytoplasm					Lipoylprotein	C02051	15804
NAD+&Mitochondria			NAD+&Mitochondria	Nicotinamideadeninedinucleotide&Mitochondria	nad_m	NAD+&Mitochondria	Nicotinamideadeninedinucleotide&Mitochondria					L-Isoleucine	C00407	17191
NAD+&Peroxisome			NAD+&Peroxisome	Nicotinamideadeninedinucleotide&Peroxisome	nad_x	NAD+&Peroxisome	Nicotinamideadeninedinucleotide&Peroxisome					L-Isoleucyl-tRNA(Ile)	C03127	29160
NADH&Cytoplasm			NADH&Cytoplasm	Nicotinamideadeninedinucleotide-reduced&Cytoplasm	nadh_c	NADH&Cytoplasm	Nicotinamideadeninedinucleotide-reduced&Cytoplasm					L-Kynurenine	C00328	16946
NADH&Mitochondria			NADH&Mitochondria	Nicotinamideadeninedinucleotide-reduced&Mitochondria	nadh_m	NADH&Mitochondria	Nicotinamideadeninedinucleotide-reduced&Mitochondria					L-Leucine	C00123	15603
NADH&Peroxisome			NADH&Peroxisome	Nicotinamideadeninedinucleotide-reduced&Peroxisome	nadh_x	NADH&Peroxisome	Nicotinamideadeninedinucleotide-reduced&Peroxisome					L-Leucyl-tRNA	C02047	16624
NADP+&Cytoplasm			NADP+&Cytoplasm	Nicotinamideadeninedinucleotidephosphate&Cytoplasm	nadp_c	NADP+&Cytoplasm	Nicotinamideadeninedinucleotidephosphate&Cytoplasm					L-Lysine	C00047	18019
NADP+&Mitochondria			NADP+&Mitochondria	Nicotinamideadeninedinucleotidephosphate&Mitochondria	nadp_m	NADP+&Mitochondria	Nicotinamideadeninedinucleotidephosphate&Mitochondria					L-Lysyl-tRNA	C01931	16047
NADPH&Cytoplasm			NADPH&Cytoplasm	Nicotinamideadeninedinucleotidephosphate-reduced&Cytoplasm	nadph_c	NADPH&Cytoplasm	Nicotinamideadeninedinucleotidephosphate-reduced&Cytoplasm					L-Methionine	C00073	16643
NADPH&Mitochondria			NADPH&Mitochondria	Nicotinamideadeninedinucleotidephosphate-reduced&Mitochondria	nadph_m	NADPH&Mitochondria	Nicotinamideadeninedinucleotidephosphate-reduced&Mitochondria					L-Methionyl-tRNA	C02430	16635
NicotinamideD-ribonucleotide&Cytoplasm			NicotinamideD-ribonucleotide&Cytoplasm	NMN&Cytoplasm	nmn_c	NicotinamideD-ribonucleotide&Cytoplasm	NMN&Cytoplasm					L-Ornithine	C00077	15729
NicotinamideD-ribonucleotide&Mitochondria			NicotinamideD-ribonucleotide&Mitochondria	NMN&Mitochondria	nmn_m	NicotinamideD-ribonucleotide&Mitochondria	NMN&Mitochondria					L-Phenylalanine	C00079	17295
NicotinateD-ribonucleoside&Cytoplasm			NicotinateD-ribonucleoside&Cytoplasm	N-Ribosylnicotinamide&Cytoplasm	rnam_c	NicotinateD-ribonucleoside&Cytoplasm	N-Ribosylnicotinamide&Cytoplasm					L-Phenylalanyl-tRNA(Phe)	C03511	29153
octadecanoate(n-C18:0)&Cytoplasm		Octadecanoicacid&Cytoplasm	octadecanoate(n-C18:0)&Cytoplasm		c180_c	octadecanoate(n-C18:0)&Cytoplasm						L-Proline	C00148	17203
Octadecanoyl-[acp]&Cytoplasm		Octadecanoyl-[acyl-carrierprotein]&Cytoplasm	Octadecanoyl-[acp]&Cytoplasm	Octadecanoyl-ACP(n-C18:0ACP)&Cytoplasm	c180ACP_c	Octadecanoyl-[acp]&Cytoplasm	Octadecanoyl-ACP(n-C18:0ACP)&Cytoplasm					L-Prolyl-tRNA(Pro)	C02702	29154
Octadecanoyl-[acp]&Mitochondria		Octadecanoyl-[acyl-carrierprotein]&Mitochondria	Octadecanoyl-[acp]&Mitochondria	Octadecanoyl-ACP(n-C18:0ACP)&Mitochondria	c180ACP_m	Octadecanoyl-[acp]&Mitochondria	Octadecanoyl-ACP(n-C18:0ACP)&Mitochondria					L-Serine	C00065	17115
Octadecanoyl-CoA&Cytoplasm		Stearoyl-CoA&Cytoplasm	Octadecanoyl-CoA&Cytoplasm	Stearoyl-CoA(n-C18:0CoA)&Cytoplasm	c180coa_c	Octadecanoyl-CoA&Cytoplasm	Stearoyl-CoA(n-C18:0CoA)&Cytoplasm					L-Seryl-tRNA(Sec)	C06481	13170
Octadecanoyl-CoA&Peroxisome		Stearoyl-CoA&Peroxisome	Octadecanoyl-CoA&Peroxisome	Stearoyl-CoA(n-C18:0CoA)&Peroxisome	c180coa_x	Octadecanoyl-CoA&Peroxisome	Stearoyl-CoA(n-C18:0CoA)&Peroxisome					L-Seryl-tRNA(Ser)	C02553	29162
Octanoyl-[acp]&Mitochondria			Octanoyl-[acp]&Mitochondria	Octanoyl-ACP(n-C8:0ACP)&Mitochondria	c080ACP_m	Octanoyl-[acp]&Mitochondria	Octanoyl-ACP(n-C8:0ACP)&Mitochondria					L-Sorbitol	C01722	28789
Octanoyl-CoA&Peroxisome			Octanoyl-CoA&Peroxisome	Octanoyl-CoA(n-C8:0CoA)&Peroxisome	c080coa_x	Octanoyl-CoA&Peroxisome	Octanoyl-CoA(n-C8:0CoA)&Peroxisome					L-Sorbose	C00247	48649
Orthophosphate&Cytoplasm			Orthophosphate&Cytoplasm	Phosphate&Cytoplasm	pi_c	Orthophosphate&Cytoplasm	Phosphate&Cytoplasm					L-Threonine	C00188	16857
Orthophosphate&Endoplasmic_reticulum			Orthophosphate&Endoplasmic_reticulum	Phosphate&Endoplasmic_reticulum	pi_r	Orthophosphate&Endoplasmic_reticulum	Phosphate&Endoplasmic_reticulum					L-Threonyl-tRNA(Thr)	C02992	29163
Orthophosphate&Extracellular			Orthophosphate&Extracellular	Phosphate&Extracellular	pi_e	Orthophosphate&Extracellular	Phosphate&Extracellular					L-Tryptophan	C00078	16828
Orthophosphate&Golgi_apparatus			Orthophosphate&Golgi_apparatus	Phosphate&Golgi_apparatus	pi_g	Orthophosphate&Golgi_apparatus	Phosphate&Golgi_apparatus					L-Tryptophanyl-tRNA(Trp)	C03512	29159
Orthophosphate&Mitochondria			Orthophosphate&Mitochondria	Phosphate&Mitochondria	pi_m	Orthophosphate&Mitochondria	Phosphate&Mitochondria					L-Tyrosine	C00082	17895
Orthophosphate&Peroxisome			Orthophosphate&Peroxisome	Phosphate&Peroxisome	pi_x	Orthophosphate&Peroxisome	Phosphate&Peroxisome					L-Tyrosyl-tRNA(Tyr)	C02839	29161
Orthophosphate&Vacuole			Orthophosphate&Vacuole	Phosphate&Vacuole	pi_v	Orthophosphate&Vacuole	Phosphate&Vacuole					L-Valine	C00183	16414
Oxygen&Cytoplasm			Oxygen&Cytoplasm	O2&Cytoplasm	O2_c	Oxygen&Cytoplasm	O2&Cytoplasm					L-Valyl-tRNA(Val)	C02554	29164
Oxygen&Extracellular			Oxygen&Extracellular	O2&Extracellular	O2_e	Oxygen&Extracellular	O2&Extracellular					Lysophospholipid	C06254	-
Oxygen&Mitochondria			Oxygen&Mitochondria	O2&Mitochondria	O2_m	Oxygen&Mitochondria	O2&Mitochondria					Malonyl-[acp]	C01209	17330
Oxygen&Peroxisome			Oxygen&Peroxisome	O2&Peroxisome	O2_x	Oxygen&Peroxisome	O2&Peroxisome					Malonyl-CoA	C00083	15531
Palmitoyl-CoA&Cytoplasm			Palmitoyl-CoA&Cytoplasm	Palmitoyl-CoA(n-C16:0CoA)&Cytoplasm	c160coa_c	Palmitoyl-CoA&Cytoplasm	Palmitoyl-CoA(n-C16:0CoA)&Cytoplasm					Maltose	C00208	17306
Pantothenate&Cytoplasm			Pantothenate&Cytoplasm	(R)-Pantothenate&Cytoplasm	pntoR_c	Pantothenate&Cytoplasm	(R)-Pantothenate&Cytoplasm					Mannan	C00464	28808	G10542
Peptide2-(3-carboxy-3-aminopropyl)-L-histidine&Cytoplasm			Peptide2-(3-carboxy-3-aminopropyl)-L-histidine&Cytoplasm	2-(3-Carboxy-3-aminopropyl)-histidine&Cytoplasm	caphis_c	Peptide2-(3-carboxy-3-aminopropyl)-L-histidine&Cytoplasm	2-(3-Carboxy-3-aminopropyl)-L-histidine&Cytoplasm					Mannitol	C00392	16899
Peptide2-[3-carboxy-3-(methylammonio)propyl]-L-histidine&Cytoplasm			Peptide2-[3-carboxy-3-(methylammonio)propyl]-L-histidine&Cytoplasm	2-[3-Carboxy-3-(methylammonio)propyl]-histidine&Cytoplasm	cmaphis_c	Peptide2-[3-carboxy-3-(methylammonio)propyl]-L-histidine&Cytoplasm	2-[3-Carboxy-3-(methylammonio)propyl]-L-histidine&Cytoplasm					Mannitol-1-phosphate	C00644	16298
Phosphoribosyl-AMP&Cytoplasm			Phosphoribosyl-AMP&Cytoplasm	1-(5-Phosphoribosyl)-AMP&Cytoplasm	prbamp_c	Phosphoribosyl-AMP&Cytoplasm	1-(5-Phosphoribosyl)-AMP&Cytoplasm					mannosylinositolphosphorylceramide	-	25168
Phytosphingosine(C18:1)&Cytoplasm		Phytosphingosine&Cytoplasm	Phytosphingosine(C18:1)&Cytoplasm	Phytosphingosine&Cytoplasm	psphings_c	Phytosphingosine(C18:1)&Cytoplasm	Phytosphingosine&Cytoplasm					mannose-(inositol-P)2-ceramide,ceramide-1(24C),yeast-specific		65193
Phytosphingosine(C18:1)1-phosphate&Cytoplasm			Phytosphingosine(C18:1)1-phosphate&Cytoplasm	Phytosphingosine1-phosphate&Cytoplasm	psph1p_c	Phytosphingosine(C18:1)1-phosphate&Cytoplasm	Phytosphingosine1-phosphate&Cytoplasm					mannose-(inositol-P)2-ceramide,ceramide-1(26C),yeast-specific	-	65194
Precorrin2&Cytoplasm			Precorrin2&Cytoplasm	dihydrosirohydrochlorin&Cytoplasm	dscl_c	Precorrin2&Cytoplasm	dihydrosirohydrochlorin&Cytoplasm					mannose-(inositol-P)2-ceramide,ceramide-2(24C),yeast-specific		65196
Pyridine-2,3-dicarboxylate&Cytoplasm			Pyridine-2,3-dicarboxylate&Cytoplasm	Quinolinate&Cytoplasm	quln_c	Pyridine-2,3-dicarboxylate&Cytoplasm	Quinolinate&Cytoplasm					mannose-(inositol-P)2-ceramide,ceramide-2(26C),yeast-specific	-	65202
Shikimate3-phosphate&Cytoplasm			Shikimate3-phosphate&Cytoplasm	Shikimate5-phosphate&Cytoplasm	skm5p_c	Shikimate3-phosphate&Cytoplasm	Shikimate5-phosphate&Cytoplasm					mannose-(inositol-P)2-ceramide,ceramide-3(24C),yeast-specific	-	65203
S-Methyl-5-thio-D-ribose1-phosphate&Cytoplasm			S-Methyl-5-thio-D-ribose1-phosphate&Cytoplasm	5-Methylthio-5-deoxy-D-ribose1-phosphate&Cytoplasm	a_5mdr1p_c	S-Methyl-5-thio-D-ribose1-phosphate&Cytoplasm	5-Methylthio-5-deoxy-D-ribose1-phosphate&Cytoplasm					mannose-(inositol-P)2-ceramide,ceramide-3(26C),yeast-specific	-	65206
S-Methyl-5-thio-D-ribulose1-phosphate&Cytoplasm			S-Methyl-5-thio-D-ribulose1-phosphate&Cytoplasm	5-Methylthio-5-deoxy-D-ribulose1-phosphate&Cytoplasm	a_5mdru1p_c	S-Methyl-5-thio-D-ribulose1-phosphate&Cytoplasm	5-Methylthio-5-deoxy-D-ribulose1-phosphate&Cytoplasm					mannose-1D-myo-Inositol1-phosphate	-	60448
sn-Glycerol3-phosphate&Cytoplasm			sn-Glycerol3-phosphate&Cytoplasm	Glycerol3-phosphate&Cytoplasm	glyc3p_c	sn-Glycerol3-phosphate&Cytoplasm	Glycerol3-phosphate&Cytoplasm					mannose-inositolphosphorylceramide,ceramide-1(24C),yeast-specific	-	65156
sn-Glycerol3-phosphate&Mitochondria			sn-Glycerol3-phosphate&Mitochondria	Glycerol3-phosphate&Mitochondria	glyc3p_m	sn-Glycerol3-phosphate&Mitochondria	Glycerol3-phosphate&Mitochondria					mannose-inositolphosphorylceramide,ceramide-1(26C),yeast-specific	-	62706	net charge zero
Succinatesemialdehyde&Cytoplasm			Succinatesemialdehyde&Cytoplasm	Succinicsemialdehyde&Cytoplasm	sucsal_c	Succinatesemialdehyde&Cytoplasm	Succinicsemialdehyde&Cytoplasm					mannose-inositolphosphorylceramide,ceramide-2(24C),yeast-specific	-	65160	also 65158
tetradecanoate(n-C14:0)&Cytoplasm		Tetradecanoicacid&Cytoplasm	tetradecanoate(n-C14:0)&Cytoplasm		c140_c	tetradecanoate(n-C14:0)&Cytoplasm						mannose-inositolphosphorylceramide,ceramide-2(26C),yeast-specific	-	65161
Tetradecanoyl-[acp]&Cytoplasm			Tetradecanoyl-[acp]&Cytoplasm	Myristoyl-ACP(n-C14:0ACP)&Cytoplasm	c140ACP_c	Tetradecanoyl-[acp]&Cytoplasm	Myristoyl-ACP(n-C14:0ACP)&Cytoplasm					mannose-inositolphosphorylceramide,ceramide-3(24C),yeast-specific	-	65163
Tetradecanoyl-[acp]&Mitochondria			Tetradecanoyl-[acp]&Mitochondria	Myristoyl-ACP(n-C14:0ACP)&Mitochondria	c140ACP_m	Tetradecanoyl-[acp]&Mitochondria	Myristoyl-ACP(n-C14:0ACP)&Mitochondria					mannose-inositolphosphorylceramide,ceramide-3(26C)	-	65165
Tetradecanoyl-CoA&Cytoplasm			Tetradecanoyl-CoA&Cytoplasm	Tetradecanoyl-CoA(n-C14:0CoA)&Cytoplasm	c140coa_c	Tetradecanoyl-CoA&Cytoplasm	Tetradecanoyl-CoA(n-C14:0CoA)&Cytoplasm					melibiitol	C05399	27527
Tetrahydrofolate&Cytoplasm			Tetrahydrofolate&Cytoplasm	5,6,7,8-Tetrahydrofolate&Cytoplasm	thf_c	Tetrahydrofolate&Cytoplasm	5,6,7,8-Tetrahydrofolate&Cytoplasm					Melibiose	C05402	28053
Tetrahydrofolate&Mitochondria			Tetrahydrofolate&Mitochondria	5,6,7,8-Tetrahydrofolate&Mitochondria	thf_m	Tetrahydrofolate&Mitochondria	5,6,7,8-Tetrahydrofolate&Mitochondria					Mercaptopyruvate	C00957	16208
Thiamindiphosphate&Cytoplasm			Thiamindiphosphate&Cytoplasm	Thiaminediphosphate&Cytoplasm	thmpp_c	Thiamindiphosphate&Cytoplasm	Thiaminediphosphate&Cytoplasm					Methanethiol	C00409	16007
Thiamindiphosphate&Mitochondria			Thiamindiphosphate&Mitochondria	Thiaminediphosphate&Mitochondria	thmpp_m	Thiamindiphosphate&Mitochondria	Thiaminediphosphate&Mitochondria					Methanol	C00132	17790
trans,trans-Farnesyldiphosphate&Cytoplasm			trans,trans-Farnesyldiphosphate&Cytoplasm	Farnesyldiphosphate&Cytoplasm	frdp_c	trans,trans-Farnesyldiphosphate&Cytoplasm	Farnesyldiphosphate&Cytoplasm					Methylamine	C00218	16830
trans-Docosa-2-enoyl-CoA&Peroxisome			trans-Docosa-2-enoyl-CoA&Peroxisome	trans-Dodec-2-enoyl-CoA&Peroxisome	dd2coa_x	trans-Docosa-2-enoyl-CoA&Peroxisome	trans-Dodec-2-enoyl-CoA&Peroxisome					Methylglyoxal	C00546	17158
trans-2-hexacosenoyl-CoA&Peroxisome		trans-Hexacosa-2-enoyl-CoA&Peroxisome	trans-2-hexacosenoyl-CoA&Peroxisome	trans-Hexacos-2-enoyl-CoA&Peroxisome	hxc2coa_x	trans-2-hexacosenoyl-CoA&Peroxisome	trans-Hexacos-2-enoyl-CoA&Peroxisome					Monolysocardiolipin	C18129	60430
Triacylglycerol&Cytoplasm			Triacylglycerol&Cytoplasm	triglyceride&Cytoplasm	triglyc_c	Triacylglycerol&Cytoplasm	triglyceride,yeast-specific&Cytoplasm					myo-inositol	C00137	17268
UDP-glucose&Cytoplasm			UDP-glucose&Cytoplasm	UDPglucose&Cytoplasm	udpg_c	UDP-glucose&Cytoplasm	UDPglucose&Cytoplasm					myo-Inositol4-phosphate	C03546	18384
Urea-1-carboxylate&Cytoplasm			Urea-1-carboxylate&Cytoplasm	Allophanate&Cytoplasm	allphn_c	Urea-1-carboxylate&Cytoplasm	Allophanate&Cytoplasm					myo-Inositolhexakisphosphate	C01204	17401
Hexadecanoyl-[acp]&Cytoplasm			Hexadecanoyl-[acp]&Cytoplasm	Palmitoyl-ACP(n-C16:0ACP)&Cytoplasm	c160ACP_c	Hexadecanoyl-[acp]&Cytoplasm	Palmitoyl-ACP(n-C16:0ACP)&Cytoplasm					N-(5'-Phospho-D-1'-ribulosylformimino)-5-amino-1-(5''-phospho-D-ribosyl)-4-imidazolecarboxamide	C04916	27735
Hexadecanoyl-[acp]&Mitochondria			Hexadecanoyl-[acp]&Mitochondria	Palmitoyl-ACP(n-C16:0ACP)&Mitochondria	c160ACP_m	Hexadecanoyl-[acp]&Mitochondria	Palmitoyl-ACP(n-C16:0ACP)&Mitochondria					N-(5-Phospho-D-ribosyl)anthranilate	C04302	7091
Glycerone&Peroxisome			Glycerone&Peroxisome	Dihydroxyacetone&Peroxisome	dha_x	Glycerone&Peroxisome	Dihydroxyacetone&Peroxisome					N-(L-Arginino)succinate	C03406	15682
Palmitoyl-CoA&Peroxisome			Palmitoyl-CoA&Peroxisome	Palmitoyl-CoA(n-C16:0CoA)&Peroxisome	c160coa_x	Palmitoyl-CoA&Peroxisome	Palmitoyl-CoA(n-C16:0CoA)&Peroxisome					N,N-bisformyl-dityrosine	-	50611
Tetradecanoyl-CoA&Peroxisome			Tetradecanoyl-CoA&Peroxisome	Tetradecanoyl-CoA(n-C14:0CoA)&Peroxisome	c140coa_x	Tetradecanoyl-CoA&Peroxisome	Tetradecanoyl-CoA(n-C14:0CoA)&Peroxisome					N,N'-Chitobiosyldiphosphodolichol	C04537	12427	G00002
D-Ribose1-phosphate&Cytoplasm		alpha-D-Ribose1-phosphate&Cytoplasm	D-Ribose1-phosphate&Cytoplasm	alpha-D-Ribose1-phosphate&Cytoplasm	r1p_c	D-Ribose1-phosphate&Cytoplasm	alpha-D-Ribose1-phosphate&Cytoplasm					N1-Acetylspermidine	C00612	17927
Malonyl-[acp]&Cytoplasm		Malonyl-[acyl-carrierprotein]&Cytoplasm	Malonyl-[acp]&Cytoplasm	Malonyl-[acyl-carrierprotein]&Cytoplasm	malACP_c	Malonyl-[acp]&Cytoplasm	Malonyl-[acyl-carrierprotein]&Cytoplasm					N1-Acetylspermine	C02567	17312
Malonyl-[acp]&Mitochondria		Malonyl-[acyl-carrierprotein]&Mitochondria	Malonyl-[acp]&Mitochondria	Malonyl-[acyl-carrierprotein]&Mitochondria	malACP_m	Malonyl-[acp]&Mitochondria	Malonyl-[acyl-carrierprotein]&Mitochondria					N4-Acetylaminobutanal	C05936	7386
3-Sulfinylpyruvate&Cytoplasm			3-Sulfinylpyruvate&Cytoplasm			NOTHERE&						N6-(1,2-Dicarboxyethyl)-AMP	C03794	15919
4-Fumarylacetoacetate&Cytoplasm			4-Fumarylacetoacetate&Cytoplasm			NOTHERE&						N6-(L-1,3-Dicarboxypropyl)-L-lysine	C00449	16927
4-Maleylacetoacetate&Cytoplasm			4-Maleylacetoacetate&Cytoplasm			NOTHERE&						N6,N6,N6-Trimethyl-L-lysine	C03793	17311
5-Hydroxyisourate&Cytoplasm			5-Hydroxyisourate&Cytoplasm			NOTHERE&						N6-D-Biotinyl-L-lysine	C05552	27870
Acetoacetate&Cytoplasm			Acetoacetate&Cytoplasm			NOTHERE&						N-Acetyl-alpha-D-glucosamine1-phosphate	C04501	16446
all-trans-Hexaprenyldiphosphate&Cytoplasm			all-trans-Hexaprenyldiphosphate&Cytoplasm		hexdp_c	NOTHERE&						N-Acetyl-D-glucosamine	C00140	506227
Biomass&Cytoplasm			Biomass&Cytoplasm			NOTHERE&						N-Acetyl-D-glucosamine6-phosphate	C00357	15784
Carbohydrates&Cytoplasm			Carbohydrates&Cytoplasm			NOTHERE&						N-Acetyl-D-glucosaminide	C03518	28401
DNA&Cytoplasm			DNA&Cytoplasm		DNA	NOTHERE&						N-Acetyl-D-glucosaminyldiphosphodolichol	C04500	18278	G00001
Homogentisate&Cytoplasm			Homogentisate&Cytoplasm		hgentis_c	NOTHERE&						N-Acetyl-D-glucosaminylphosphatidylinositol	C01288	15935
Hypotaurine&Cytoplasm			Hypotaurine&Cytoplasm			NOTHERE&						N-Acetyl-glutamyl5-phosphate	C04133	16878
Iminoaspartate&Cytoplasm			Iminoaspartate&Cytoplasm		iasp_c	NOTHERE&						N-Acetyl-L-glutamate	C00624	44337
N-Acetyl-D-glucosamine&Cytoplasm			N-Acetyl-D-glucosamine&Cytoplasm			NOTHERE&						N-Acetyl-L-glutamate5-semialdehyde	C01250	29123
Phospholipids&Cytoplasm			Phospholipids&Cytoplasm		PHOSPHOLIPID	NOTHERE&						N-Acetylornithine	C00437	16543
ReducedFMN&Cytoplasm			ReducedFMN&Cytoplasm		fmnh2_c	NOTHERE&						N-Acetylputrescine	C02714	17768
RNA&Cytoplasm			RNA&Cytoplasm		RNA	NOTHERE&						N-Acylsphingosine	C00195	52639
Urate&Cytoplasm			Urate&Cytoplasm			NOTHERE&						NAD+	C00003	15846
Glutaryl-CoA&Cytoplasm			Glutaryl-coa&	Notinmodel		NOTHERE&						NADH	C00004	16908
(S)-Lactate&Mitochondria			(S)-Lactate&Mitochondria	Lactate&Mitochondria	lacL_m	NOTHERE&						NADP+	C00006	18009
3-Sulfino-L-alanine&Cytoplasm			3-Sulfino-L-alanine&Cytoplasm	3-Sulfinoalanine&Cytoplasm		NOTHERE&						NADPH	C00005	16474
ADP-ribose&Cytoplasm			ADP-ribose&Cytoplasm	ADPribose&Cytoplasm	adprib_c	NOTHERE&						Nalpha-Acetylpeptide	C03011	18061
Mannitol&Cytoplasm			NOTHERE	NOTHERE		Mannitol&Cytoplasm						Naringenin	C00509	17846
Mannitol&Extracellular			NOTHERE	NOTHERE		Mannitol&Extracellular						N-Carbamoyl-L-aspartate	C00438	15859
Methanol&Cytoplasm			NOTHERE	NOTHERE		Methanol&Cytoplasm						N-Formimino-L-glutamate	C00439	7274
2-Amino-4-hydroxy-6-(erythro-1,2,3-trihydroxypropyl)dihydropteridinetriphosphate&Cytoplasm			NOTHERE	NOTHERE		2-Amino-4-hydroxy-6-(erythro-1,2,3-trihydroxypropyl)dihydropteridinetriphosphate&Cytoplasm						N-Formyl-L-tyrosine	-	50603
Hexacosanoyl-CoA&Cytoplasm			NOTHERE	NOTHERE		Hexacosanoyl-CoA&Cytoplasm	Hexacosanoyl-CoA(n-C26:0CoA)&Cytoplasm					N-Formylmethionyl-tRNA	C03294	17119
Hexacosanoyl-CoA&Peroxisome			NOTHERE	NOTHERE		Hexacosanoyl-CoA&Peroxisome	Hexacosanoyl-CoA(n-C26:0CoA)&Peroxisome					Nicotinamide	C00153	17154
Tetracosanoyl-CoA&Cytoplasm			NOTHERE	NOTHERE		Tetracosanoyl-CoA&Cytoplasm	tetracosanoyl-CoA(n-C24:0CoA)&Cytoplasm					NicotinamideD-ribonucleotide	C00455	16171
Tetracosanoyl-CoA&Peroxisome			NOTHERE	NOTHERE		Tetracosanoyl-CoA&Peroxisome	tetracosanoyl-CoA(n-C24:0CoA)&Peroxisome					Nicotinate	C00253	15940
Ceramide-2(Phytosphingosine:n-C24:0)&Cytoplasm		Phytoceramide(C18:C24)	NOTHERE	NOTHERE		Ceramide-2(Phytosphingosine:n-C24:0)&Cytoplasm			check after Cecilia meeting			NicotinateD-ribonucleoside	C05841	27748
2-Amino-4-hydroxy-6-hydroxymethyl-7,8-dihydropteridinediphosphate&Cytoplasm		2-Amino-7,8-dihydro-4-hydroxy-6-(diphosphooxymethyl)pteridine&Cytoplasm	(1,4-alpha-D-Glucosyl)n&Cytoplasm		a_14glun_c	(1,4-alpha-D-Glucosyl)n&Cytoplasm						NicotinateD-ribonucleotide	C01185	15763
(13Z)-Icosenoyl-CoA&Cytoplasm		(2E)-Eicosanoyl-CoA&Cytoplasm	(alpha-D-mannosyl)2-beta-D-mannosyl-diacetylchitobiosyldiphosphodolichol&Golgi_apparatus		m2macchitppdol_g	(alpha-D-mannosyl)2-beta-D-mannosyl-diacetylchitobiosyldiphosphodolichol&Golgi_apparatus						Nitrate	C00244	48107
(2E)-Octadecenoyl-[acp]&Cytoplasm			(alpha-D-mannosyl)3-beta-D-mannosyl-diacetylchitodiphosphodolichol&Golgi_apparatus		m3macchitppdol_g	(alpha-D-mannosyl)3-beta-D-mannosyl-diacetylchitodiphosphodolichol&Golgi_apparatus						Nitricoxide	C00533	16480
(2E)-Octadecenoyl-[acp]&Mitochondria			(E)-3-(Methoxycarbonyl)pent-2-enedioate&Cytoplasm	E-3-carboxyl-2-pentenedioate5-methylester&Cytoplasm	acon5m_c	(E)-3-(Methoxycarbonyl)pent-2-enedioate&Cytoplasm	E-3-carboxyl-2-pentenedioate5-methylester&Cytoplasm					N-Tetradecanoylglycylpeptide	C03881	17739
(2E,13Z)-icosadienoyl-CoA&Peroxisome		trans-Eicosa-2-enoyl-CoA&Peroxisome	(R)-Acetoin&Cytoplasm		actnR_c	(R)-Acetoin&Cytoplasm						O-1-Alk-1-enyl-2-acyl-sn-glycero-3-phosphoethanolamine	C04756	17476
(2R)-homocitrate&Cytoplasm		(R)-2-Hydroxybutane-1,2,4-tricarboxylate&Cytoplasm	(R,R)-2,3-Butanediol&Cytoplasm		btdRR_c	(R,R)-2,3-Butanediol&Cytoplasm						O-Acetylcarnitine	C02571	57589
(2S,3S)-3-Hydroxy-2-methylbutanoyl-CoA&Mitochondria			1,2-Diacyl-sn-glycerol3-phosphate&Mitochondria	Phosphatidate&Mitochondria	pa_m	1,2-Diacyl-sn-glycerol3-phosphate&Mitochondria	Phosphatidate&Mitochondria					O-Acetyl-L-homoserine	C01077	16288
(3R)-3-Hydroxybutanoyl-[acp]&Cytoplasm		(3R)-3-Hydroxybutanoyl-[acyl-carrierprotein]&Cytoplasm	1,5-bis(diphospho)-1D-myo-inositol 2,3,4,6-tetrakisphosphate&	Diphosphoinositoltetrakisphosphate&Cytoplasm	ppmi1346p_c	1,5-bis(diphospho)-1D-myo-inositol 2,3,4,6-tetrakisphosphate&	Diphosphoinositoltetrakisphosphate&Cytoplasm					O-Acetyl-L-serine	C00979	17981
(3R)-3-Hydroxybutanoyl-[acp]&Mitochondria		(3R)-3-Hydroxybutanoyl-[acyl-carrierprotein]&Mitochondria	1,6-beta-D-Glucan&Cytoplasm		a_16BDglcn_c	1,6-beta-D-Glucan&Cytoplasm						Octadecanal	C01838	17034
(3R)-3-Hydroxydecanoyl-[acp]&Cytoplasm		(3R)-3-Hydroxydecanoyl-[acyl-carrierprotein]&Cytoplasm	1D-myo-Inositol1,3,4,5,6-pentakisphosphate&Cytoplasm		mi13456p_c	1D-myo-Inositol1,3,4,5,6-pentakisphosphate&Cytoplasm	1D-myo-Inositol1,3,4,5,6-pentakisphosphate&Cytoplasm					octadecanoate(n-C18:0)	C01530	25629
(3R)-3-Hydroxydecanoyl-[acp]&Mitochondria		(3R)-3-Hydroxydecanoyl-[acyl-carrierprotein]&Mitochondria	1-Methylhistidine&Cytoplasm		NPmehis_c	1-Methylhistidine&Cytoplasm	N(pai)-Methyl-L-histidine&Cytoplasm					Octadecanoyl-[acp]	C04088	-
(3R)-3-Hydroxyoctanoyl-[acp]&Cytoplasm		(3R)-3-Hydroxyoctanoyl-[acyl-carrierprotein]&Cytoplasm	1-Methylnicotinamide&Cytoplasm		a_1mncam_c	1-Methylnicotinamide&Cytoplasm						Octadecanoyl-CoA	C00412	15541
(3R)-3-Hydroxyoctanoyl-[acp]&Mitochondria		(3R)-3-Hydroxyoctanoyl-[acyl-carrierprotein]&Mitochondria	1-Phosphatidyl-D-myo-inositol3,5-bisphosphate&Cytoplasm		ptd135bp_c	1-Phosphatidyl-D-myo-inositol3,5-bisphosphate&Cytoplasm	1-Phosphatidyl-D-myo-inositol3,5-bisphosphate,yeast-specific&Cytoplasm					Octadecenal	85291968		pubchem ID, the reaction is with hexadecenal
(3R)-3-Hydroxypalmitoyl-[acp]&Cytoplasm		(3R)-3-Hydroxypalmitoyl-[acyl-carrierprotein]&Cytoplasm	2,3-Disphospho-D-glycerate&Cytoplasm		a_23dpg_c	2,3-Disphospho-D-glycerate&Cytoplasm						Octadecynoyl-[acp]	-	-
(3R)-3-Hydroxypalmitoyl-[acp&Mitochondria		(3R)-3-Hydroxypalmitoyl-[acyl-carrierprotein]&Mitochondria	2,5-diamino-6-ribitylamino-4(3H)-pyrimidinone5'-phosphate&Cytoplasm		a_25dthpp_c	2,5-diamino-6-ribitylamino-4(3H)-pyrimidinone5'-phosphate&Cytoplasm	2,5-diamino-6-ribitylamino-4(3H)-pyrimidinone5'-phosphate&Cytoplasm					octanoate(n-C8:0)	C06423	25646
(3R)-3-Hydroxytetradecanoyl-[acp]&Cytoplasm		(3R)-3-Hydroxytetradecanoyl-[acyl-carrierprotein]&Cytoplasm	2-Deoxy-D-glucose&Cytoplasm		a_2dglc_c	2-Deoxy-D-glucose&Cytoplasm						Octanoyl-[acp]	C05752	7725
(3R)-3-Hydroxytetradecanoyl-[acp]&Mitochondria		(3R)-3-Hydroxytetradecanoyl-[acyl-carrierprotein]&Mitochondria	2-Deoxy-D-glucose6-phosphate&Cytoplasm		a_2doxg6p_c	2-Deoxy-D-glucose6-phosphate&Cytoplasm	2-Deoxy-D-glucose6-phosphate&Cytoplasm					Octanoyl-CoA	C01944	15533
(5-L-Glutamyl)-peptide&Cytoplasm			2-Deoxy-D-ribose5-phosphate&Cytoplasm		a_2dr5p_c	2-Deoxy-D-ribose5-phosphate&Cytoplasm	2-Deoxy-D-ribose5-phosphate&Cytoplasm					O-Octanoylcarnitine	C02838	18102
(9Z)-Octadecenoyl-[acp]&Cytoplasm			2-Hydroxy-hexadecanal&Cytoplasm		a_2hhxdal_c	2-Hydroxy-hexadecanal&Cytoplasm						O-Phospho-4-hydroxy-L-threonine	C06055	18336
(9Z,12Z)-Octadecadienoicacid&Cytoplasm			2-Methylbutanal&Mitochondrial		a_2mbald_m	2-methylbutanal&Mitochondria	2-methylbutyraldehyde&Mitochondria					O-Phospho-L-homoserine	C01102	15961
(9Z,12Z)-Octadecadienoyl-[acp]&Cytoplasm			2-methylpropanal&Cytoplasm		a_2mppal_c	2-methylpropanal&Cytoplasm						O-Phospho-L-serine	C01005	15811
(9Z,12Z)-Octadecadienoyl-CoA&Cytoplasm			2-methylpropanal&Mitochondria		a_2mppal_m	2-methylpropanal&Mitochondria						Orotate	C00295	16742
(9Z,12Z)-Octadecadienoyl-CoA&Peroxisome			2-Oxo-3-hydroxy-4-phosphobutanoate&Cytoplasm		ohpb_c	2-Oxo-3-hydroxy-4-phosphobutanoate&Cytoplasm						Orotidine5'-phosphate	C01103	15842
(9Z,12Z,15Z)-Octadecatrienoicacid&Cytoplasm			2-Phenylacetamide&Cytoplasm		pad_c	2-Phenylacetamide&Cytoplasm						Orthophosphate	C00009	18367
(9Z,12Z,15Z)-Octadecatrienoyl-[acp]&Cytoplasm			3-(4-Hydroxyphenyl)lactate&Mitochondria		a_34hpl_m	3-(4-Hydroxyphenyl)lactate&Mitochondria						O-Succinylhomoserine	C01118	16160
(9Z,12Z,15Z)-Octadecatrienoyl-CoA&Cytoplasm			3',5'-CyclicCMP&Cytoplasm		a_35ccmp_c	3',5'-CyclicCMP&Cytoplasm	3',5'-CyclicCMP&Cytoplasm					Oxaloacetate	C00036	30744
(9Z,12Z,15Z)-Octadecatrienoyl-CoA&Peroxisome			3',5'-CyclicdAMP&Cytoplasm			3',5'-CyclicdAMP&Cytoplasm	3',5'-CyclicdAMP&Cytoplasm					Oxaloglutarate	C05533	7814
(Glc)1(GlcNAc)2(Man)9(Asn)1&Endoplasmic_reticulum			3',5'-CyclicIMP&Cytoplasm		a_35cimp_c	3',5'-CyclicIMP&Cytoplasm	3',5'-CyclicIMP&Cytoplasm					Oxalosuccinate	C05379	7815
(Glc)1(GlcNAc)2(Man)9(PP-Dol)1&Cytoplasm			3-isopropylmalate-methyl-ester&Cytoplasm		a_3ipmmest_c	3-isopropylmalate-methyl-ester&Cytoplasm						Oxidizedferredoxin	C00139	17908
(Glc)2(GlcNAc)2(Man)9(Asn)1&Endoplasmic_reticulum			3-Methylbutanal&Cytoplasm		a_3mbald_c	3-Methylbutanal&Cytoplasm						Oxygen	C00007	15379
(Glc)2(GlcNAc)2(Man)9(PP-Dol)1&Cytoplasm			3-Methylbutanal&Extracellular		a_3mbald_e	3-Methylbutanal&Extracellular						P1-(5'-adenosyl),P4-(5'-guanosyl)tetraphosphate	-	52968
(Glc)3(GlcNAc)2(Man)9(Asn)1&Endoplasmic_reticulum			3-Methylbutanal&Mitochondria		a_3mbald_m	3-Methylbutanal&Mitochondria						P1,P4-Bis(5'-adenosyl)tetraphosphate	C01260	17422
(Glc)3(GlcNAc)2(Man)9(PP-Dol)1&Cytoplasm			4-Amino-5-hydroxymethyl-2-methylpyrimidine&Cytoplasm		a_4ahmmp_c	4-Amino-5-hydroxymethyl-2-methylpyrimidine&Cytoplasm						P1,P4-Bis(5'-guanosyl)tetraphosphate	C01261	15883
(Glc)3(GlcNAc)2(Man)9(PP-Dol)1&Endoplasmic_reticulum			4-Guanidinobutanamide&Cytoplasm		a_4gudbd_c	4-Guanidinobutanamide&Cytoplasm						Palmitoyl-CoA	C00154	15525
(GlcN)1(Ino(acyl)-P)1&Cytoplasm			4-Guanidinobutanoate&Cytoplasm		a_4gudbutn_c	4-Guanidinobutanoate&Cytoplasm						Palmitoylglyceronephosphate	C01192	17868
(GlcN)1(Ino(acyl)-P)1&Endoplasmic_reticulum			4-hydroxybenoyl-CoA&Mitochondria	NOTINYEAST	a_4hbzcoa_m	4-hydroxybenoyl-CoA&Mitochondria	NOTINYEAST					Pantothenate	C00864	29032
(GlcN)1(Ino(acyl)-P)1(Man)1&Endoplasmic_reticulum			4-Hydroxy-L-threonine&Cytoplasm	4-Hydroxy-threonine&Cytoplasm	a_4hthr_c	4-Hydroxy-L-threonine&Cytoplasm						p-coumaroyl-CoA	C00223	15499
(GlcN)1(Ino(acyl)-P)1(Man)1(EtN)1(P)1&Endoplasmic_reticulum			5-Diphosphoinositolpentakisphosphate&Cytoplasm		ppmi12346p_c	5-Diphosphoinositolpentakisphosphate&Cytoplasm	5-Diphosphoinositolpentakisphosphate&Cytoplasm					Pectin	C00714	17309
(GlcN)1(Ino(acyl)-P)1(Man)2(EtN)1(P)1&Endoplasmic_reticulum			5-L-glutamyl-L-alanine&Cytoplasm	5-Glutamyl-alanine&Cytoplasm	gluala_c	5-L-Glutamyl-L-alanine&Cytoplasm						Peptide	C00012	16670
(GlcN)1(Ino(acyl)-P)1(Man)3(EtN)1(P)1&Endoplasmic_reticulum			5-Methyltetrahydropteroyltri-L-glutamate&Cytoplasm	5-Methyltetrahydropteroyltri-glutamate&Cytoplasm	mhpglu_c	5-Methyltetrahydropteroyltri-L-glutamate&Cytoplasm						Peptide2-(3-carboxy-3-aminopropyl)-L-histidine	C04441	17144
(GlcN)1(Ino(acyl)-P)1(Man)3(EtN)1(P)1&Golgi_apparatus			9-cis,11-trans-octadecadienoate&Cytoplasm	octadecadienoate(n-C18:2)&Cytoplasm	c182_c	9-cis,11-trans-octadecadienoate&Cytoplasm	octadecadienoate(n-C18:2)&Cytoplasm					Peptide2-[3-carboxy-3-(methylammonio)propyl]-L-histidine	C04692	16475
(GlcN)1(Ino(acyl)-P)1(Man)4(EtN)1(P)1&Endoplasmic_reticulum			9-cis,11-trans-octadecadienoate&Extracellular	octadecadienoate(n-C18:2)&Extracellular		9-cis,11-trans-octadecadienoate&Extracellular	octadecadienoate(n-C18:2)&Extracellular					Phenethylacetate	C12303	31988
(GlcN)1(Ino(acyl)-P)1(Man)4(EtN)1(P)1&Golgi_apparatus			9-octadecynoyl-CoA&Cytoplasm	Octadecynoyl-CoA(n-C18:2CoA)&Cytoplasm	c182coa_c	9-octadecynoyl-CoA&Cytoplasm	Octadecynoyl-CoA(n-C18:2CoA)&Cytoplasm					Phenylacetaldehyde	C00601	16424
(GlcN)1(Ino(acyl)-P)1(Man)4(EtN)2(P)2&Cytoplasm			9-octadecynoyl-CoA&Peroxisome	Octadecynoyl-CoA(n-C18:2CoA)&Peroxisome		9-octadecynoyl-CoA&Peroxisome	Octadecynoyl-CoA(n-C18:2CoA)&Peroxisome					Phenylaceticacid	C07086	30745
(GlcN)1(Ino(acyl)-P)1(Man)4(EtN)2(P)2&Endoplasmic_reticulum			Aceticester&Cytoplasm		aces_c	Aceticester&Cytoplasm	Aceticester&Cytoplasm					Phenylpyruvate	C00166	30851
(GlcN)1(Ino(acyl)-P)1(Man)4(EtN)3(P)3&Cytoplasm			Adenosine3',5'-bisphosphate&Extracellular			Adenosine3',5'-bisphosphate&Extracellular	Adenosine3',5'-bisphosphate&Extracellular					phosphatidyl-1D-myo-inositol3,4-bisphosphate	C11554	16152
(GlcN)1(Ino-P)1&Cytoplasm			Adenosine3',5'-bisphosphate&Peroxisome		pap_x	Adenosine3',5'-bisphosphate&Peroxisome	Adenosine3',5'-bisphosphate&Peroxisome					Phosphatidylcholine	C00157	49183
(GlcN)1(Ino-P)1&Endoplasmic_reticulum			all-trans-Pentaprenyldiphosphate&Cytoplasm		pendp_c	all-trans-Pentaprenyldiphosphate&Cytoplasm	all-trans-Pentaprenyldiphosphate&Cytoplasm					phosphatidylethanolamine	C00350	16038
(GlcNAc)1(Ino-P)1&Endoplasmic_reticulum			all-trans-Pentaprenyldiphosphate&Mitochondria		pendp_m	all-trans-Pentaprenyldiphosphate&Mitochondria	all-trans-Pentaprenyldiphosphate&Mitochondria					Phosphatidylglycerol	C00344	17517
(GlcNAc)1(Man)2&Vacuole			alpha-Aminopropiononitrile&Cytoplasm		aprop_c	alpha-Aminopropiononitrile&Cytoplasm						Phosphatidylglycerophosphate	C03892	37393
(GlcNAc)1(Man)3&Vacuole			D-Ribose1-phosphate&Mitochondria	alpha-D-Ribose1-phosphate&Mitochondria	r1p_m	D-Ribose1-phosphate&Mitochondria	alpha-D-Ribose1-phosphate&Mitochondria					Phosphatidyl-N-dimethylethanolamine	C04308	-
(GlcNAc)2(Man)1(Asn)1&Endoplasmic_reticulum			Cardiolipin&Mitochondria		clpn_m	Cardiolipin&Mitochondria	Cardiolipin,yeast-specific&Mitochondria					Phosphatidyl-N-methylethanolamine	C01241	15958
(GlcNAc)2(Man)1(PP-Dol)1&Cytoplasm			cis-hexadec-9-enoyl-[acp](n-C16:1)&Cytoplasm	cis-hexadec-9-enoyl-[acyl-carrierprotein](n-C16:1)&Cytoplasm	c161ACP_c	cis-hexadec-9-enoyl-[acp](n-C16:1)&Cytoplasm	cis-hexadec-9-enoyl-[acyl-carrierprotein](n-C16:1)&Cytoplasm					phosphatidylserine	C02737	18303
(GlcNAc)2(Man)2(Asn)1&Endoplasmic_reticulum			cis-hexadec-9-enoyl-[acp](n-C16:1)&Mitochondria	cis-hexadec-9-enoyl-[acyl-carrierprotein](n-C16:1)&Mitochondria	c161ACP_m	cis-hexadec-9-enoyl-[acp](n-C16:1)&Mitochondria	cis-hexadec-9-enoyl-[acyl-carrierprotein](n-C16:1)&Mitochondria					Phosphoenolpyruvate	C00074	18021
(GlcNAc)2(Man)2(PP-Dol)1&Cytoplasm			cis-octadec-11-enoyl-[acp](n-C18:1)&Cytoplasm	cis-octadec-11-enoyl-[acyl-carrierprotein](n-C18:1)&Cytoplasm	c181ACP_c	cis-octadec-11-enoyl-[acp](n-C18:1)&Cytoplasm	cis-octadec-11-enoyl-[acyl-carrierprotein](n-C18:1)&Cytoplasm					Phospholipids	C00865	16247
(GlcNAc)2(Man)2(PP-Dol)1&Endoplasmic_reticulum			cis-octadec-11-enoyl-[acp](n-C18:1)&Mitochondria	cis-octadec-11-enoyl-[acyl-carrierprotein](n-C18:1)&Mitochondria	c181ACP_m	cis-octadec-11-enoyl-[acp](n-C18:1)&Mitochondria	cis-octadec-11-enoyl-[acyl-carrierprotein](n-C18:1)&Mitochondria					Phosphoribosyl-AMP	C02741	18374
(GlcNAc)2(Man)3(Asn)1&Endoplasmic_reticulum			cis-tetradec-7-enoyl-[acpn](n-C14:1)&Cytoplasm	cis-tetradec-7-enoyl-[acyl-carrierprotein](n-C14:1)&Cytoplasm	c141ACP_c	cis-tetradec-7-enoyl-[acp](n-C14:1)&Cytoplasm	cis-tetradec-7-enoyl-[acyl-carrierprotein](n-C14:1)&Cytoplasm					Phytoceramide(C18:C24)	C12145	52979
(GlcNAc)2(Man)3(PP-Dol)1&Cytoplasm			cis-tetradec-7-enoyl-[acp](n-C14:1)&Mitochondria	cis-tetradec-7-enoyl-[acyl-carrierprotein](n-C14:1)&Mitochondria	c141ACP_m	cis-tetradec-7-enoyl-[acp](n-C14:1)&Mitochondria	cis-tetradec-7-enoyl-[acyl-carrierprotein](n-C14:1)&Mitochondria					Phytoceramide(C18:C26)	C12145	52980
(GlcNAc)2(Man)3(PP-Dol)1&Endoplasmic_reticulum			D-Arabinono-1,4-lactone&Cytoplasm		Dara14lac_c	D-Arabinono-1,4-lactone&Cytoplasm						Phytoceramide(C20:C24)	C12145	66990
(GlcNAc)2(Man)4(PP-Dol)1&Cytoplasm			D-Arabinose&Cytoplasm		arabD_c	D-Arabinose&Cytoplasm						Phytoceramide(C20:C26)	C12145	65074
(GlcNAc)2(Man)4(PP-Dol)1&Endoplasmic_reticulum			Decanoate(n-C10:0)&Cytoplasm		c100_c	Decanoate(n-C10:0)&Cytoplasm	Decanoate(n-C10:0)&Cytoplasm					Phytosphingosine(C18:1)	C12144	46961
(GlcNAc)2(Man)5(Asn)1&Endoplasmic_reticulum			Decanoate(n-C10:0)&Peroxisome		c100_x	Decanoate(n-C10:0)&Peroxisome	Decanoate(n-C10:0)&Peroxisome					Phytosphingosine(C18:1)1-phosphate	-	46970
(GlcNAc)2(Man)5(PP-Dol)1&Cytoplasm			Dehydro-D-arabinono-1,4-lactone&Cytoplasm	D-erythro-Ascorbate&Cytoplasm	ertascbD_c	Dehydro-D-arabinono-1,4-lactone&Cytoplasm	D-erythro-Ascorbate&Cytoplasm					Phytosphingosine(C20:1)	C12144	64885
(GlcNAc)2(Man)5(PP-Dol)1&Endoplasmic_reticulum		(alpha-D-Mannosyl)4-beta-D-mannosyl-diacetylchitobiosyldiphosphodolichol&Endoplasmic_reticulum	Deoxycytidine&Cytoplasm		dcyt_c	Deoxycytidine&Cytoplasm						Phytosphingosine(C20:1)1-phosphate	-	64918
(GlcNAc)2(Man)6(PP-Dol)1&Cytoplasm			Deoxycytidine&Extracellular		dcyt_e	Deoxycytidine&Extracellular						Plasmenylcholine	C00958	17810
(GlcNAc)2(Man)7(PP-Dol)1&Cytoplasm			Deoxyribose&Cytoplasm		drib_c	Deoxyribose&Cytoplasm						Polyphosphate	C00404	16838
(GlcNAc)2(Man)8(Asn)1&Endoplasmic_reticulum			D-Fructose1-phosphate&Cytoplasm		f1p_c	D-Fructose1-phosphate&Cytoplasm	D-Fructose1-phosphate&Cytoplasm					Polyphosphate2400	C00404	16838
(GlcNAc)2(Man)8(Asn)1&Golgi_apparatus			D-Galactose&Cytoplasm		gal_c	D-Galactose&Cytoplasm						Polyphosphate30700	C00404	16838
(GlcNAc)2(Man)8(PP-Dol)1&Cytoplasm			D-Galactose&Extracellular		gal_e	D-Galactose&Extracellular						Polyphosphate530	C00404	16838
(GlcNAc)2(Man)9(Asn)1&Endoplasmic_reticulum			D-Glucosamine1-phosphate&Cytoplasm		gam1p_c	D-Glucosamine1-phosphate&Cytoplasm	D-Glucosamine1-phosphate&Cytoplasm					Polyphosphate6500	C00404	16838
(GlcNAc)2(Man)9(Asn)1&Endoplasmic_reticulum			D-Glucosamine6-phosphate&Extracellular		gam6p_e	D-Glucosamine6-phosphate&Extracellular	D-Glucosamine6-phosphate&Extracellular					Porphobilinogen	C00931	17381
(GlcNAc)2(Man)9(Asn)1&Golgi_apparatus			diacylglycerolpyrophosphate&Cytoplasm		dagpy_c	diacylglycerolpyrophosphate&Cytoplasm	diacylglycerolpyrophosphate,yeast-specific&Cytoplasm					potassium	C00238	29103
(GlcNAc)2(Man)9(PP-Dol)1&Cytoplasm			Dihydrolipoamide&Mitochondria		dhlam_m	Dihydrolipoamide&Mitochondria						Precorrin2	C02463	50602
(Ino(acyl)-P)1(Man)4(EtN)2(P)2&Cytoplasm		NONEXISTENT	Dihydroneopterinmonophosphate&Cytoplasm		dhpmp_c	Dihydroneopterinmonophosphate&Cytoplasm	Dihydroneopterin monophosphate&Cytoplasm					Prephenate	C00254	16666
(Ino(acyl)-P)1(Man)4(EtN)3(P)3&Cytoplasm		NONEXISTENT	D-Tagatose1,6-biphosphate&Cytoplasm		tagdpD_c	D-Tagatose1,6-biphosphate&Cytoplasm	D-Tagatose1,6-biphosphate&Cytoplasm					Presqualenediphosphate	C03428	15442
(Man)1(Ser/Thr)1&Endoplasmic_reticulum			D-Tagatose6-phosphate&Cytoplasm		tag6pD_c	D-Tagatose6-phosphate&Cytoplasm	D-Tagatose6-phosphate&Cytoplasm					Propanoyl-CoA	C00100	15539
(R)(-)-Allantoin&Cytoplasm		NOTINYEAST	D-Xylose&Cytoplasm		xyl_c	D-Xylose&Cytoplasm						Propionate	C00163	30768
(R)-2,3-Dihydroxy-3-methylpentanoate&Cytoplasm			ergosteryl 3-beta-D-glucoside&Cytoplasm	ergosterol3-beta-D-glucoside&Cytoplasm	ergst3glc_c	ergosteryl 3-beta-D-glucoside&Cytoplasm	ergosterol3-beta-D-glucoside&Cytoplasm					Protein	-	36080
(R)-2-Methylmalate&Cytoplasm			Ethanolamine&Extracellular		etha_e	Ethanolamine&Extracellular						Proteinasparagine	C03021	-
(R)-3-Hydroxy-3-methyl-2-oxopentanoate&Mitochondria			Fumarate&Extracellular		fum_e	Fumarate&Extracellular						Proteinlysine	C02188	-
(R)-3-Hydroxydodecanoyl-[acp]&Cytoplasm			gamma-Amino-gamma-cyanobutanoate&Cytoplasm		acybut_c	gamma-Amino-gamma-cyanobutanoate&Cytoplasm						ProteinN6-(lipoyl)lysine	C16237	-
(R)-3-Hydroxydodecanoyl-[acp]&Mitochondria			hydroxideion&Cytoplasm		oh1_c	hydroxideion&Cytoplasm	hydroxideion&Cytoplasm					ProteinN6,N6,N6-trimethyl-L-lysine	C05546	-
(R)-3-Hydroxyhexanoyl-[acp]&Cytoplasm			hydroxideion&Mitochondria		oh1_m	hydroxideion&Mitochondria	hydroxideion&Mitochondria					ProteinN6,N6-dimethyl-L-lysine	C05545	-
(R)-3-Hydroxyhexanoyl-[acp]&Mitochondria			IDP&Cytoplasm		idp_c	IDP&Cytoplasm						ProteinN6-methyl-L-lysine	C05544	-
(R)-lipoate&Cytoplasm		Lipoate&Cytoplasm	IDP&Mitochondria		idp_m	IDP&Mitochondria						Proteinserine	C02189	-
(S)-2-Methylbutanoyl-CoA&Mitochondria			Indole-3-acetaldehyde&Cytoplasm		id3acald_c	Indole-3-acetaldehyde&Cytoplasm						Protoporphyrin	C03516	15431
(S)-3-Hydroxybutanoyl-CoA&Cytoplasm	**		Indole-3-acetaldehyde&Extracellular		id3acald_e	Indole-3-acetaldehyde&Extracellular						ProtoporphyrinogenIX	C01079	15435
(S)-3-Hydroxybutanoyl-CoA&Peroxisome	**		Indole-3-acetaldehyde&Mitochondria		id3acald_m	Indole-3-acetaldehyde&Mitochondria						Pseudouridine5'-phosphate	C01168	18116
(S)-3-Hydroxyisobutyrate&Mitochondria	**		Indole-3-ethanol&Cytoplasm		ind3eth_c	Indole-3-ethanol&Cytoplasm						Putrescine	C00134	17148
(S)-3-Hydroxyisobutyryl-CoA&Mitochondria	**		Indole-3-ethanol&Extracellular		ind3eth_e	Indole-3-ethanol&Extracellular						Pyridine-2,3-dicarboxylate	C03722	16675
(S)-3-Hydroxytetracosanoyl-CoA&Peroxisome	**	NONEXISTENT	Indole-3-ethanol&Mitochondria		ind3eth_m	Indole-3-ethanol&Mitochondria						Pyridoxal	C00250	17310
(S)-Dihydroorotate&Mitochondria			Indolepyruvate&Cytoplasm		indpyr_c	Indolepyruvate&Cytoplasm						Pyridoxal5'-phosphate	C00018	18405
(S)-Hydroxyhexanoyl-CoA&Peroxisome			isoamylacetate&Cytoplasm		iamac_c	isoamylacetate&Cytoplasm	isoamylacetate&Cytoplasm					Pyridoxamine	C00534	16410
(S)-Hydroxyoctanoyl-CoA&Peroxisome			Isoamylalcohol&Cytoplasm		iamoh_c	Isoamylalcohol&Cytoplasm	Isoamylalcohol&Cytoplasm					Pyridoxamine5'-phosphate	C00647	18335
(Z)-But-2-ene-1,2,3-tricarboxylate&Mitochondria			Isoamylalcohol&Extracellular			Isoamylalcohol&Extracellular	Isoamylalcohol&Extracellular					Pyridoxine	C00314	16709
[Dihydrolipoyllysine-residue(2-methylpropanoyl)transferase]S-(2-methylbutanoyl)dihydrolipoyllysine&Mitochondria			Isoamylalcohol&Mitochondria		iamoh_m	Isoamylalcohol&Mitochondria	Isoamylalcohol&Mitochondria					Pyridoxine5'-phosphate	C00627	28803
[Dihydrolipoyllysine-residue(2-methylpropanoyl)transferase]S-(2-methylpropanoyl)dihydrolipoyllysine&Mitochondria			isobutylacetate&Cytoplasm		ibutac_c	isobutylacetate&Cytoplasm	isobutylacetate&Cytoplasm					Pyruvate	C00022	32816
[Dihydrolipoyllysine-residue(2-methylpropanoyl)transferase]S-(3-methylbutanoyl)dihydrolipoyllysine&Mitochondria			isobutylalcohol&Cytoplasm			isobutylalcohol&Cytoplasm	isobutylalcohol&Cytoplasm					Quinone	-	36141
[Dihydrolipoyllysine-residueacetyltransferase]S-acetyldihydrolipoyllysine&Mitochondria			isobutylalcohol&Extracellular			isobutylalcohol&Extracellular	isobutylalcohol&Extracellular					Raffinose	C00492	16634
[Dihydrolipoyllysine-residuesuccinyltransferase]S-succinyldihydrolipoyllysine&Mitochondria			isobutylalcohol&Mitochondria			isobutylalcohol&Mitochondria	isobutylalcohol&Mitochondria					Reducedacceptor	C00030	17499
[Enzyme]-cysteine&Mitochondria			Itaconate&Mitochondria		itacon_m	Itaconate&Mitochondria						Reducedelectron-transferringflavoprotein	C04570	-
[Enzyme]-S-sulfanylcysteine&Mitochondria			Itaconyl-CoA&Mitochondria		itaccoa_m	Itaconyl-CoA&Mitochondria						Reducedferredoxin	C00138	17513
[Isocitratedehydrogenase(NADP+)]&Cytoplasm		NONEXISTENT	ITP&Cytoplasm		itp_c	ITP&Cytoplasm						ReducedFMN	C01847	16048
[Isocitratedehydrogenase(NADP+)]phosphate&Cytoplasm		NONEXISTENT	ITP&Mitochondria		itp_m	ITP&Mitochondria						Riboflavin	C00255	17015
[Myelinebasicprotein]L-arginine&Cytoplasm			L-2-Amino-3-oxobutanoate&Cytoplasm		a_2aobut_c	L-2-Amino-3-oxobutanoate&Cytoplasm						Ribonucleosidediphosphate	C03723	17668
[Myelinebasicprotein]N(omega)-methyl-L-arginine&Cytoplasm			L-4-Hydroxyglutamatesemialdehyde&Mitochondria		a_4hglusa_m	L-4-Hydroxyglutamatesemialdehyde&Mitochondria	L-4-Hydroxyglutamatesemialdehyde&Mitochondria					RNA	C00046	-
1-(1-Alkenyl)-sn-glycero-3-phosphoethanolamine&Cytoplasm			L-Allo-threonine&Cytoplasm		athrL_c	L-Allo-threonine&Cytoplasm						ROH	-	18076	preliminary CHEBI entry
1-(1-Alkenyl)-sn-glycerol&Cytoplasm			L-Arabinitol&Cytoplasm		abt_c	L-Arabinitol&Cytoplasm						ROOH	C15498	-
1,2-Dihydroxy-5-(methylthio)pent-1-en-3-one&Cytoplasm			L-Arabinitol&Extracellular		abt_e	L-Arabinitol&Extracellular						S-(Hydroxymethyl)glutathione	C14180	48926
1-Acyl-sn-glycero-3-phosphoethanolamine&Cytoplasm			L-Arabinose&Cytoplasm		arabL_c	L-Arabinose&Cytoplasm						S-Adenosyl-4-methylthio-2-oxobutanoate	C04425	8944
1-Acyl-sn-glycero-3-phosphoglycerol&Cytoplasm			L-Arabinose&Extracellular		arabL_e	L-Arabinose&Extracellular						S-Adenosyl-L-homocysteine	C00021	16680
1D-myo-Inositol1,4,5,6-tetrakisphosphate&Cytoplasm			Lipoamide&Mitochondria		lpam_m	Lipoamide&Mitochondria						S-Adenosyl-L-methionine	C00019	15414
1D-myo-Inositol1,4-bisphosphate&Cytoplasm			L-Sorbitol&Cytoplasm		sbtL_c	L-Sorbitol&Cytoplasm						S-Adenosylmethioninamine	C01137	15625
1D-myo-Inositol3-phosphate&Cytoplasm			L-Sorbitol&Extracellular		sbtL_e	L-Sorbitol&Extracellular						S-aminomethyldihydrolipoamide	-	50622
1-Palmitoylglycerol3-phosphate&Cytoplasm			L-Sorbose&Cytoplasm		srbL_c	L-Sorbose&Cytoplasm						S-Aminomethyldihydrolipoylprotein	C01242	16882
1-Phosphatidyl-D-myo-inositol&Endoplasmic_reticulum			L-Sorbose&Extracellular		srbL_e	L-Sorbose&Extracellular						Sedoheptulose1,7-bisphosphate	C00447	17969
1-Phospho-alpha-D-galacturonate&Cytoplasm			Mannan&Endoplasmic_reticulum		mannan_r	Mannan&Endoplasmic_reticulum						Sedoheptulose7-phosphate	C05382	15721
2-(alpha-Hydroxyethyl)thiaminediphosphate&Cytoplasm			mannosylinositolphosphorylceramide&Cytoplasm	Mannose-(inositol-P)2&Cytoplasm		mannosylinositolphosphorylceramide&Cytoplasm	Mannose-(inositol-P)2&Cytoplasm					Selenocystathionine	C05699	27760	don't exist in any model
2-(alpha-Hydroxyethyl)thiaminediphosphate&Mitochondria			mannose-1D-myo-Inositol1-phosphate&Cytoplasm			mannose-1D-myo-Inositol1-phosphate&Cytoplasm	mannose-1D-myo-Inositol1-phosphate&Cytoplasm					Selenocysteine	C05688	16633	don’t exist in any model
2,3-Dihydroxy-3-methylbutanoate&Mitochondria			Methanethiol&Cytoplasm		ch4s_c	Methanethiol&Cytoplasm						Semiquinone	C05309	15817
2,5-Diamino-6-(5'-triphosphoryl-3',4'-trihydroxy-2'-oxopentyl)-amino-4-oxopyrimidine&Cytoplasm			myo-Inositolhexakisphosphate&Cytoplasm		minohp_c	myo-Inositolhexakisphosphate&Cytoplasm	myo-Inositolhexakisphosphate&Cytoplasm					S-Formylglutathione	C01031	16225
2,5-Diaminopyrimidinenucleosidetriphosphate&Cytoplasm			N,N-bisformyl-dityrosine&Cytoplasm		Nbfortyr_c	N,N-bisformyl-dityrosine&Cytoplasm						Shikimate	C00493	16119
24,25-Dihydrolanosterol&Cytoplasm			N,N-bisformyl-dityrosine&Extracellular		Nbfortyr_e	N,N-bisformyl-dityrosine&Extracellular						Shikimate3-phosphate	C03175	17052
2-Acetolactate&Cytoplasm			N1-Acetylspermidine&Cytoplasm		N1aspmd_c	N1-Acetylspermidine&Cytoplasm						Siroheme	C00748	28599
2-Amino-4-hydroxy-6-hydroxymethyl-7,8-dihydropteridinone&Cytoplasm		2-Amino-4-hydroxy-6-hydroxymethyl-7,8-dihydropteridine&Cytoplasm	N1-Acetylspermine&Cytoplasm		N1sprm_c	N1-Acetylspermine&Cytoplasm						Sirohydrochlorin	C05778	18023
2-Aminomuconate&Cytoplasm			N-Acetylputrescine&Cytoplasm		aprut_c	N-Acetylputrescine&Cytoplasm						S-Methyl-5-thio-D-ribose1-phosphate	C04188	27859
2-Aminomuconatesemialdehyde&Cytoplasm			Nalpha-Acetylpeptide&Cytoplasm		apep_c	Nalpha-Acetylpeptide&Cytoplasm						S-Methyl-5-thio-D-ribulose1-phosphate	C04582	28096
2'-Deoxyribonucleosidediphosphate&Cytoplasm			N-Formyl-L-tyrosine&Cytoplasm	N-Formyl-tyrosine&Cytoplasm	Nfortyr_c	N-Formyl-L-tyrosine&Cytoplasm						S-Methyl-L-methionine	C03172	17728
2-Methyl-1-hydroxybutyl-ThPP&Mitochondria			Octadecynoyl-[acp]&Cytoplasm	Octadecynoyl-ACP(n-C18:2ACP)&Cytoplasm	c182ACP_c	Octadecynoyl-[acp]&Cytoplasm	Octadecynoyl-ACP(n-C18:2ACP)&Cytoplasm					sn-Glycero-3-phospho-1-inositol	C01225	18321
2-Methyl-1-hydroxypropyl-ThPP&Mitochondria			Octadecynoyl-[acp]&Mitochondria	Octadecynoyl-ACP(n-C18:2ACP)&Mitochondria	c182ACP_m	Octadecynoyl-[acp]&Mitochondria	Octadecynoyl-ACP(n-C18:2ACP)&Mitochondria					sn-glycero-3-Phosphocholine	C00670	16870
2-Methylacetoacetyl-CoA&Mitochondria			octanoate(n-C8:0)&Cytoplasm		c080_c	octanoate(n-C8:0)&Cytoplasm	octanoate(n-C8:0)&Cytoplasm					sn-glycero-3-Phosphoethanolamine	C01233	16929
2-Methylbut-2-enoyl-CoA&Mitochondria			octanoate(n-C8:0)&Peroxisome		c080_x	octanoate(n-C8:0)&Peroxisome	octanoate(n-C8:0)&Peroxisome					sn-Glycerol3-phosphate	C00093	15978
2-Methylmaleate&Cytoplasm			O-Phospho-4-hydroxy-L-threonine&Cytoplasm	O-Phospho-4-hydroxy-threonine&Cytoplasm	phthr_c	O-Phospho-4-hydroxy-L-threonine&Cytoplasm						Sodium	-	38700
2-Methylprop-2-enoyl-CoA&Mitochondria			Oxygen&Endoplasmic_reticulum	O2&Endoplasmic_reticulum	O2_r	Oxygen&Endoplasmic_reticulum	O2&Endoplasmic_reticulum					Spermidine	C00315	16610
2-Methylpropanoyl-CoA&Mitochondria			P1-(5'-adenosyl),P4-(5'-guanosyl)tetraphosphate&Cytoplasm		ap4g_c	P1-(5'-adenosyl),P4-(5'-guanosyl)tetraphosphate&Cytoplasm	P1-(5'-adenosyl),P4-(5'-guanosyl)tetraphosphate&Cytoplasm					Spermine	C00750	15746
2-trans-Dodecenoyl-CoA&Peroxisome			P1,P4-Bis(5'-guanosyl)tetraphosphate&Cytoplasm		gp4g_c	P1,P4-Bis(5'-guanosyl)tetraphosphate&Cytoplasm	P1,P4-Bis(5'-guanosyl)tetraphosphate&Cytoplasm					Sphinganine	C00836	16566
3,4-dihydrouridine&Cytoplasm			p-coumaroyl-CoA&Mitochondria		coucoa_m	p-coumaroyl-CoA&Mitochondria						Sphinganine(C20:1)	C00836	64905
3-Carboxy-1-hydroxypropyl-ThPP&Mitochondria			Phenylacetaldehyde&Extracellular		pacald_e	Phenylacetaldehyde&Extracellular						Sphinganine(C20:1)1-phosphate	C01120	64917
3-Dehydrosphinganine(C20:1)&Cytoplasm			Phenylacetaldehyde&Mitochondria		pacald_m	Phenylacetaldehyde&Mitochondria						Sphinganine1-phosphate	C01120	16893
3-Hexacosanoyl-CoA&Cytoplasm	**	NONEXISTENT	Pseudouridine5'-phosphate&Cytoplasm		psd5p_c	Pseudouridine5'-phosphate&Cytoplasm	Pseudouridine5'-phosphate&Cytoplasm					Sphingomyelin	C00550	17636
3-Hydroxy-3-methyl-2-oxobutanoicacid&Mitochondria			Pyridoxal&Cytoplasm		pydx_c	Pyridoxal&Cytoplasm						Sphingosine	C00319	16393
3-Hydroxydocosanoyl-CoA&Cytoplasm			Pyridoxal5'-phosphate&Cytoplasm		pydx5p_c	Pyridoxal5'-phosphate&Cytoplasm	Pyridoxal5'-phosphate&Cytoplasm					Sphingosine1-phosphate	C06124	37550
3-Hydroxydocosanoyl-CoA&Peroxisome		(S)-3-Hydroxydocosanoyl-CoA&Peroxisome	Pyridoxamine&Cytoplasm		pydam_c	Pyridoxamine&Cytoplasm						Sphingosyl-phosphocholine	C03640	52897
3-Hydroxyeicosanoyl-CoA&Cytoplasm			Pyridoxamine5'-phosphate&Cytoplasm		pyam5p_c	Pyridoxamine5'-phosphate&Cytoplasm	Pyridoxamine5'-phosphate&Cytoplasm					Squalene	C00751	15440
3-Hydroxyeicosanoyl-CoA&Peroxisome		(S)-3-Hydroxyeicosanoyl-CoA&Peroxisome	Pyridoxine&Cytoplasm		pydxn_c	Pyridoxine&Cytoplasm						S-Succinyldihydrolipoamide	C01169	17432
3-Hydroxyhexacosanoyl-CoA&Cytoplasm			Pyridoxine5'-phosphate&Cytoplasm		pdx5p_c	Pyridoxine5'-phosphate&Cytoplasm	Pyridoxine5'-phosphate&Cytoplasm					Starch	C00369	28017
3-Hydroxy-N6,N6,N6-trimethyl-L-lysine&Cytoplasm			S-aminomethyldihydrolipoamide&Mitochondria		alpam_m	S-aminomethyldihydrolipoamide&Mitochondria						Stearidonicacid	C16300	32389
3-Hydroxyoctadecanoyl-[acp]&Cytoplasm			Sedoheptulose1,7-bisphosphate&Cytoplasm		s17bp_c	Sedoheptulose1,7-bisphosphate&Cytoplasm	Sedoheptulose1,7-bisphosphate&Cytoplasm					Sterol	C00370	15889
3-Hydroxyoctadecanoyl-[acp]&Mitochondria			S-Methyl-L-methionine&Cytoplasm	S-Methyl-methionine&Cytoplasm		S-Methyl-L-methionine&Cytoplasm						Sterol3-beta-D-glucoside	C03641	37424
3-Hydroxytetracosanoyl-CoA&Cytoplasm			S-Methyl-L-methionine&Extracellular	S-Methyl-methionine&Extracellular		S-Methyl-L-methionine&Extracellular						Succinate	C00042	15741
3-Methyl-1-hydroxybutyl-ThPP&Mitochondria			sn-Glycero-3-phospho-1-inositol&Cytoplasm		g3pi_c	sn-Glycero-3-phospho-1-inositol&Cytoplasm						Succinatesemialdehyde	C00232	16265
3-Methylbutanoyl-CoA&Mitochondria			sn-Glycero-3-phospho-1-inositol&Extracellular		g3pi_e	sn-Glycero-3-phospho-1-inositol&Extracellular						Succinyl-CoA	C00091	15380
3-Methylcrotonyl-CoA&Mitochondria			Sodium&Cytoplasm		na1_c	Sodium&Cytoplasm						Sucrose	C00089	17992
3-Methylglutaconyl-CoA&Mitochondria			Sodium&Extracellular		na1_e	Sodium&Extracellular						Sulfate	C00059	16189
3-Oxo-5alpha-steroid&Cytoplasm			S-Succinyldihydrolipoamide&Mitochondria		sdhlam_m	S-Succinyldihydrolipoamide&Mitochondria						Sulfite	C00094	48854
3-Oxodecanoyl-[acp]&Cytoplasm			taurocholicacid&Cytoplasm		tchola_c	taurocholicacid&Cytoplasm	taurocholicacid&Cytoplasm					Sulfur	C00087	26833
3-Oxodecanoyl-[acp]&Mitochondria			taurocholicacid&Vacuole		tchola_v	taurocholicacid&Vacuole	taurocholicacid&Vacuole					Taurine	C00245	15891
3-Oxo-delta4-steroid&Cytoplasm			tetradecenoate(n-C14:1)&Cytoplasm		c141_c	tetradecenoate(n-C14:1)&Cytoplasm	tetradecenoate(n-C14:1)&Cytoplasm					taurocholicacid	C05122	28865
3-Oxodocosanoyl-CoA&Cytoplasm		3-Docosanoyl-CoA&Cytoplasm	tetradecenoate(n-C14:1)&Peroxisome		c141_x	tetradecenoate(n-C14:1)&Peroxisome	tetradecenoate(n-C14:1)&Peroxisome					tetracosanoate(n-C24:0)	C08320	28866
3-Oxodocosanoyl-CoA&Peroxisome			Tetradecenoyl-CoA(n-C14:1CoA)&Cytoplasm		c141coa_c	Tetradecenoyl-CoA(n-C14:1CoA)&Cytoplasm	Tetradecenoyl-CoA(n-C14:1CoA)&Cytoplasm					Tetracosanoyl-CoA	C16529	52974
3-Oxododecanoyl-[acp]&Cytoplasm			Tetradecenoyl-CoA(n-C14:1CoA)&Peroxisome		c141coa_x	Tetradecenoyl-CoA(n-C14:1CoA)&Peroxisome	Tetradecenoyl-CoA(n-C14:1CoA)&Peroxisome					tetracosanoyl-CoA(n-C24:0CoA)	-	52974
3-Oxododecanoyl-[acp]&Mitochondria			Tetrahydropteroyltri-L-glutamate&Cytoplasm	Tetrahydropteroyltri-glutamate&Cytoplasm	hpglu_c	Tetrahydropteroyltri-L-glutamate&Cytoplasm						tetradecanoate(n-C14:0)	C06424	30807
3-Oxoeicosanoyl-CoA&Cytoplasm		3-Eicosanoyl-CoA&Cytoplasm	Thiaminmonophosphate&Extracellular		thmmp_e	Thiaminmonophosphate&Extracellular	Thiaminmonophosphate&Extracellular					Tetradecanoyl-[acp]	C05761	50651
3-Oxoeicosanoyl-CoA&Peroxisome			Thiamintriphosphate&Cytoplasm		thmtp_c	Thiamintriphosphate&Cytoplasm	Thiamintriphosphate&Cytoplasm					Tetradecanoyl-CoA	C02593	15532
3-Oxohexadecanoyl-[acp]&Cytoplasm			Thymidine&Cytoplasm		thymd_c	Thymidine&Cytoplasm						tetradecenoate(n-C14:1)	-	37271
3-Oxohexadecanoyl-[acp]&Mitochondria			Thymidine&Extracellular		thymd_e	Thymidine&Extracellular						Tetradecenoyl-CoA(n-C14:1CoA)	-	61968
3-Oxohexanoyl-[acp]&Cytoplasm			Thymine&Cytoplasm		thym_c	Thymine&Cytoplasm						Tetrahydrofolate	C00101	20506
3-Oxohexanoyl-[acp]&Mitochondria			Thymine&Extracellular		thym_e	Thymine&Extracellular						Tetrahydrofolyl-[Glu](2)	C09332	27650
3-Oxohexanoyl-CoA&Peroxisome			trans-4-Hydroxycinnamate&Mitochondria		T4hcinnm_m	trans-4-Hydroxycinnamate&Mitochondria						Tetrahydropteroyltri-L-glutamate	C04144	17420
3-Oxooctanoyl-[acp]&Cytoplasm			trans-Aconitate&Cytoplasm		acon_T_c	trans-Aconitate&Cytoplasm						Thiamin	C00378	18385
3-Oxooctanoyl-[acp]&Mitochondria			Ubiquinol-6&Mitochondria		q6h2_m	Ubiquinol-6&Mitochondria						Thiamindiphosphate	C00068	9532
3-Oxooctanoyl-CoA&Peroxisome			Ubiquinone-6&Mitochondria		q6_m	Ubiquinone-6&Mitochondria						Thiaminmonophosphate	C01081	9533
3-Oxopropanoate&Cytoplasm			UDPgalactose&Cytoplasm		udpgal_c	UDPgalactose&Cytoplasm						Thiamintriphosphate	C03028	9534
3-oxotetracosanoyl-CoA&Cytoplasm		3-Tetracosanoyl-CoA&Cytoplasm	UDPgalactose&Golgi_apparatus		udpgal_g	UDPgalactose&Golgi_apparatus						Thiocysteine	C01962	28839
3-Oxotetracosanoyl-CoA&Peroxisome			UDP-N-acetyl-D-galactosamine&Cytoplasm		udpacgal_c	UDP-N-acetyl-D-galactosamine&Cytoplasm						Thioredoxin	C00342	15033
3-Oxotetradecanoyl-[acp]&Cytoplasm			Xanthosine&Cytoplasm		xtsn_c	Xanthosine&Cytoplasm						Thioredoxindisulfide	C00343	18191
3-Oxotetradecanoyl-[acp]&Mitochondria			Xanthosine&Extracellular		xtsn_e	Xanthosine&Extracellular						Thiosulfate	C00320	33541
3-Oxoxoctadecanoyl-[acp]&Cytoplasm		3-Oxostearoyl-[acp]&Cytoplasm	Xylitol&Cytoplasm		xylt_c	Xylitol&Cytoplasm						Thymidine	C00214	17748
3-Oxoxoctadecanoyl-[acp]&Mitochondria		3-Oxostearoyl-[acp]&Mitochondria	Xylitol&Extracellular			Xylitol&Extracellular						Thymine	C00178	17821
3-Sulfolactate&Cytoplasm			zymosterolintermediate1a&Cytoplasm	zymosterolintermediate1&Cytoplasm	zym_int1_c	zymosterolintermediate1a&Cytoplasm	zymosterolintermediate1&Cytoplasm					trans,trans-Farnesyldiphosphate	C00448	17407
3-Sulfopyruvate&Cytoplasm			zymosterolintermediate2&Cytoplasm		zym_int2_c	zymosterolintermediate2&Cytoplasm	zymosterolintermediate2&Cytoplasm					trans-2-docosenoyl-CoA	-	74692
4-(2-Aminophenyl)-2,4-dioxobutanoate&Cytoplasm			(2S)-2-Isopropyl-3-oxosuccinate&Mitochondria	3-Carboxy-4-methyl-2-oxopentanoate&Mitochondria	a_3c4mop_m	(2S)-2-Isopropyl-3-oxosuccinate&Mitochondria	3-Carboxy-4-methyl-2-oxopentanoate&Mitochondria					trans-2-hexacosenoyl-CoA	-	52975
4a-Hydroxytetrahydrobiopterin&Cytoplasm			(2S)-2-Isopropylmalate&Extracellular	3-Carboxy-3-hydroxy-4-methylpentanoate&Extracellular		(2S)-2-Isopropylmalate&Extracellular	3-Carboxy-3-hydroxy-4-methylpentanoate&Extracellular					trans-2-tetracosenoyl-CoA	-	75068
4-Hydroxyphenylacetate&Cytoplasm			(R)-Pantetheine4'-phosphate&Peroxisome	Pantetheine4'-phosphate&Peroxisome	pan4p_x	(R)-Pantetheine4'-phosphate&Peroxisome	Pantetheine4'-phosphate&Peroxisome					trans-4-Hydroxycinnamate	C00811	32374
4-Imidazolone-5-propanoate&Cytoplasm			(R)-Pantoate&Mitochondria		pantR_m	(R)-Pantoate&Mitochondria						trans-4-Hydroxy-L-proline	C01157	18095
4-Nitrophenol&Cytoplasm			(R)-S-lactoylglutathione&Mitochondria	(R)-Sactoylglutathione&Mitochondria		(R)-S-Lactoylglutathione&Mitochondria						trans-Aconitate	C02341	32806
4-Nitrophenylphosphate&Cytoplasm			(S)-2,3-epoxysqualene&Endoplasmic_reticulum	&Endoplasmic_reticulum	Ssq23epx_r	(S)-2,3-epoxysqualene&Endoplasmic_reticulum	&Endoplasmic_reticulum					trans-Dec-2-enoyl-[acp]	C05754	-
4-Trimethylammoniobutanal&Cytoplasm			(S)-3-Methyl-2-oxopentanoicacid&Extracellular	(S)-3-Methyl-2-oxopentanoate&Extracellular		(S)-3-Methyl-2-oxopentanoicacid&Extracellular	(S)-3-Methyl-2-oxopentanoate&Extracellular					trans-Dec-2-enoyl-CoA	C05275	10723
4-Trimethylammoniobutanoate&Cytoplasm			(S)-Malate&Extracellular	L-Malate&Extracellular	malL_e	(S)-Malate&Extracellular	L-Malate&Extracellular					trans-Docosa-2-enoyl-CoA	-	76391
5alpha-Cholest-7-en-3beta-ol&Cytoplasm			1,3-beta-D-Glucan&Extracellular		a_13BDglcn_e	1,3-beta-D-Glucan&Extracellular						trans-Dodec-2-enoyl-[acp]	C05758	-
5alpha-Cholest-8-en-3beta-ol&Cytoplasm			1-phosphatidyl-D-myo-inositol&Extracellular		ptd1ino_e	1-phosphatidyl-D-myo-inositol&Extracellular	phosphatidyl-1D-myo-inositol,yeast-specific&Extracellular					trans-Hex-2-enoyl-[acp]	C05748	-
5alpha-Cholesta-7,24-dien-3beta-ol&Cytoplasm			2-Amino-4-hydroxy-6-hydroxymethyl-7,8-dihydropteridinone&Mitochondria	2-Amino-4-hydroxy-6-hydroxymethyl-7,8-dihydropteridine&Mitochondria	a_2ahhmp_m	2-Amino-4-hydroxy-6-hydroxymethyl-7,8-dihydropteridinone&Mitochondria	2-Amino-4-hydroxy-6-hydroxymethyl-7,8-dihydropteridine&Mitochondria					trans-Hex-2-enoyl-CoA	C05271	28706
5-Amino-6-(5'-phosphoribosylamino)uracil&Cytoplasm			2-Amino-4-hydroxy-6-hydroxymethyl-7,8-dihydropteridinediphosphate&Mitochondria	cytosoliniLC915	a_2ahhmd_m	2-Amino-4-hydroxy-6-hydroxymethyl-7,8-dihydropteridinediphosphate&Mitochondria						trans-Hexadec-2-enoyl-[acp]	C05763	-
5-Aminopentanal&Cytoplasm			2-Dehydro-3-deoxy-D-arabino-heptonate7-phosphate&Mitochondria		a_2dda7p_m	2-Dehydro-3-deoxy-D-arabino-heptonate7-phosphate&Mitochondria	2-Dehydro-3-deoxy-D-arabino-heptonate7-phosphate&Mitochondria					trans-Hexadec-2-enoyl-CoA	C05272	28935
5'-Deoxyadenosine&Cytoplasm			2-Oxoglutarate&Extracellular		akg_e	2-Oxoglutarate&Extracellular						trans-Oct-2-enoyl-[acp]	C05751	-
5'-Deoxyadenosine&Mitochondria			2-phenylethanol&Extracellular			2-phenylethanol&Extracellular						trans-Oct-2-enoyl-CoA	C05276	27537
5-Formiminotetrahydrofolate&Cytoplasm			3-(4-Hydroxyphenyl)pyruvate&Mitochondria		a_34hpp_m	3-(4-Hydroxyphenyl)pyruvate&Mitochondria						trans-Octadec-2-enoyl-CoA	C16218	50570
5-Hydroxy-2-oxo-4-ureido-2,5-dihydro-1H-imidazole-5-carboxylate&Cytoplasm			3-(4-Hydroxyphenyl)pyruvate&Peroxisome		a_34hpp_x	3-(4-Hydroxyphenyl)pyruvate&Peroxisome						trans-Tetracosa-2-enoyl-CoA	-	76393
5-Hydroxyectoine&Cytoplasm			3-Hexaprenyl-4,5-dihydroxybenzoate&Cytoplasm		a_3dh5hpb_c	3-Hexaprenyl-4,5-dihydroxybenzoate&Cytoplasm						trans-Tetradec-2-enoyl-[acp]	C05760	-
5-Hydroxyindoleacetaldehyde&Cytoplasm			3-Hexaprenyl-4-hydroxybenzoate&Cytoplasm		a_3ophb_5_c	3-Hexaprenyl-4-hydroxybenzoate&Cytoplasm						trans-Tetradec-2-enoyl-CoA	C05273	27721
5-Hydroxyindoleacetate&Cytoplasm			4-Aminobenzoate&Extracellular		a_4abz_e	4-Aminobenzoate&Extracellular						trasn,trans,cis-Geranylgeranyldiphosphate	C11356	10698
5-L-Glutamylaminoacid&Cytoplasm			4-Aminobenzoate&Mitochondria		a_4abz_m	4-Aminobenzoate&Mitochondria						Triacylglycerol	C00422	17855
5-Methyltetrahydrofolate&Mitochondria			4-Aminobutanoate&Extracellular			4-Aminobutanoate&Extracellular						tRNA	C00066	17843
5-Methylthio-D-ribose&Cytoplasm			4-Aminobutanoate&Mitochondria		a_4abut_m	4-Aminobutanoate&Mitochondria						tRNA(Ala)	C01635	29170
5-Oxoproline&Cytoplasm			4-Aminobutyraldehyde&Mitochondria	4-Aminobutanal&Mitochondria	a_4abutn_m	4-Aminobutyraldehyde&Mitochondria	4-Aminobutanal&Mitochondria					tRNA(Arg)	C01636	29171
6-[6-(2-aminoethylphosphoryl)-alpha-mannosyl-(1->6)-2-(2-aminoethylphosphoryl)-alpha-mannosyl-(1->6)-alpha-2-(2-aminoethylphosphoryl)mannosyl-(1->4)-alpha-glucosaminyl]-O-acyl-1-phosphatidyl-1D-myo-inositol&Endoplasmic_reticulum			5-Amino-4-oxopentanoate&Extracellular			5-Amino-4-oxopentanoate&Extracellular						tRNA(Asn)	C01637	29172
Acetate&Endoplasmic_reticulum			Acetaldehyde&Extracellular			Acetaldehyde&Extracellular						tRNA(Asp)	C01638	29186
Acetoacetate&Mitochondria			Acetate&Peroxisome		ac_x	Acetate&Peroxisome						tRNA(Cys)	C01639	29167
Acetoacetyl-[acp]&Cytoplasm			Adenine&Extracellular		ade_e	Adenine&Extracellular						tRNA(Gln)	C01640	29168
Acetoacetyl-[acp]&Mitochondria			Adenine&Mitochondria		ade_m	Adenine&Mitochondria						tRNA(Glu)	C01641	29175
Acetoacetyl-CoA&Peroxisome			Adenosine&Extracellular		adn_e	Adenosine&Extracellular						tRNA(Gly)	C01642	29176
Acyl-carrierprotein&Extracellular			Adenosine&Mitochondria		adn_m	Adenosine&Mitochondria						tRNA(His)	C01643	29178
Acyl-CoA&Cytoplasm			Allantoate&Extracellular		alltt_e	Allantoate&Extracellular						tRNA(Ile)	C01644	29174
ADP&Endoplasmic_reticulum			Bicarbonate&Cytoplasm		hco3_c	Bicarbonate&Cytoplasm						tRNA(Leu)	C01645	29169
alpha-Aminoadipoyl-S-acylenzyme&Cytoplasm			Bicarbonate&Mitochondria		hco3_m	Bicarbonate&Mitochondria						tRNA(Lys)	C01646	29185
Aminoacid&Cytoplasm			Carnitine&Extracellular	L-Carnitine&Extracellular	crn_e	Carnitine&Extracellular	L-Carnitine&Extracellular					tRNA(Met)	C01647	29173
Aminopropylcadaverine&Cytoplasm			CDP-diacylglycerol&Mitochondria	CDPdiacylglycerol&Mitochondria	cdpdag_m	CDP-diacylglycerol&Mitochondria	CDPdiacylglycerol,yeast-specific&Mitochondria					tRNA(Phe)	C01648	29184
Amylose&Cytoplasm			Choline&Extracellular		chol_e	Choline&Extracellular						tRNA(Pro)	C01649	29177
Apo-[acp]&Cytoplasm		Apo-[acyl-carrier-protein]	CMP&Mitochondria		cmp_m	CMP&Mitochondria						tRNA(Sec)	-	29264
Apo-[carboxylase]&Cytoplasm			CO2&Peroxisome		CO2_x	CO2&Peroxisome						tRNA(Ser)	C01650	29179
Apoprotein&Cytoplasm			Cytidine&Extracellular		cytd_e	Cytidine&Extracellular						tRNA(Thr)	C01651	29180
Apoprotein&Mitochondria			Cytosine&Extracellular		csn_e	Cytosine&Extracellular						tRNA(Trp)	C01652	29181
ATP&Endoplasmic_reticulum			D-4-Hydroxy-2-oxoglutarate&Mitochondria	4-Hydroxy-2-oxoglutarate&Mitochondria	a_4H2Oglt_m	D-4-Hydroxy-2-oxoglutarate&Mitochondria	4-Hydroxy-2-oxoglutarate&Mitochondria					tRNA(Tyr)	C00787	29182
Biomass&Extracellular			D-4-Hydroxy-2-oxoglutarate&Peroxisome	4-Hydroxy-2-oxoglutarate&Peroxisome	a_4H2Oglt_x	D-4-Hydroxy-2-oxoglutarate&Peroxisome	4-Hydroxy-2-oxoglutarate&Peroxisome					tRNA(Val)	C01653	29183
But-2-enoyl-[acp]&Cytoplasm		But-2-enoyl-[acyl-carrierprotein]&Cytoplasm	Decanoyl-CoA&Cytoplasm		c100coa_c	Decanoyl-CoA&Cytoplasm	Decanoyl-CoA(n-C10:0CoA)&Cytoplasm					tRNAcontaining6-isopentenyladenosine	C04432	-
But-2-enoyl-[acp]&Mitochondria		But-2-enoyl-[acyl-carrierprotein]&Mitochondria	Deoxyadenosine&Extracellular		dad2_e	Deoxyadenosine&Extracellular						tRNAcontainingN2-methylguanine	C04158	-
Butanoyl-CoA&Peroxisome			Deoxyguanosine&Extracellular		dgsn_e	Deoxyguanosine&Extracellular						tRNAguanine	-	17022	preliminary CHEBI entry
Butyryl-[acp]&Cytoplasm			Deoxyinosine&Extracellular		din_e	Deoxyinosine&Extracellular						tRNAP	-	-	will not be employed in model
Butyryl-[acp]&Mitochondria			Deoxyuridine&Extracellular		duri_e	Deoxyuridine&Extracellular						tRNApseudouridine	C02764	-
Cadaverine&Cytoplasm			D-Glucono-1,5-lactone6-phosphate&Endoplasmic_reticulum	6-phospho-D-glucono-1,5actone&Endoplasmic_reticulum	a_6pgl_r	D-Glucono-1,5-lactone6-phosphate&Endoplasmic_reticulum	6-phospho-D-glucono-1,5-lactone&Endoplasmic_reticulum					tRNAuridine	C00868	-
Carbamoylphosphate&Mitochondria			D-Glucose6-phosphate&Endoplasmic_reticulum		g6p_r	D-Glucose6-phosphate&Endoplasmic_reticulum	D-Glucose6-phosphate&Endoplasmic_reticulum					Trypanothione	C02090	17842
Cardiolipin&Cytoplasm			Dihydroneopterin&Mitochondria		dhnpt_m	Dihydroneopterin&Mitochondria						Trypanothionedisulfide	C03170	35490
CDP&Endoplasmic_reticulum			Dihydropteroate&Mitochondria		dhpt_m	Dihydropteroate&Mitochondria						Tryparedoxin	C16663	-
Cellobiose&Cytoplasm			D-Mannose&Extracellular		man_e	D-Mannose&Extracellular						Tryparedoxindisulfide	C16664	-
Cellobiose&Extracellular			Dodecanoate(n-C12:0)&Peroxisome		c120_x	Dodecanoate(n-C12:0)&Peroxisome	Dodecanoate (n-C12:0)&Peroxisome					Ubiquinol	C00390	17976
Ceramide1-phosphate&Cytoplasm		NOTINYEAST	Dolichol&Cytoplasm	eriniLC915	dolichol_c	Dolichol&Cytoplasm						Ubiquinol-6	-	52970
Chitin&Extracellular			D-Ribose&Extracellular			D-Ribose&Extracellular						Ubiquinone	C00399	16389
Chitosan&Extracellular			dTTP&Extracellular		dttp_e	dTTP&Extracellular						Ubiquinone-6	C17568	52971
Cholesta-5,7-dien-3beta-ol&Cytoplasm			episterol&Extracellular			episterol&Extracellular						UDP	C00015	17659
Cholesterol&Cytoplasm			episterolester&Extracellular			episterolester&Extracellular	episterolester,yeast-specific&Extracellular					UDP-D-galacturonate	C00617	16085
Cholesterolester&Cytoplasm			Ergosta-5,7,22,24(28)-tetraen-3beta-ol&Endoplasmic_reticulum	Ergosta-5,7,22,24,(28)-tetraen-3beta-ol&Endoplasmic_reticulum	ergtetrol_r	Ergosta-5,7,22,24(28)-tetraen-3beta-ol&Endoplasmic_reticulum	Ergosta-5,7,22,24,(28)-tetraen-3beta-ol&Endoplasmic_reticulum					UDPgalactose	C00052	18307
cis-3,4-Leucopelargonidin&Cytoplasm			Ergosterol&Endoplasmic_reticulum		ergst_r	Ergosterol&Endoplasmic_reticulum						UDP-glucose	C00029	18066
CoproporphyrinogenI&Cytoplasm			Ergosterol&Extracellular		ergst_e	Ergosterol&Extracellular						UDP-N-acetyl-D-galactosamine	C00203	67168
CoproporphyrinogenIII&Mitochondria			ergosterolester&Extracellular			ergosterolester&Extracellular	ergosterolester,yeast-specific&Extracellular					UDP-N-acetyl-D-glucosamine	C00043	16264
Crotonoyl-CoA&Cytoplasm			fecosterol&Extracellular		fecost_e	fecosterol&Extracellular						UMP	C00105	16695
Crotonoyl-CoA&Peroxisome			fecosterolester&Extracellular			fecosterolester&Extracellular	fecosterolester,yeast-specific&Extracellular					Uracil	C00106	17568
CTP&Endoplasmic_reticulum			FMN&Extracellular		fmn_e	FMN&Extracellular						Urate	C00366	17775
D-Arabitol&Cytoplasm			Formate&Mitochondria		for_m	Formate&Mitochondria						Urea	C00086	16199
D-Arabitol&Extracellular			Glutathione&Extracellular	Reducedglutathione&Extracellular	gthrd_e	Glutathione&Extracellular	Reducedglutathione&Extracellular					Urea-1-carboxylate	C01010	9889
dATP&Mitochondria			Glutathionedisulfide&Extracellular	Oxidizedglutathione&Extracellular	gthox_e	Glutathionedisulfide&Extracellular	Oxidizedglutathione&Extracellular					Uridine	C00299	16704
dCTP&Mitochondria			Glycolaldehyde&Extracellular		gcald_m	Glycolaldehyde&Extracellular						Urocanate	C00785	30817
Decanoyl-[acp]&Cytoplasm			Glycolaldehyde&Mitochondria		gcald_e	Glycolaldehyde&Mitochondria						UroporphyrinogenI	C05766	28766
Dehydrodolicholdiphosphate&Cytoplasm			Glyoxylate&Extracellular		glx_e	Glyoxylate&Extracellular						UroporphyrinogenIII	C01051	15437
D-erythro-3-Methylmalate&Cytoplasm			GMP&Golgi_apparatus		gmp_g	GMP&Golgi_apparatus						UTP	C00075	15713
D-Gluconicacid&Cytoplasm			Guanine&Extracellular		gua_e	Guanine&Extracellular						Xanthine	C00385	15318
D-Glucono-1,5-lactone6-phosphate&Cytoplasm			Guanine&Mitochondria		gua_m	Guanine&Mitochondria						Xanthosine	C01762	18107
D-Glucose&Endoplasmic_reticulum			Guanosine&Extracellular		gsn_e	Guanosine&Extracellular						Xanthosine5'-phosphate	C00655	15652
dGTP&Mitochondria			Guanosine&Mitochondria		gsn_m	Guanosine&Mitochondria						Xylitol	C00379	17151
Diacylglycerol&Cytoplasm			Hexadecanoate(n-C16:0)&Extracellular		c160_e	Hexadecanoate(n-C16:0)&Extracellular	Hexadecanoate(n-C16:0)&Extracellular					Zymosterol	C05437	18252
Diacylglycerol&Endoplasmic_reticulum			Hexadecanoate(n-C16:0)&Peroxisome		c160_x	Hexadecanoate(n-C16:0)&Peroxisome	Hexadecanoate(n-C16:0)&Peroxisome					zymosterolester	-	52322
Diacylglycerylhomoserine&Cytoplasm			Hexadecenoate(n-C16:1)&Extracellular		c161_e	Hexadecenoate(n-C16:1)&Extracellular	Hexadecenoate(n-C16:1)&Extracellular					zymosterolintermediate1	-
Dihydrobiopterin&Cytoplasm			Hexadecenoate(n-C16:1)&Peroxisome		c161_x	Hexadecenoate(n-C16:1)&Peroxisome	Hexadecenoate(n-C16:1)&Peroxisome					zymosterolintermediate2	-	52386
Dihydroceramide&Cytoplasm	?	NOTINYEAST	Hypoxanthine&Extracellular		hxan_e	Hypoxanthine&Extracellular						P1,P3-Bis(5'-adenosyl)triphosphate	C06197	27775
Dihydroceramide&Endoplasmic_reticulum	?	NOTINYEAST	Indole-3-acetate&Mitochondria		ind3ac_m	Indole-3-acetate&Mitochondria						D-Glycerate	c00258	16659
Dihydroceramide(C18:C24)&Cytoplasm	?	NOTINYEAST	Inosine&Extracellular		ins_e	Inosine&Extracellular						Hydroquinone	C15603	17594	product of r01868
Dihydroceramide(C18:C26)&Cytoplasm	?	NOTINYEAST	Isopentenyldiphosphate&Mitochondria		ipdp_m	Isopentenyldiphosphate&Mitochondria	Isopentenyldiphosphate&Mitochondria					Cyanideion	C00177	17514
Dihydroceramide(C20:C24)&Cytoplasm	?	NOTINYEAST	L-1-Pyrroline-3-hydroxy-5-carboxylate&Mitochondria		a_1p3h5c_m	L-1-Pyrroline-3-hydroxy-5-carboxylate&Mitochondria						Thiocyanate	C01755	29200
Dihydroceramide(C20:C26)&Cytoplasm	?	NOTINYEAST	Lanosterol&Extracellular		lanost_e	Lanosterol&Extracellular						Dehydroalanine	C02218	17123
Dihydrokaempferol&Cytoplasm			lanosterolester&Extracellular			lanosterolester&Extracellular	lanosterolester,yeast-specific&Extracellular					Nicotinamide-beta-riboside	C03150	15927
D-Mannose&Endoplasmic_reticulum			L-Cystathionine&Peroxisome			L-Cystathionine&Peroxisome						2-Hydroxyphenylacetate	c05852	28478
D-Mannose&Vacuole			L-erythro-4-Hydroxyglutamate&Mitochondria		e4hglu_m	L-erythro-4-Hydroxyglutamate&Mitochondria						1D-myo-Inositol1,5-bis(diphosphate)2,3,4,6-tetrakisphosphate	C20690	77983
DNA&Mitochondria			L-erythro-4-Hydroxyglutamate&Peroxisome		e4hglu_x	L-erythro-4-Hydroxyglutamate&Peroxisome						1-Diphosinositolpentakisphosphate	C11174	13356
Docosanoyl-CoA&Cytoplasm			L-Glutamate&Vacuole		gluL_v	L-Glutamate&Vacuole						2-(2-Carboxy-4-methylthiazol-5-yl)ethylphosphate	C20247	62912
Docosanoyl-CoA&Peroxisome			L-Homocysteine&Peroxisome		hcysL_x	L-Homocysteine&Peroxisome						ADP-5-ethyl-4-methylthiazole-2-carboxylate	C20784
Dodecanoate(n-C12:0)&Mitochondria		Dodecanoicacid&Mitochondria	L-Tyrosine&Peroxisome		tyrL_x	L-Tyrosine&Peroxisome						Acetyladenylate	C05993
Dolichol&Endoplasmic_reticulum			Maltose&Extracellular			Maltose&Extracellular						Hydroxypyruvate	C00168
Dolichylbeta-D-glucosylphosphate&Cytoplasm			myo-Inositol&Extracellular		inost_e	myo-Inositol&Extracellular						(S)-2-Acetolactate	C06010
Dolichylbeta-D-glucosylphosphate&Endoplasmic_reticulum			NAD+&Endoplasmic_reticulum	Nicotinamideadeninedinucleotide&Endoplasmic_reticulum	nad_r	NAD+&Endoplasmic_reticulum	Nicotinamide adenine dinucleotide&Endoplasmic_reticulum					Carboxybiotin-carboxyl-carrierprotein	c04419
Dolichyldiphosphate&Cytoplasm			NADH&Endoplasmic_Reticulum	Nicotinamideadeninedinucleotide-reduced&Endoplasmic_Reticulum	nadh_r	NADH&Endoplasmic_reticulum	Nicotinamideadeninedinucleotide-reduced&Endoplasmic_reticulum					(GlcNAc)2(Man)3(PP-Dol)1	G00005
Dolichyldiphosphate&Endoplasmic_reticulum			NADP+&Endoplasmic_reticulum	Nicotinamideadeninedinucleotidephosphate&Endoplasmic_reticulum	nadp_r	NADP+&Endoplasmic_reticulum	Nicotinamideadeninedinucleotidephosphate&Endoplasmic_reticulum					Propionyladenylate	C05983
Dolichylphosphate&Golgi_apparatus			NADP+&Extracellular	Nicotinamideadeninedinucleotidephosphate&Extracellular	nadp_e	NADP+&Extracellular	Nicotinamideadeninedinucleotidephosphate&Extracellular					Methylmalonate	C02170
DolichylphosphateD-mannose&Cytoplasm			NADP+&Peroxisome	Nicotinamideadeninedinucleotidephosphate&Peroxisome	nadp_x	NADP+&Peroxisome	Nicotinamideadeninedinucleotidephosphate&Peroxisome					Hydrogencyanide	C01326
DolichylphosphateD-mannose&Golgi_apparatus			NADPH&Endoplasmic_reticulum	Nicotinamideadeninedinucleotidephosphate-reduced&Endoplasmic_reticulum	nadph_r	NADPH&Endoplasmic_reticulum	Nicotinamideadeninedinucleotidephosphate-reduced&Endoplasmic_reticulum					2,5-Diamino-6-hydroxy-4-(5'-phosphoribosylamino)-pyrimidine	C01304	29114
D-Sorbitol6-phosphate&Cytoplasm			NADPH&Peroxisome	Nicotinamideadeninedinucleotidephosphate-reduced&Peroxisome	nadph_x	NADPH&Peroxisome	Nicotinamideadeninedinucleotidephosphate-reduced&Peroxisome					L-3-Amino-isobutanoate	c03284
dTTP&Mitochondria			NicotinamideD-ribonucleotide&Extracellular	NMN&Extracellular	nmn_e	NicotinamideD-ribonucleotide&Extracellular	NMN&Extracellular
Electron-transferringflavoprotein&Mitochondria			Nicotinate&Extracellular		nac_e	Nicotinate&Extracellular
EnzymeN6-(dihydrolipoyl)lysine&Mitochondria			octadecanoate(n-C18:0)&Extracellular		c180_e	octadecanoate(n-C18:0)&Extracellular	octadecanoate(n-C18:0)&Extracellular
EnzymeN6-(lipoyl)lysine&Mitochondria			octadecanoate(n-C18:0)&Peroxisome		c180_x	octadecanoate(n-C18:0)&Peroxisome	octadecanoate(n-C18:0)&Peroxisome
EnzymeN6-(octanoyl)lysine&Mitochondria			Octanoyl-CoA&Cytoplasm	Octanoyl-CoA(n-C8:0CoA)&Cytoplasm	c080coa_c	Octanoyl-CoA&Cytoplasm	Octanoyl-CoA(n-C8:0CoA)&Cytoplasm
Fattyacid&Endoplasmic_reticulum			Oxaloacetate&Extracellular		oaa_e	Oxaloacetate&Extracellular
Fe3+&Cytoplasm			Oxaloglutarate&Mitochondria		oxag_m	Oxaloglutarate&Mitochondria
Ferricytochromeb5&Cytoplasm			Pantothenate&Extracellular	(R)-Pantothenate&Extracellular	pntoR_e	Pantothenate&Extracellular	(R)-Pantothenate&Extracellular
Ferrocytochromeb5&Cytoplasm			Phosphatidylcholine&Extracellular		pc_e	Phosphatidylcholine&Extracellular	Phosphatidylcholine,yeast-specific&Extracellular
Folate&Mitochondria			Phosphatidylglycerol&Mitochondria	cytosoliniLC915	pg_m	Phosphatidylglycerol&Mitochondria	Phosphatidylglycerol,yeast-specific&Mitochondria
Formamidopyrimidinenucleosidetriphosphate&Cytoplasm			Phosphatidylglycerophosphate&Mitochondria	cytosoliniLC915	pgp_m	Phosphatidylglycerophosphate&Mitochondria	Phosphatidylglycerophosphate,yeast-specific&Mitochondria
Formylanthranilate&Cytoplasm			Phosphoenolpyruvate&Mitochondria		pep_m	Phosphoenolpyruvate&Mitochondria
GDP&Endoplasmic_reticulum			Phytosphingosine(C18:1)&Endoplasmic_reticulum	Phytosphingosin&Endoplasmic_reticulum	psphings_r	Phytosphingosine(C18:1)&Endoplasmic_reticulum	Phytosphingosine&Endoplasmic_reticulum
GDP&Vacuole			Phytosphingosine1-phosphate(C18:1)&Endoplasmic_reticulum	Phytosphingosine1-phosphate&Endoplasmic_reticulum	psph1p_r	Phytosphingosine1-phosphate(C18:1)&Endoplasmic_reticulum	Phytosphingosine1-phosphate&Endoplasmic_reticulum
GDP-D-mannose&Endoplasmic_reticulum			Putrescine&Extracellular		ptrc_e	Putrescine&Extracellular
Glucosylceramide&Cytoplasm		NOTINYEAST	Pyridine-2,3-dicarboxylate&Mitochondria	Quinolinate&Mitochondria	quln_m	Pyridine-2,3-dicarboxylate&Mitochondria	Quinolinate&Mitochondria
Glutaminyl-tRNA&Cytoplasm			Riboflavin&Extracellular		ribflv_e	Riboflavin&Extracellular
Glutaminyl-tRNA&Mitochondria			Riboflavin&Mitochondria		ribflv_m	Riboflavin&Mitochondria
Glycerone&Vacuole			S-Adenosyl-L-methionine&Extracellular	S-Adenosyl-methionine&Extracellular	amet_e	S-Adenosyl-L-methionine&Extracellular	S-Adenosyl-L-methionine&Extracellular
Glyceronephosphate&Vacuole			sn-Glycero-3-phosphocholine&Extracellular		g3pc_e	sn-Glycero-3-phosphocholine&Extracellular
Glycolate&Cytoplasm			Spermidine&Extracellular		spmd_e	Spermidine&Extracellular
Glycyl-tRNA(Gly)&Mitochondria			Spermine&Extracellular		sprm_e	Spermine&Extracellular
GTP&Vacuole			Squalene&Endoplasmic_reticulum		sql_r	Squalene&Endoplasmic_reticulum
H2O2&Endoplasmic_reticulum			Succinate&Extracellular		succ_e	Succinate&Extracellular
Hexadecanoate(n-C16:0)&Mitochondria		Hexadecanoicacid&Mitochondria	Sulfite&Extracellular		so3_e	Sulfite&Extracellular
Hexadecenal&Cytoplasm			tetradecanoate(n-C14:0)&Extracellular		c140_e	tetradecanoate(n-C14:0)&Extracellular	tetradecanoate(n-C14:0)&Extracellular
Hexadecenoyl-[acp]&Cytoplasm		Hexadecenoyl-[acyl-carrierprotein]	tetradecanoate(n-C14:0)&Peroxisome		c140_x	tetradecanoate(n-C14:0)&Peroxisome	tetradecanoate(n-C14:0)&Peroxisome
Hexanoyl-[acp]&Cytoplasm			Thiamindiphosphate&Extracellular	Thiaminediphosphate&Extracellular	thmpp_e	Thiamindiphosphate&Extracellular	Thiaminediphosphate&Extracellular
Hexanoyl-[acp]&Mitochondria			Thioredoxin&Mitochondria		TRDrd_m	Thioredoxin&Mitochondria	Reducedthioredoxin&Mitochondria
Hexanoyl-CoA&Peroxisome			Thioredoxin&Peroxisome		TRDrd_x	Thioredoxin&Peroxisome	Reducedthioredoxin&Peroxisome
Holo-[carboxylase]&Cytoplasm			Thioredoxindisulfide&Mitochondria		TRDox_m	Thioredoxindisulfide&Mitochondria	Oxidizedthioredoxin&Mitochondria
Holo-Lys2&Cytoplasm			Thioredoxindisulfide&Peroxisome		TRDox_x	Thioredoxindisulfide&Peroxisome	Oxidizedthioredoxin&Peroxisome
Homoisocitrate&Cytoplasm			trans,trans-Farnesyldiphosphate&Mitochondria	Farnesyldiphosphate&Mitochondria	frdp_m	trans,trans-Farnesyldiphosphate&Mitochondria	Farnesyldiphosphate&Mitochondria
Hydrogensulfide&Mitochondria			Uracil&Extracellular		ura_e	Uracil&Extracellular
Icosanoyl-CoA&Cytoplasm		Eicosanoyl-CoA&Cytoplasm	Uridine&Extracellular			Uridine&Extracellular
Icosanoyl-CoA&Peroxisome		Eicosanoyl-CoA&Peroxisome	Xanthine&Extracellular		xan_e	Xanthine&Extracellular
Indole&Cytoplasm			zymosterol&Extracellular		zymst_e	zymosterol&Extracellular
L-2-Aminoadipateadenylate&Cytoplasm			zymosterolester&Extracellular			zymosterolester&Extracellular	zymosterolester,yeast-specific&Extracellular
Lactaldehyde&Mitochondria			(GlcNAc)2(Man)5(PP-Dol)1&Golgi_apparatus	(alpha-D-Mannosyl)4-beta-D-mannosyl-diacetylchitobiosyldiphosphodolichol&Golgi_apparatus	m4macchitppdol_g	(GlcNAc)2(Man)5(PP-Dol)1&Golgi_apparatus	(alpha-D-Mannosyl)4-beta-D-mannosyl-diacetylchitobiosyldiphosphodolichol&Golgi_apparatus
L-Alanine&Peroxisome			Dephospho-CoA&Mitochondria		dpcoa_m	Citrate&Extracellular
L-Alanyl-tRNA&Mitochondria			D-Erythrose4-phosphate&Mitochondria		e4p_m	Hexacosanoyl-CoA&Endoplasmic_reticulum	Hexacosanoyl-CoA(n-C26:0CoA)&Endoplasmic_reticulum
L-Arginyl-protein&Cytoplasm			Dodecanoate(n-C12:0)&Extracellular		c120_e	tetracosanoyl-CoA(n-C24:0CoA)&Endoplasmic_reticulum
L-Aspartyl-tRNA(Asn)&Cytoplasm			(R)-Pantetheine4'-phosphate&Mitochondria	Pantetheine4'-phosphate&Mitochondria	pan4p_m	2-methylbutanal&Extracellular	2-methylbutyraldehyde&Extracellular
L-Aspartyl-tRNA(Asn)&Mitochondria			peptide&Extracellular			(R,R)-2,3-Butanediol&Extracellular
L-Cysteine&Mitochondria			Taurine&Extracellular		taur_e	2-methyl-1-butanol&Cytoplasm
L-Cysteinyl-tRNA(Cys)&Mitochondria			Thiocysteine&Cytoplasm	mitochondriainiLC915(inanenzymecomplex)		2-methyl-1-butanol&Extracellular
L-Cystine&Endoplasmic_reticulum			trans-4-Hydroxy-L-proline&Mitochondria	trans-4-Hydroxy-proline&Mitochondria	a_4hproLT_m	2-methyl-1-butanol&Mitochondria
L-Ectoine&Cytoplasm			ADP-ribose&Mitochondria	ADPribose&Mitochondria	adprib_m	2-methylpropanal&Extracellular
LeukotrieneA4&Cytoplasm			(GlcNAc)2(Man)1(PP-Dol)1&Golgi_apparatus	alpha-D-mannosyl-beta-D-mannosyl-diacylchitobiosyldiphosphodolichol&Golgi_apparatus	m1macchitppdol_g	Ceramide-1(Sphinganine:n-C24:0)&Cytoplasm
LeukotrieneB4&Cytoplasm			Dolichyldiphosphate&	Dolicholdiphosphate&	Notinmodel	Ceramide-1(Sphinganine:n-C24:0)&Endoplasmic_reticulum
L-Glutamine&Mitochondria			3-Oxopropanoate&Cytoplasm	Malonatesemialdehyde&Cytoplasm		Ceramide-1(Sphinganine:n-C26:0)&Cytoplasm
L-Glutamyl-tRNA(Gln)&Mitochondria			D-Xylose&Extracellular			Ceramide-1(Sphinganine:n-C26:0)&Endoplasmic_reticulum
L-Histidinal&Cytoplasm			2',3'-CyclicAMP&Cytoplasm		a_23camp_c	Ceramide-2(Phytosphingosine:n-C24:0)&Endoplasmic_reticulum
L-Homoserine&Mitochondria			2-Amino-4-hydroxy-6-(erythro-1,2,3-trihydroxypropyl)dihydropteridinetriphospate&Cytoplasm	2-Amino-4-hydroxy-6-(erythro-1,2,3-trihydroxypropyl)dihydropteridinetriphosp&Cytoplasm	ahdt_c	Ceramide-2(Phytosphingosine:n-C26:0)&Cytoplasm
Lipids&Cytoplasm			2-Hydroxybutyrate&Cytoplasm		a_2hb_c	Ceramide-2(Phytosphingosine:n-C26:0)&Endoplasmic_reticulum
Lipoyl-[acp]&Mitochondria			2-Hydroxybutyrate&Extracellular		a_2hb_e	Ceramide-2'(Sphinganine:n-C24:0OH)&Cytoplasm		these are
Lipoyl-AMP&Cytoplasm			2-methylbutylacetate&Cytoplasm		a_2mbac_c	Ceramide-2'(Sphinganine:n-C26:0OH)&Cytoplasm		these are
L-Kynurenine&Mitochondria			2-methylbutylacetate&Extracellular			Ceramide-3(Phytosphingosine:n-C24:0OH)&Cytoplasm
L-Prolyl-tRNA(Pro)&Mitochondria			4-Acetamidobutanoate&Cytoplasm		a_4aabutn_c	Ceramide-3(Phytosphingosine:n-C26:0OH)&Cytoplasm
L-Seryl-tRNA(Sec)&Cytoplasm			7,8-Diaminononanoate&Cytoplasm		dann_c	D-Alanine&Cytoplasm
L-Seryl-tRNA(Sec)&Mitochondria			7,8-Diaminononanoate&Extracellular		dann_e	D-Alanine&Extracellular
L-Seryl-tRNA(Ser)&Mitochondria			8-Amino-7-oxononanoate&Cytoplasm		a_8aonn_c	D-Phenylalanine&Cytoplasm
Lysophospholipid&Cytoplasm			8-Amino-7-oxononanoate&Extracellular		a_8aonn_e	D-Phenylalanine&Extracellular
Mercaptopyruvate&Cytoplasm			Aceticester&Extracellular			hexacosanoate(n-C26:0)&Cytoplasm
Methylamine&Cytoplasm			Adenosine2'-phosphate&Cytoplasm		amp2p_c	hexacosanoate(n-C26:0)&Peroxisome
Monolysocardiolipin&Cytoplasm			Adenosine3',5'-bisphosphate&Mitochondria		pap_m	Inositolphosphorylceramide,ceramide-1(24C),yeast-specific&Cytoplasm
myo-Inositol4-phosphate&Cytoplasm			alpha,alpha-Trehalose&Golgi_apparatus	Trehalose&Golgi_apparatus	tre_g	Inositolphosphorylceramide,ceramide-1(26C),yeast-specific&Cytoplasm
N,N'-Chitobiosyldiphosphodolichol&Cytoplasm			D-Galactose1-phosphate&Cytoplasm	alpha-D-Galactose1-phosphate&Cytoplasm		Inositolphosphorylceramide,ceramide-2(24C),yeast-specific&Cytoplasm
N6,N6,N6-Trimethyl-L-lysine&Cytoplasm			Aminoacetone&Cytoplasm		aact_c	Inositolphosphorylceramide,ceramide-2(26C),yeast-specific&Cytoplasm
N6-D-Biotinyl-L-lysine&Cytoplasm			Arsenite&Cytoplasm			Inositolphosphorylceramide,ceramide-3(24C),yeast-specific&Cytoplasm
N-Acetyl-D-glucosaminyldiphosphodolichol&Cytoplasm			Arsenite&Extracellular			Inositolphosphorylceramide,ceramide-3(26C),yeast-specific&Cytoplasm
N-Acetyl-D-glucosaminylphosphatidylinositol&Cytoplasm			beta-D-Mannosyldiacetylchitobiosyldiphosphodolichol&Golgi_apparatus		macchitppdol_g	Mannitol-1-phosphate&Cytoplasm
N-Acetylornithine&Cytoplasm			D-Arabinose&Extracellular		arabD_e	mannose-(inositol-P)2-ceramide,ceramide-1(24C),yeast-specific&Cytoplasm
N-Acylsphingosine&Cytoplasm			Decanoate(n-C10:0)&Extracellular		c100_e	mannose-(inositol-P)2-ceramide,ceramide-1(26C),yeast-specific&Cytoplasm
Naringenin&Cytoplasm			Dehydrodolicholdiphosphate&	Notinmodel		mannose-(inositol-P)2-ceramide,ceramide-2(24C),yeast-specific&Cytoplasm
N-Formimino-L-glutamate&Cytoplasm			D-Galacturonate&Extracellular		galur_e	mannose-(inositol-P)2-ceramide,ceramide-2(26C),yeast-specific&Cytoplasm
NicotinamideD-ribonucleotide&Mitochondria			D-Glucosamine&Cytoplasm	Compartmentadded		mannose-(inositol-P)2-ceramide,ceramide-3(24C),yeast-specific&Cytoplasm
NicotinateD-ribonucleoside&Mitochondria			D-Glucose&Golgi_apparatus		glcD_g	mannose-(inositol-P)2-ceramide,ceramide-3(26C),yeast-specific&Cytoplasm
Nitrate&Cytoplasm			Epimelibiose&Cytoplasm			mannose-inositolphosphorylceramide,ceramide-1(24C),yeast-specific&Cytoplasm
Nitrate&Extracellular			Galactosylglycerol&Cytoplasm			mannose-inositolphosphorylceramide,ceramide-1(26C),yeast-specific&Cytoplasm
Nitricoxide&Cytoplasm			glycogen&extracellular		star_e	mannose-inositolphosphorylceramide,ceramide-2(24C),yeast-specific&Cytoplasm
O-1-Alk-1-enyl-2-acyl-sn-glycero-3-phosphoethanolamine&Cytoplasm			isoamylacetate&Extracellular			mannose-inositolphosphorylceramide,ceramide-2(26C),yeast-specific&Cytoplasm
O-Acetyl-L-homoserine&Mitochondria			isobutylacetate&Extracellular		ibutac_e	mannose-inositolphosphorylceramide,ceramide-3(24C),yeast-specific&Cytoplasm
O-Acetyl-L-serine&Mitochondria			L-Cysteate&Cytoplasm		cystL_c	mannose-inositolphosphorylceramide,ceramide-3(26C)&Cytoplasm
Octadecanal&Cytoplasm			L-Cysteate&Peroxisome		cystL_x	tetracosanoate(n-C24:0)&Cytoplasm
octadecanoate(n-C18:0)&Mitochondria		Octadecanoicacid&Mitochondria	Mannan&Cytoplasm		mannan_c	tetracosanoate(n-C24:0)&Peroxisome
Octadecanoyl-[acp]&Cytoplasm		Stearoyl-[acp]&Cytoplasm	melibiitol&Cytoplasm			trans-4-Hydroxy-L-proline&Mitochondria
Octadecanoyl-CoA&Cytoplasm			Melibiose&Cytoplasm
Octadecenal&Cytoplasm			Melibiose&Extracellular
Octanoyl-[acp]&Cytoplasm			N4-Acetylaminobutanal&Cytoplasm		n4abutn_c
O-Octanoylcarnitine&Cytoplasm			N-Acetyl-D-glucosaminide&Cytoplasm
O-Octanoylcarnitine&Peroxisome			NicotinamideD-ribonucleotide&Peroxisome	NicotinamideD-ribonucleotide
Orotate&Mitochondria			O-Succinylhomoserine&Cytoplasm		suchms_c
Oxalosuccinate&Cytoplasm			Pectin&Extracellular		pectin_e
Oxalosuccinate&Mitochondria			Phenethylacetate&Cytoplasm		pheac_c
Oxidizedferredoxin&Cytoplasm			Phenethylacetate&Extracellular		pheac_e
Palmitoyl-CoA&Endoplasmic_reticulum			phosphatidyl-1D-myo-inositol3,4-bisphosphate&Cytoplasm		ptd134bp_c
Palmitoylglyceronephosphate&Cytoplasm			potassium&Cytoplasm		k_c
Phosphatidylethanolamine&Endoplasmic_reticulum			potassium&Extracellular		k_e
Phosphatidylglycerol&Cytoplasm			Raffinose&Cytoplasm
Phosphatidylglycerophosphate&Cytoplasm			S-Adenosyl-4-methylthio-2-oxobutanoate&Cytoplasm		amob_c
Phytoceramide(C18:C26)&Cytoplasm			Selenocystathionine&Cytoplasm
Phytoceramide(C20:C24)&Cytoplasm			Selenocysteine&Cytoplasm
Phytoceramide(C20:C26)&Cytoplasm			Sucrose&Cytoplasm
Phytosphingosine(C20:1)&Cytoplasm			Sucrose&Extracellular			(2R)-homocitrate&Nucleus	2-Hydroxybutane-1,2,4-tricarboxylate&Nucleus
Phytosphingosine(C20:1)1-phosphate&Cytoplasm			(2R)-homocitrate&Nucleus	2-Hydroxybutane-1,2,4-tricarboxylate&Nucleus	hcit_n	1D-myo-Inositol1,3,4,5,6-pentakisphosphate&Nucleus	1D-myo-Inositol 1,3,4,5,6-pentakisphosphate&Nucleus
Plasmenylcholine&Cytoplasm			1D-myo-Inositol1,3,4,5,6-pentakisphosphate&Nucleus		mi13456p_n	1D-myo-Inositol1,3,4,5-tetrakisphosphate&Nucleus	1D-myo-Inositol 1,3,4,5-tetrakisphosphate&Nucleus
Polyphosphate&Vacuole			1D-myo-Inositol1,3,4,5-tetrakisphosphate&Nucleus		mi1345p_n	1D-myo-Inositol1,4,5,6-tetrakisphosphate&Nucleus	1D-myo-Inositol 1,4,5,6-tetrakisphosphate&Nucleus
Polyphosphate2400&Vacuole			1D-myo-Inositol1,4,5,6-tetrakisphosphate&Nucleus		mi1456p_n	1-phosphatidyl-D-myo-inositol&Nucleus	phosphatidyl-1D-myo-inositol,yeast-specific&Nucleus
Polyphosphate30700&Vacuole			1-phosphatidyl-D-myo-inositol&Nucleus	phosphatidyl-1D-myo-inositol,yeast-specific&Nucleus	ptd1ino_n	2-Oxoglutarate&Nucleus
Polyphosphate530&Vacuole			2-Oxoglutarate&Nucleus		akg_n	Acetyl-CoA&Nucleus
Polyphosphate6500&Vacuole			Acetyl-CoA&Nucleus		accoa_n	ADP&Nucleus
Presqualenediphosphate&Cytoplasm			ADP&Nucleus		adp_n	Ammonium&Nucleus
Propionate&Cytoplasm			Ammonium&Nucleus		nh4_n	AMP&Nucleus
Propionate&Mitochondria			AMP&Nucleus		amp_n	ATP&Nucleus
Protein&Cytoplasm			ATP&Nucleus		atp_n	Bicarbonate&Nucleus
Proteinasparagine&Endoplasmic_reticulum			Bicarbonate&Nucleus		hco3_n	CDP&Nucleus
Proteinlysine&Cytoplasm			CDP&Nucleus		cdp_n	CO2&Nucleus
ProteinN6-(lipoyl)lysine&Cytoplasm			CO2&Nucleus		CO2_n	CoA&Nucleus	CoenzymeA&Nucleus
ProteinN6,N6,N6-trimethyl-L-lysine&Cytoplasm			CoA&Nucleus	CoenzymeA&Nucleus	coa_n	dADP&Nucleus
ProteinN6,N6-dimethyl-L-lysine&Cytoplasm			dADP&Nucleus		dadp_n	dCDP&Nucleus
ProteinN6-methyl-L-lysine&Cytoplasm			dCDP&Nucleus		dcdp_n	Deamino-NAD+&Nucleus
Proteinserine&Endoplasmic_reticulum			Deamino-NAD+&Nucleus		dnad_n	dGDP&Nucleus
Quinone&Cytoplasm			dGDP&Nucleus		dgdp_n	Diphosphate&Nucleus
Reducedacceptor&Cytoplasm			Diphosphate&Nucleus		ppi_n	D-myo-Inositol1,4,5-trisphosphate&Nucleus	1D-myo-Inositol1,4,5-trisphosphate&Nucleus
Reducedelectron-transferringflavoprotein&Mitochondria			D-myo-Inositol1,4,5-trisphosphate&Nucleus	1D-myo-Inositol1,4,5-trisphosphate&Nucleus	mi145p_n	dUDP&Nucleus
Reducedferredoxin&Cytoplasm			dUDP&Nucleus		dudp_n	dUMP&Nucleus
Ribonucleosidediphosphate&Cytoplasm			dUMP&Nucleus		dump_n	GDP&Nucleus
RNA&Mitochondria			GDP&Nucleus		gdp_n	H+&Nucleus
ROH&Cytoplasm			H+&Nucleus		h_n	H2O&Nucleus
ROOH&Cytoplasm			H2O&Nucleus		H2O_n	H2O2&Nucleus	Hydrogenperoxide&Nucleus
S-(Hydroxymethyl)glutathione&Cytoplasm			H2O2&Nucleus	Hydrogenperoxide&Nucleus	H2O2_n	L-Aspartate&Nucleus
Semiquinone&Cytoplasm			L-Aspartate&Nucleus		aspL_n	myo-Inositolhexakisphosphate&Nucleus
sn-glycero-3-Phosphoethanolamine&Cytoplasm			myo-Inositolhexakisphosphate&Nucleus		minohp_n	NAD+&Nucleus	Nicotinamideadeninedinucleotide&Nucleus
Sphinganine(C20:1)&Cytoplasm			NAD+&Nucleus	Nicotinamideadeninedinucleotide&Nucleus	nad_n	phosphatidyl-1D-myo-4-inositol&Nucleus	phosphatidyl-1D-myo-4-inositol,yeastspecific&Nucleus
Sphinganine(C20:1)1-phosphate&Cytoplasm			phosphatidyl-1D-myo-4-inositol&Nucleus	phosphatidyl-1D-myo-4-inositol,yeastspecific&Nucleus	ptd4ino_n	Thioredoxin&Nucleus	Reducedthioredoxin&Nucleus
Sphingomyelin&Cytoplasm		NOTINYEAST	Thioredoxin&Nucleus		TRDrd_n	Thioredoxindisulfide&Nucleus	Oxidizedthioredoxin&Nucleus
Sphingosine&Cytoplasm			Thioredoxindisulfide&Nucleus		TRDox_n	UDP&Nucleus
Sphingosine1-phosphate&Cytoplasm			UDP&Nucleus		udp_n	UMP&Nucleus
Sphingosyl-phosphocholine&Cytoplasm			UMP&Nucleus		ump_n
Starch&Cytoplasm			Carbamoylphosphate&Nucleus		cbp_n
Stearidonicacid&Cytoplasm			L-Glutamate&Nucleus		gluL_n
Sterol&Cytoplasm			L-Glutamine&Nucleus		glnL_n
Sterol3-beta-D-glucoside&Cytoplasm			N-Carbamoyl-L-aspartate&Nucleus	N-Carbamoyl-aspartate&Nucleus	cbasp_n
Succinate&Peroxisome			Orthophosphate&Nucleus	Phosphate&Nucleus	pi_n
Sulfur&Extracellular
Sulfur&Mitochondria
tetradecanoate(n-C14:0)&Mitochondria		Tetradecanoicacid&Mitochondria
Thiosulfate&Cytoplasm
trans-2-docosenoyl-CoA&Cytoplasm		(2E)-Docosanoyl-CoA&Cytoplasm
trans-2-hexacosenoyl-CoA&Cytoplasm		(2E)-Hexacosanoyl-CoA&Cytoplasm
trans-2-tetracosenoyl-CoA&Cytoplasm		(2E)-Tetracosanoyl-CoA&Cytoplasm
trans-Dec-2-enoyl-[acp]&Cytoplasm
trans-Dec-2-enoyl-[acp]&Mitochondria
trans-Dodec-2-enoyl-[acp]&Cytoplasm
trans-Dodec-2-enoyl-[acp]&Mitochondria
trans-Hex-2-enoyl-[acp]&Cytoplasm
trans-Hex-2-enoyl-[acp]&Mitochondria
trans-Hex-2-enoyl-CoA&Peroxisome
trans-Hexadec-2-enoyl-[acp]&Cytoplasm
trans-Hexadec-2-enoyl-[acp]&Mitochondria
trans-Oct-2-enoyl-[acp]&Cytoplasm
trans-Oct-2-enoyl-[acp]&Mitochondria
trans-Oct-2-enoyl-CoA&Peroxisome
trans-Tetracosa-2-enoyl-CoA&Peroxisome
trans-Tetradec-2-enoyl-[acp]&Cytoplasm	(2E)-Tetradecenoyl-CoA
trans-Tetradec-2-enoyl-[acp]&Mitochondria	(2E)-Tetradecenoyl-CoA
trasn,trans,cis-Geranylgeranyldiphosphate&Cytoplasm
trasn,trans,cis-Geranylgeranyldiphosphate&Mitochondria
tRNA&Cytoplasm
tRNA&Mitochondria
tRNA(Ala)&Mitochondria
tRNA(Cys)&Mitochondria
tRNA(Gln)&Mitochondria
tRNA(Gly)&Mitochondria
tRNA(Pro)&Mitochondria
tRNA(Sec)&Cytoplasm
tRNA(Sec)&Mitochondria
tRNA(Ser)&Mitochondria
tRNAcontaining6-isopentenyladenosine&Cytoplasm
tRNAcontainingN2-methylguanine&Cytoplasm
tRNAcontainingN2-methylguanine&Mitochondria
tRNAguanine&Cytoplasm
tRNAguanine&Mitochondria
tRNAP&Mitochondria
tRNApseudouridine&Cytoplasm
tRNApseudouridine&Mitochondria
tRNAuridine&Cytoplasm
tRNAuridine&Mitochondria
Trypanothione&Cytoplasm
Trypanothionedisulfide&Cytoplasm
Tryparedoxin&Cytoplasm
Tryparedoxindisulfide&Cytoplasm
Ubiquinol&Mitochondria
Ubiquinone&Mitochondria
UDP&Endoplasmic_reticulum
UDP-D-galacturonate&Cytoplasm
UDP-glucose&Endoplasmic_reticulum
UDP-N-acetyl-D-glucosamine&Cytoplasm
UDP-N-acetyl-D-glucosamine&Endoplasmic_reticulum
UMP&Endoplasmic_reticulum
Urocanate&Cytoplasm
UroporphyrinogenI&Cytoplasm
(9Z)-Octadecenoicacid&Boundary
(R)-Lactate&Boundary
(S)(+)-Allantoin&Boundary
(S)-Lactate&Boundary
Acetate&Boundary
Acyl-carrierprotein&Boundary
alpha,alpha-Trehalose&Boundary
alpha-D-Glucose&Boundary
Ammonium&Boundary		NH3&Boundary
D-Fructose&Boundary		beta-D-Fructose&Boundary
Biomass&Boundary
Biotin&Boundary
Carnitine&Boundary
Cellobiose&Boundary
Chitin&Boundary
CO2&Boundary
CoA&Boundary
D-Alanine&Boundary
D-Arabitol&Boundary
D-Sorbitol&Boundary
Ethanol&Boundary
Fe2+&Boundary
Formate&Boundary
Glycerol&Boundary
Glycine&Boundary
H2O&Boundary
L-Alanine&Boundary
L-Arginine&Boundary
L-Asparagine&Boundary
L-Aspartate&Boundary
L-Cysteine&Boundary
L-Glutamate&Boundary
L-Glutamine&Boundary
L-Histidine&Boundary
L-Isoleucine&Boundary
L-Leucine&Boundary
L-Lysine&Boundary
L-Methionine&Boundary
L-Ornithine&Boundary
L-Phenylalanine&Boundary
L-Proline&Boundary
L-Serine&Boundary
L-Threonine&Boundary
L-Tryptophan&Boundary
L-Tyrosine&Boundary
L-Valine&Boundary
Mannitol&Boundary
Methanol&Boundary
myo-inositol&Boundary
Orthophosphate&Boundary
Oxygen&Boundary
Protein&Boundary
Pyruvate&Boundary
Sulfate&Boundary
Sulfur&Boundary
Thiamin&Boundary
Urea&Boundary

## Sheet: reaction comparison
PPaMBEL1254			ILC915		ENZYME		IPP668		ENYZME			CONSENSUS	ENYZME	ENYZME-KEGG ID	REACTION ID	notes			all common
ATP&Cytoplasm+dAMP&Cytoplasm=ADP&Cytoplasm+dADP&Cytoplasm	R00366		ATP&Cytoplasm+dAMP&Cytoplasm=ADP&Cytoplasm+dADP&Cytoplasm	r608	PAS_chr3_0257	#	ATP&Cytoplasm+dAMP&Cytoplasm=ADP&Cytoplasm+dADP&Cytoplasm	reaction-362	NA	#		ATP&Cytoplasm+dAMP&Cytoplasm=ADP&Cytoplasm+dADP&Cytoplasm	PAS_chr2-1_0111, PAS_chr2-1_0493, PAS_chr3_0257	EC 2.7.4.3	R01547	2 GENES ADDED ON ilc915	#		ppaMBEL1254-ILC915
3-Hydroxy-L-kynurenine&Cytoplasm+H2O&Cytoplasm->3-Hydroxyanthranilate&Cytoplasm+L-Alanine&Cytoplasm	R00018		3-Hydroxy-L-kynurenine&Cytoplasm+H2O&Cytoplasm->3-Hydroxyanthranilate&Cytoplasm+L-Alanine&Cytoplasm	r847	PAS_chr3_1194	#	3-Hydroxy-L-kynurenine&Cytoplasm+H2O&Cytoplasm->3-Hydroxyanthranilate&Cytoplasm+L-Alanine&Cytoplasm	reaction-204	PAS_chr3_1194	#		3-Hydroxy-L-kynurenine&Cytoplasm+H2O&Cytoplasm->3-Hydroxyanthranilate&Cytoplasm+L-Alanine&Cytoplasm	PAS_chr3_1194	EC 3.7.1.3	R02668	all same	#		ILC915-IPP668
N-Acetyl-D-glucosamine6-phosphate&Cytoplasm=N-Acetyl-alpha-D-glucosamine1-phosphate&Cytoplasm	R00118		N-Acetyl-D-glucosamine6-phosphate&Cytoplasm=N-Acetyl-alpha-D-glucosamine1-phosphate&Cytoplasm	r991	PAS_chr1-1_0067	#	N-Acetyl-D-glucosamine6-phosphate&Cytoplasm=N-Acetyl-alpha-D-glucosamine1-phosphate&Cytoplasm	reaction-790	PAS_chr1-1_0067	#		N-Acetyl-D-glucosamine6-phosphate&Cytoplasm=N-Acetyl-alpha-D-glucosamine1-phosphate&Cytoplasm	PAS_chr1-1_0067	EC 5.4.2.3	R08193	all same	#		ppaMBEL1254-IPP668
L-Glutamate&Mitochondria+N-Acetyl-L-glutamate5-semialdehyde&Mitochondria->2-Oxoglutarate&Mitochondria+N-Acetylornithine&Mitochondria	R00138		L-Glutamate&Mitochondria+N-Acetyl-L-glutamate5-semialdehyde&Mitochondria->2-Oxoglutarate&Mitochondria+N-Acetylornithine&Mitochondria	r524	PAS_chr4_0645	#	L-Glutamate&Mitochondria+N-Acetyl-L-glutamate5-semialdehyde&Mitochondria->2-Oxoglutarate&Mitochondria+N-Acetylornithine&Mitochondria	reaction-49	PAS_chr4_0645	#		L-Glutamate&Mitochondria+N-Acetyl-L-glutamate5-semialdehyde&Mitochondria->2-Oxoglutarate&Mitochondria+N-Acetylornithine&Mitochondria	PAS_chr4_0645	EC 2.6.1.11	R02283	all same	#		compartment of reaction is different
chorismate&Cytoplasm+L-Glutamine&Cytoplasm->4-amino-4-deoxychorismate&Cytoplasm+L-Glutamate&Cytoplasm	R00150		Chorismate&Cytoplasm+L-Glutamine&Cytoplasm->4-Amino-4-deoxychorismate&Cytoplasm+L-Glutamate&Cytoplasm	r539	PAS_chr2-2_0075	#	Chorismate&Cytoplasm+L-Glutamine&Cytoplasm->4-Amino-4-deoxychorismate&Cytoplasm+L-Glutamate&Cytoplasm	reaction-27	PAS_chr2-2_0075	#		Chorismate&Cytoplasm+L-Glutamine&Cytoplasm->4-Amino-4-deoxychorismate&Cytoplasm+L-Glutamate&Cytoplasm	PAS_chr2-2_0075	EC 2.6.1.85	R01716	all same	#	black	direction of the reaction is different between models
H+&Cytoplasm+S-Adenosyl-L-methionine&Cytoplasm->CO2&Cytoplasm+S-Adenosylmethioninamine&Cytoplasm	R00159		H+&Cytoplasm+S-Adenosyl-L-methionine&Cytoplasm->CO2&Cytoplasm+S-Adenosylmethioninamine&Cytoplasm	r865	PAS_chr2-1_0202	#	H+&Cytoplasm+S-Adenosyl-L-methionine&Cytoplasm->CO2&Cytoplasm+S-Adenosylmethioninamine&Cytoplasm	reaction-527	PAS_chr2-1_0202	#		H+&Cytoplasm+S-Adenosyl-L-methionine&Cytoplasm->CO2&Cytoplasm+S-Adenosylmethioninamine&Cytoplasm	PAS_chr2-1_0202	EC 4.1.1.50	R00178	all same	#	purple	reactions contaning metabolites that are unique to each model
Glyoxylate&Cytoplasm+L-Alanine&Cytoplasm->Glycine&Cytoplasm+Pyruvate&Cytoplasm	R00169		Glyoxylate&Cytoplasm+L-Alanine&Cytoplasm->Glycine&Cytoplasm+Pyruvate&Cytoplasm	r534	PAS_chr4_0416	#	Glyoxylate&Cytoplasm+L-Alanine&Cytoplasm->Glycine&Cytoplasm+Pyruvate&Cytoplasm	reaction-448	PAS_chr4_0416	#		Glyoxylate&Cytoplasm+L-Alanine&Cytoplasm->Glycine&Cytoplasm+Pyruvate&Cytoplasm	PAS_chr4_0416	EC 2.6.1.44	R00369	all same	#	red	not exactly same due to redox mainly)
H2O&Cytoplasm+S-Adenosyl-L-homocysteine&Cytoplasm->Adenosine&Cytoplasm+L-Homocysteine&Cytoplasm	R00170		H2O&Cytoplasm+S-Adenosyl-L-homocysteine&Cytoplasm->Adenosine&Cytoplasm+L-Homocysteine&Cytoplasm	r775	PAS_chr3_0890	#	H2O&Cytoplasm+S-Adenosyl-L-homocysteine&Cytoplasm->Adenosine&Cytoplasm+L-Homocysteine&Cytoplasm	reaction-655	PAS_chr3_0890	#		H2O&Cytoplasm+S-Adenosyl-L-homocysteine&Cytoplasm->Adenosine&Cytoplasm+L-Homocysteine&Cytoplasm	PAS_chr3_0890	EC 3.3.1.1	R00192	all same	#	red	not exactly same but not due to redox
2-Oxoglutarate&Cytoplasm+L-Alanine&Cytoplasm=L-Glutamate&Cytoplasm+Pyruvate&Cytoplasm	R00185		2-Oxoglutarate&Cytoplasm+L-Alanine&Cytoplasm=L-Glutamate&Cytoplasm+Pyruvate&Cytoplasm	r529	PAS_chr3_0482	#	2-Oxoglutarate&Cytoplasm+L-Alanine&Cytoplasm=L-Glutamate&Cytoplasm+Pyruvate&Cytoplasm	reaction-3	PAS_chr3_0482	#		2-Oxoglutarate&Cytoplasm+L-Alanine&Cytoplasm=L-Glutamate&Cytoplasm+Pyruvate&Cytoplasm	PAS_chr3_0482	EC 2.6.1.2	R00258	all same	#	red	not exactly same due to redox mainly)
5-Phospho-alpha-D-ribose1-diphosphate&Cytoplasm+Anthranilate&Cytoplasm->Diphosphate&Cytoplasm+N-(5-Phospho-D-ribosyl)anthranilate&Cytoplasm	R00229		5-Phospho-alpha-D-ribose1-diphosphate&Cytoplasm+Anthranilate&Cytoplasm->Diphosphate&Cytoplasm+N-(5-Phospho-D-ribosyl)anthranilate&Cytoplasm	r480	PAS_chr4_0294	#	5-Phospho-alpha-D-ribose1-diphosphate&Cytoplasm+Anthranilate&Cytoplasm->Diphosphate&Cytoplasm+N-(5-Phospho-D-ribosyl)anthranilate&Cytoplasm	reaction-235	PAS_chr4_0294	#		5-Phospho-alpha-D-ribose1-diphosphate&Cytoplasm+Anthranilate&Cytoplasm->Diphosphate&Cytoplasm+N-(5-Phospho-D-ribosyl)anthranilate&Cytoplasm	PAS_chr4_0294	EC 2.4.2.18	R01073	all same	#	grey	unique to each model
ATP&Cytoplasm+L-Arginine&Cytoplasm+tRNA(Arg)&Cytoplasm->AMP&Cytoplasm+Diphosphate&Cytoplasm+L-Arginyl-tRNA(Arg)&Cytoplasm	R00245		ATP&Cytoplasm+L-Arginine&Cytoplasm+tRNA(Arg)&Cytoplasm->AMP&Cytoplasm+Diphosphate&Cytoplasm+L-Arginyl-tRNA(Arg)&Cytoplasm	r1019	PAS_chr3_0166	#	ATP&Cytoplasm+L-Arginine&Cytoplasm+tRNA(Arg)&Cytoplasm->AMP&Cytoplasm+Diphosphate&Cytoplasm+L-Arginyl-tRNA(Arg)&Cytoplasm	reaction-287	PAS_chr3_0166	#		ATP&Cytoplasm+L-Arginine&Cytoplasm+tRNA(Arg)&Cytoplasm->AMP&Cytoplasm+Diphosphate&Cytoplasm+L-Arginyl-tRNA(Arg)&Cytoplasm	PAS_chr3_0166	EC 6.1.1.19	R03646	all same	#
ATP&Cytoplasm+L-Aspartate&Cytoplasm->4-Phospho-L-aspartate&Cytoplasm+ADP&Cytoplasm	R00261		ATP&Cytoplasm+L-Aspartate&Cytoplasm->4-Phospho-L-aspartate&Cytoplasm+ADP&Cytoplasm	r597	PAS_chr4_0150	#	ATP&Cytoplasm+L-Aspartate&Cytoplasm->4-Phospho-L-aspartate&Cytoplasm+ADP&Cytoplasm	reaction-292	PAS_chr4_0150	#		ATP&Cytoplasm+L-Aspartate&Cytoplasm->4-Phospho-L-aspartate&Cytoplasm+ADP&Cytoplasm	PAS_chr4_0150	EC 2.7.2.4	R00480	all same	#
5-Phospho-alpha-D-ribose1-diphosphate&Cytoplasm+ATP&Cytoplasm->1-(5-Phospho-D-ribosyl)-ATP&Cytoplasm+Diphosphate&Cytoplasm	R00280		5-Phospho-alpha-D-ribose1-diphosphate&Cytoplasm+ATP&Cytoplasm->1-(5-Phospho-D-ribosyl)-ATP&Cytoplasm+Diphosphate&Cytoplasm	r479	PAS_chr1-4_0234	#	5-Phospho-alpha-D-ribose1-diphosphate&Cytoplasm+ATP&Cytoplasm->1-(5-Phospho-D-ribosyl)-ATP&Cytoplasm+Diphosphate&Cytoplasm	reaction-236	PAS_chr1-4_0234	#		5-Phospho-alpha-D-ribose1-diphosphate&Cytoplasm+ATP&Cytoplasm->1-(5-Phospho-D-ribosyl)-ATP&Cytoplasm+Diphosphate&Cytoplasm	PAS_chr1-4_0234	EC 2.4.2.17	R01071	all same	#
Adenosine3',5'-bisphosphate&Cytoplasm+H2O&Cytoplasm->AMP&Cytoplasm+Orthophosphate&Cytoplasm	R00287		Adenosine3',5'-bisphosphate&Cytoplasm+H2O&Cytoplasm->AMP&Cytoplasm+Orthophosphate&Cytoplasm	r733	PAS_chr2-1_0547	#	Adenosine3',5'-bisphosphate&Cytoplasm+H2O&Cytoplasm->AMP&Cytoplasm+Orthophosphate&Cytoplasm	reaction-252	PAS_chr2-1_0547	#		Adenosine3',5'-bisphosphate&Cytoplasm+H2O&Cytoplasm->AMP&Cytoplasm+Orthophosphate&Cytoplasm	PAS_chr2-1_0547	EC 3.1.3.7	R00188	all same	#
fecosterol&Cytoplasm->episterol&Cytoplasm	R00303		Fecosterol&Cytoplasm->Episterol&Cytoplasm	r1335	PAS_chr4_0198	#	Fecosterol&Cytoplasm->Episterol&Cytoplasm	reaction-410	PAS_chr4_0198	#		Fecosterol&Cytoplasm->Episterol&Cytoplasm	PAS_chr4_0198	EC:5.-.-.-	R07497	all same	#
5-O-(1-Carboxyvinyl)-3-phosphoshikimate&Cytoplasm->chorismate&Cytoplasm+Orthophosphate&Cytoplasm	R00317		5-O-(1-Carboxyvinyl)-3-phosphoshikimate&Cytoplasm->Chorismate&Cytoplasm+Orthophosphate&Cytoplasm	r956	PAS_chr2-1_0637	#	5-O-(1-Carboxyvinyl)-3-phosphoshikimate&Cytoplasm->Chorismate&Cytoplasm+Orthophosphate&Cytoplasm	reaction-316	PAS_chr2-1_0637	#		5-O-(1-Carboxyvinyl)-3-phosphoshikimate&Cytoplasm->Chorismate&Cytoplasm+Orthophosphate&Cytoplasm	PAS_chr2-1_0637	EC 4.2.3.5	R01714	all same	#
ATP&Cytoplasm+L-Cysteine&Cytoplasm+tRNA(Cys)&Cytoplasm->AMP&Cytoplasm+Diphosphate&Cytoplasm+L-Cysteinyl-tRNA(Cys)&Cytoplasm	R00358		ATP&Cytoplasm+L-Cysteine&Cytoplasm+tRNA(Cys)&Cytoplasm->AMP&Cytoplasm+Diphosphate&Cytoplasm+L-Cysteinyl-tRNA(Cys)&Cytoplasm	r1013	PAS_chr1-4_0514	#	ATP&Cytoplasm+L-Cysteine&Cytoplasm+tRNA(Cys)&Cytoplasm->AMP&Cytoplasm+Diphosphate&Cytoplasm+L-Cysteinyl-tRNA(Cys)&Cytoplasm	reaction-15	PAS_chr1-4_0514	#		ATP&Cytoplasm+L-Cysteine&Cytoplasm+tRNA(Cys)&Cytoplasm->AMP&Cytoplasm+Diphosphate&Cytoplasm+L-Cysteinyl-tRNA(Cys)&Cytoplasm	PAS_chr1-4_0514	EC 6.1.1.16	R03650	all same	#
ATP&Cytoplasm+dGMP&Cytoplasm=ADP&Cytoplasm+dGDP&Cytoplasm	R00383		ATP&Cytoplasm+dGMP&Cytoplasm=ADP&Cytoplasm+dGDP&Cytoplasm	r621	PAS_chr2-2_0219	#	ATP&Cytoplasm+dGMP&Cytoplasm=ADP&Cytoplasm+dGDP&Cytoplasm	reaction-382	PAS_chr2-2_0219	#		ATP&Cytoplasm+dGMP&Cytoplasm=ADP&Cytoplasm+dGDP&Cytoplasm	PAS_chr2-2_0219	EC 2.7.4.8	R02090	all same	#
2-Dehydro-3-deoxy-D-arabino-heptonate7-phosphate&Cytoplasm->3-Dehydroquinate&Cytoplasm+Orthophosphate&Cytoplasm	R00397		2-Dehydro-3-deoxy-D-arabino-heptonate7-phosphate&Cytoplasm->3-Dehydroquinate&Cytoplasm+Orthophosphate&Cytoplasm	r955	PAS_chr3_0506	#	2-Dehydro-3-deoxy-D-arabino-heptonate7-phosphate&Cytoplasm->3-Dehydroquinate&Cytoplasm+Orthophosphate&Cytoplasm	reaction-200	PAS_chr3_0506	#		2-Dehydro-3-deoxy-D-arabino-heptonate7-phosphate&Cytoplasm->3-Dehydroquinate&Cytoplasm+Orthophosphate&Cytoplasm	PAS_chr3_0506	EC 4.2.3.4	R03083	all same	#
3-Dehydroquinate&Cytoplasm->3-Dehydroshikimate&Cytoplasm+H2O&Cytoplasm	R00398		3-Dehydroquinate&Cytoplasm->3-Dehydroshikimate&Cytoplasm+H2O&Cytoplasm	r889	PAS_chr3_0506	#	3-Dehydroquinate&Cytoplasm->3-Dehydroshikimate&Cytoplasm+H2O&Cytoplasm	reaction-201	PAS_chr3_0506	#		3-Dehydroquinate&Cytoplasm->3-Dehydroshikimate&Cytoplasm+H2O&Cytoplasm	PAS_chr3_0506	EC 4.2.1.10	R03084	all same	#
ATP&Cytoplasm+dTMP&Cytoplasm=ADP&Cytoplasm+dTDP&Cytoplasm	R00423		ATP&Cytoplasm+dTMP&Cytoplasm=ADP&Cytoplasm+dTDP&Cytoplasm	r622	PAS_chr3_0262	#	ATP&Cytoplasm+dTMP&Cytoplasm=ADP&Cytoplasm+dTDP&Cytoplasm	reaction-404	PAS_chr3_0262	#		ATP&Cytoplasm+dTMP&Cytoplasm=ADP&Cytoplasm+dTDP&Cytoplasm	PAS_chr3_0262	EC 2.7.4.9	R02094	all same	#
Deoxyuridine&Cytoplasm+Orthophosphate&Cytoplasm=2-Deoxy-D-ribose1-phosphate&Cytoplasm+Uracil&Cytoplasm	R00427		Deoxyuridine&Cytoplasm+Orthophosphate&Cytoplasm=2-Deoxy-D-ribose1-phosphate&Cytoplasm+Uracil&Cytoplasm	r474	PAS_chr1-1_0132	#	Deoxyuridine&Cytoplasm+Orthophosphate&Cytoplasm=2-Deoxy-D-ribose1-phosphate&Cytoplasm+Uracil&Cytoplasm	reaction-913	PAS_chr1-1_0132	#		Deoxyuridine&Cytoplasm+Orthophosphate&Cytoplasm=2-Deoxy-D-ribose1-phosphate&Cytoplasm+Uracil&Cytoplasm	PAS_chr1-1_0132	EC 2.4.2.1	R02484	all same	#
2-Phospho-D-glycerate&Cytoplasm=H2O&Cytoplasm+Phosphoenolpyruvate&Cytoplasm	R00443		2-Phospho-D-glycerate&Cytoplasm=H2O&Cytoplasm+Phosphoenolpyruvate&Cytoplasm	r891	PAS_chr3_0082	#	2-Phospho-D-glycerate&Cytoplasm=H2O&Cytoplasm+Phosphoenolpyruvate&Cytoplasm	reaction-627	PAS_chr3_0082	#		2-Phospho-D-glycerate&Cytoplasm=H2O&Cytoplasm+Phosphoenolpyruvate&Cytoplasm	PAS_chr3_0082	EC 4.2.1.11	R00658	all same	#
D-Fructose1,6-bisphosphate&Cytoplasm+H2O&Cytoplasm->D-Fructose6-phosphate&Cytoplasm+Orthophosphate&Cytoplasm	R00529		D-Fructose1,6-bisphosphate&Cytoplasm+H2O&Cytoplasm->D-Fructose6-phosphate&Cytoplasm+Orthophosphate&Cytoplasm	r706	PAS_chr3_0868	#	D-Fructose1,6-bisphosphate&Cytoplasm+H2O&Cytoplasm->D-Fructose6-phosphate&Cytoplasm+Orthophosphate&Cytoplasm	reaction-625	PAS_chr3_0868	#		D-Fructose1,6-bisphosphate&Cytoplasm+H2O&Cytoplasm->D-Fructose6-phosphate&Cytoplasm+Orthophosphate&Cytoplasm	PAS_chr3_0868	EC 3.1.3.11	R04780	all same	#
Fe2+&Mitochondria+Protoporphyrin&Mitochondria->2H+&Mitochondria+Heme&Mitochondria	R00531		Fe2+&Mitochondria+Protoporphyrin&Mitochondria->2H+&Mitochondria+Heme&Mitochondria	r972	PAS_chr3_0264	#	Fe2+&Mitochondria+Protoporphyrin&Mitochondria->2H+&Mitochondria+Heme&Mitochondria	reaction-964	PAS_chr3_0264	#		Fe2+&Mitochondria+Protoporphyrin&Mitochondria->2H+&Mitochondria+Heme&Mitochondria	PAS_chr3_0264	EC 4.99.1.1	R00310	all same	#
Isopentenyldiphosphate&Cytoplasm+trans,trans-Farnesyldiphosphate&Cytoplasm->Diphosphate&Cytoplasm+Geranylgeranyldiphosphate&Cytoplasm	R00550		Isopentenyldiphosphate&Cytoplasm+trans,trans-Farnesyldiphosphate&Cytoplasm->Diphosphate&Cytoplasm+Geranylgeranyldiphosphate&Cytoplasm	r503	PAS_chr3_1007	#	Isopentenyldiphosphate&Cytoplasm+trans,trans-Farnesyldiphosphate&Cytoplasm->Diphosphate&Cytoplasm+Geranylgeranyldiphosphate&Cytoplasm	reaction-738	PAS_chr3_1007	#		Isopentenyldiphosphate&Cytoplasm+trans,trans-Farnesyldiphosphate&Cytoplasm->Diphosphate&Cytoplasm+Geranylgeranyldiphosphate&Cytoplasm	PAS_chr3_1007	EC 2.5.1.29	R02061	all same	#
ATP&Cytoplasm+Formate&Cytoplasm+Tetrahydrofolate&Cytoplasm->10-Formyltetrahydrofolate&Cytoplasm+ADP&Cytoplasm+Orthophosphate&Cytoplasm	R00556		ATP&Cytoplasm+Formate&Cytoplasm+Tetrahydrofolate&Cytoplasm->10-Formyltetrahydrofolate&Cytoplasm+ADP&Cytoplasm+Orthophosphate&Cytoplasm	r1063	PAS_chr1-4_0632	#	ATP&Cytoplasm+Formate&Cytoplasm+Tetrahydrofolate&Cytoplasm->10-Formyltetrahydrofolate&Cytoplasm+ADP&Cytoplasm+Orthophosphate&Cytoplasm	reaction-19	PAS_chr1-4_0632	#		ATP&Cytoplasm+Formate&Cytoplasm+Tetrahydrofolate&Cytoplasm->10-Formyltetrahydrofolate&Cytoplasm+ADP&Cytoplasm+Orthophosphate&Cytoplasm	PAS_chr1-4_0632	EC 6.3.4.3	R00943	all same	#
Glyceronephosphate&Cytoplasm+H+&Cytoplasm+NADH&Cytoplasm->NAD+&Cytoplasm+sn-Glycerol3-phosphate&Cytoplasm	R00567		Glyceronephosphate&Cytoplasm+H+&Cytoplasm+NADH&Cytoplasm->NAD+&Cytoplasm+sn-Glycerol3-phosphate&Cytoplasm	r75	PAS_chr2-2_0111	#	Glyceronephosphate&Cytoplasm+H+&Cytoplasm+NADH&Cytoplasm->NAD+&Cytoplasm+sn-Glycerol3-phosphate&Cytoplasm	reaction-510	PAS_chr2-2_0111	#		Glyceronephosphate&Cytoplasm+H+&Cytoplasm+NADH&Cytoplasm=NAD+&Cytoplasm+sn-Glycerol3-phosphate&Cytoplasm	PAS_chr2-2_0111	EC 1.1.1.8	R00842	all same	#
D-Glyceraldehyde3-phosphate&Cytoplasm+NAD+&Cytoplasm+Orthophosphate&Cytoplasm=3-Phospho-D-glyceroylphosphate&Cytoplasm+H+&Cytoplasm+NADH&Cytoplasm	R00584		D-Glyceraldehyde3-phosphate&Cytoplasm+NAD+&Cytoplasm+Orthophosphate&Cytoplasm=3-Phospho-D-glyceroylphosphate&Cytoplasm+H+&Cytoplasm+NADH&Cytoplasm	r146	PAS_chr2-1_0437	#	D-Glyceraldehyde3-phosphate&Cytoplasm+NAD+&Cytoplasm+Orthophosphate&Cytoplasm=3-Phospho-D-glyceroylphosphate&Cytoplasm+H+&Cytoplasm+NADH&Cytoplasm	reaction-831	PAS_chr2-1_0437	#		D-Glyceraldehyde3-phosphate&Cytoplasm+NAD+&Cytoplasm+Orthophosphate&Cytoplasm=3-Phospho-D-glyceroylphosphate&Cytoplasm+H+&Cytoplasm+NADH&Cytoplasm	PAS_chr2-1_0437	EC 1.2.1.12	R01061	all same	#
ATP&Cytoplasm+GMP&Cytoplasm=ADP&Cytoplasm+GDP&Cytoplasm	R00601		ATP&Cytoplasm+GMP&Cytoplasm=ADP&Cytoplasm+GDP&Cytoplasm	r620	PAS_chr2-2_0219	#	ATP&Cytoplasm+GMP&Cytoplasm=ADP&Cytoplasm+GDP&Cytoplasm	reaction-451	PAS_chr2-2_0219	#		ATP&Cytoplasm+GMP&Cytoplasm=ADP&Cytoplasm+GDP&Cytoplasm	PAS_chr2-2_0219	EC 2.7.4.8	R00332	all same	#
ATP&Cytoplasm+L-Glutamate&Cytoplasm->ADP&Cytoplasm+N-Acetyl-glutamyl5-phosphate&Cytoplasm	R00617		ATP&Cytoplasm+L-Glutamate&Cytoplasm->ADP&Cytoplasm+N-Acetyl-glutamyl5-phosphate&Cytoplasm	r595	PAS_chr3_0294	#	ATP&Cytoplasm+L-Glutamate&Cytoplasm->ADP&Cytoplasm+N-Acetyl-glutamyl5-phosphate&Cytoplasm	reaction-41	PAS_chr3_0294	#		ATP&Cytoplasm+L-Glutamate&Cytoplasm->ADP&Cytoplasm+N-Acetyl-glutamyl5-phosphate&Cytoplasm	PAS_chr3_0294	EC 2.7.2.11	R00239	all same	#
2-Oxoglutarate&Cytoplasm+H+&Cytoplasm+L-Glutamine&Cytoplasm+NADH&Cytoplasm->2L-Glutamate&Cytoplasm+NAD+&Cytoplasm	R00625		2-Oxoglutarate&Cytoplasm+H+&Cytoplasm+L-Glutamine&Cytoplasm+NADH&Cytoplasm->2L-Glutamate&Cytoplasm+NAD+&Cytoplasm	r235	PAS_chr3_1024	#	2-Oxoglutarate&Cytoplasm+H+&Cytoplasm+L-Glutamine&Cytoplasm+NADH&Cytoplasm->2L-Glutamate&Cytoplasm+NAD+&Cytoplasm	reaction-29	PAS_chr3_1024	#		2-Oxoglutarate&Cytoplasm+H+&Cytoplasm+L-Glutamine&Cytoplasm+NADH&Cytoplasm->2L-Glutamate&Cytoplasm+NAD+&Cytoplasm	PAS_chr3_1024	EC 1.4.1.14	R00093	all same	#
ATP&Cytoplasm+Glycine&Cytoplasm+tRNA(Gly)&Cytoplasm->AMP&Cytoplasm+Diphosphate&Cytoplasm+Glycyl-tRNA(Gly)&Cytoplasm	R00646		ATP&Cytoplasm+Glycine&Cytoplasm+tRNA(Gly)&Cytoplasm->AMP&Cytoplasm+Diphosphate&Cytoplasm+Glycyl-tRNA(Gly)&Cytoplasm	r1009	PAS_chr3_0376	#	ATP&Cytoplasm+Glycine&Cytoplasm+tRNA(Gly)&Cytoplasm->AMP&Cytoplasm+Diphosphate&Cytoplasm+Glycyl-tRNA(Gly)&Cytoplasm	reaction-441	PAS_chr3_0376	#		ATP&Cytoplasm+Glycine&Cytoplasm+tRNA(Gly)&Cytoplasm->AMP&Cytoplasm+Diphosphate&Cytoplasm+Glycyl-tRNA(Gly)&Cytoplasm	PAS_chr3_0376	EC 6.1.1.14	R03654	all same	#
4-Hydroxybenzoate&Mitochondria+all-trans-Hexaprenyldiphosphate&Mitochondria->3-Hexaprenyl-4-hydroxybenzoate&Mitochondria+Diphosphate&Mitochondria	R00685		4-Hydroxybenzoate&Mitochondria+all-trans-Hexaprenyldiphosphate&Mitochondria->3-Hexaprenyl-4-hydroxybenzoate&Mitochondria+Diphosphate&Mitochondria	r491	PAS_chr3_0291	#	4-Hydroxybenzoate&Mitochondria+all-trans-Hexaprenyldiphosphate&Mitochondria->3-Hexaprenyl-4-hydroxybenzoate&Mitochondria+Diphosphate&Mitochondria	reaction-255	PAS_chr3_0291	#		4-Hydroxybenzoate&Mitochondria+all-trans-Hexaprenyldiphosphate&Mitochondria->3-Hexaprenyl-4-hydroxybenzoate&Mitochondria+Diphosphate&Mitochondria	PAS_chr3_0291	EC:2.5.1.-	R05616	all same	#
H2O&Cytoplasm+L-Histidinolphosphate&Cytoplasm->L-Histidinol&Cytoplasm+Orthophosphate&Cytoplasm	R00709		H2O&Cytoplasm+L-Histidinolphosphate&Cytoplasm->L-Histidinol&Cytoplasm+Orthophosphate&Cytoplasm	r708	PAS_chr1-1_0397	#	H2O&Cytoplasm+L-Histidinolphosphate&Cytoplasm->L-Histidinol&Cytoplasm+Orthophosphate&Cytoplasm	reaction-757	PAS_chr1-1_0397	#		H2O&Cytoplasm+L-Histidinolphosphate&Cytoplasm->L-Histidinol&Cytoplasm+Orthophosphate&Cytoplasm	PAS_chr1-1_0397	EC 3.1.3.15	R03013	all same	#
ATP&Cytoplasm+L-Histidine&Cytoplasm+tRNA(His)&Cytoplasm->AMP&Cytoplasm+Diphosphate&Cytoplasm+L-Histidyl-tRNA(His)&Cytoplasm	R00710		ATP&Cytoplasm+L-Histidine&Cytoplasm+tRNA(His)&Cytoplasm->AMP&Cytoplasm+Diphosphate&Cytoplasm+L-Histidyl-tRNA(His)&Cytoplasm	r1025	PAS_chr1-3_0244	#	ATP&Cytoplasm+L-Histidine&Cytoplasm+tRNA(His)&Cytoplasm->AMP&Cytoplasm+Diphosphate&Cytoplasm+L-Histidyl-tRNA(His)&Cytoplasm	reaction-54	PAS_chr1-3_0244	#		ATP&Cytoplasm+L-Histidine&Cytoplasm+tRNA(His)&Cytoplasm->AMP&Cytoplasm+Diphosphate&Cytoplasm+L-Histidyl-tRNA(His)&Cytoplasm	PAS_chr1-3_0244	EC 6.1.1.21	R03655	all same	#
H+&Cytoplasm+L-Aspartate4-semialdehyde&Cytoplasm+NADH&Cytoplasm->L-Homoserine&Cytoplasm+NAD+&Cytoplasm	R00722		H+&Cytoplasm+L-Aspartate4-semialdehyde&Cytoplasm+NADH&Cytoplasm->L-Homoserine&Cytoplasm+NAD+&Cytoplasm	r45	PAS_chr1-4_0049	#	H+&Cytoplasm+L-Aspartate4-semialdehyde&Cytoplasm+NADH&Cytoplasm->L-Homoserine&Cytoplasm+NAD+&Cytoplasm	reaction-518	PAS_chr1-4_0049	#		H+&Cytoplasm+L-Aspartate4-semialdehyde&Cytoplasm+NADH&Cytoplasm->L-Homoserine&Cytoplasm+NAD+&Cytoplasm	PAS_chr1-4_0049	EC 1.1.1.3	R01773	all same	#
3-(Imidazol-4-yl)-2-oxopropylphosphate&Cytoplasm+L-Glutamate&Cytoplasm->2-Oxoglutarate&Cytoplasm+L-Histidinolphosphate&Cytoplasm	R00726		3-(Imidazol-4-yl)-2-oxopropylphosphate&Cytoplasm+L-Glutamate&Cytoplasm->2-Oxoglutarate&Cytoplasm+L-Histidinolphosphate&Cytoplasm	r540	PAS_chr2-1_0684	#	3-(Imidazol-4-yl)-2-oxopropylphosphate&Cytoplasm+L-Glutamate&Cytoplasm->2-Oxoglutarate&Cytoplasm+L-Histidinolphosphate&Cytoplasm	reaction-195	PAS_chr2-1_0684	#		3-(Imidazol-4-yl)-2-oxopropylphosphate&Cytoplasm+L-Glutamate&Cytoplasm->2-Oxoglutarate&Cytoplasm+L-Histidinolphosphate&Cytoplasm	PAS_chr2-1_0684	EC 2.6.1.9	R03243	all same	#
Isocitrate&Cytoplasm->Glyoxylate&Cytoplasm+Succinate&Cytoplasm	R00740		Isocitrate&Cytoplasm->Glyoxylate&Cytoplasm+Succinate&Cytoplasm	r878	PAS_chr1-4_0338	#	Isocitrate&Cytoplasm->Glyoxylate&Cytoplasm+Succinate&Cytoplasm	reaction-447	PAS_chr1-4_0338	#		Isocitrate&Cytoplasm->Glyoxylate&Cytoplasm+Succinate&Cytoplasm	PAS_chr1-4_0338	EC 4.1.3.1	R00479	all same	#
H2O&Cytoplasm+IMP&Cytoplasm=1-(5'-Phosphoribosyl)-5-formamido-4-imidazolecarboxamide&Cytoplasm	R00754		H2O&Cytoplasm+IMP&Cytoplasm=1-(5'-Phosphoribosyl)-5-formamido-4-imidazolecarboxamide&Cytoplasm	r311	PAS_chr2-1_0660	#	H2O&Cytoplasm+IMP&Cytoplasm=1-(5'-Phosphoribosyl)-5-formamido-4-imidazolecarboxamide&Cytoplasm	reaction-709	PAS_chr2-1_0660	#		H2O&Cytoplasm+IMP&Cytoplasm=1-(5'-Phosphoribosyl)-5-formamido-4-imidazolecarboxamide&Cytoplasm	PAS_chr2-1_0660	EC 2.1.2.3	R01127	all same	#
(2R,3S)-3-Isopropylmalate&Cytoplasm=2-Isopropylmaleate&Cytoplasm+H2O&Cytoplasm	R00765		2-Isopropylmaleate&Cytoplasm+H2O&Cytoplasm=(2R,3S)-3-Isopropylmalate&Cytoplasm	r922	PAS_chr2-1_0368	#	(2R,3S)-3-Isopropylmalate&Cytoplasm=2-Isopropylmaleate&Cytoplasm+H2O&Cytoplasm	reaction-177	PAS_chr2-1_0368	#		(2R,3S)-3-Isopropylmalate&Cytoplasm=2-Isopropylmaleate&Cytoplasm+H2O&Cytoplasm	PAS_chr2-1_0368	EC 4.2.1.33	R03968	all same	#
(S)-2,3-Epoxysqualene&Cytoplasm->Lanosterol&Cytoplasm	R00791		(S)-2,3-Epoxysqualene&Cytoplasm->Lanosterol&Cytoplasm	r997	PAS_chr2-1_0391	#	(S)-2,3-Epoxysqualene&Cytoplasm->Lanosterol&Cytoplasm	reaction-746	PAS_chr2-1_0391	#		(S)-2,3-Epoxysqualene&Cytoplasm->Lanosterol&Cytoplasm	PAS_chr2-1_0391	EC 5.4.99.7	R03199	all same	#
ATP&Cytoplasm+UDP&Cytoplasm=ADP&Cytoplasm+UTP&Cytoplasm	R00873		ATP&Cytoplasm+UDP&Cytoplasm=ADP&Cytoplasm+UTP&Cytoplasm	r614	PAS_chr2-2_0059	#	ATP&Cytoplasm+UDP&Cytoplasm=ADP&Cytoplasm+UTP&Cytoplasm	reaction-1074	PAS_chr2-2_0059	#		ATP&Cytoplasm+UDP&Cytoplasm=ADP&Cytoplasm+UTP&Cytoplasm	PAS_chr2-2_0059	EC 2.7.4.6	R00156	all same	#
ATP&Cytoplasm+CDP&Cytoplasm=ADP&Cytoplasm+CTP&Cytoplasm	R00874		ATP&Cytoplasm+CDP&Cytoplasm=ADP&Cytoplasm+CTP&Cytoplasm	r615	PAS_chr2-2_0059	#	ATP&Cytoplasm+CDP&Cytoplasm=ADP&Cytoplasm+CTP&Cytoplasm	reaction-311	PAS_chr2-2_0059	#		ATP&Cytoplasm+CDP&Cytoplasm=ADP&Cytoplasm+CTP&Cytoplasm	PAS_chr2-2_0059	EC 2.7.4.6	R00570	all same	#
ATP&Cytoplasm+dTDP&Cytoplasm=ADP&Cytoplasm+dTTP&Cytoplasm	R00875		ATP&Cytoplasm+dTDP&Cytoplasm=ADP&Cytoplasm+dTTP&Cytoplasm	r616	PAS_chr2-2_0059	#	ATP&Cytoplasm+dTDP&Cytoplasm=ADP&Cytoplasm+dTTP&Cytoplasm	reaction-403	PAS_chr2-2_0059	#		ATP&Cytoplasm+dTDP&Cytoplasm=ADP&Cytoplasm+dTTP&Cytoplasm	PAS_chr2-2_0059	EC 2.7.4.6	R02093	all same	#
ATP&Cytoplasm+dCDP&Cytoplasm=ADP&Cytoplasm+dCTP&Cytoplasm	R00878		ATP&Cytoplasm+dCDP&Cytoplasm=ADP&Cytoplasm+dCTP&Cytoplasm	r617	PAS_chr2-2_0059	#	ATP&Cytoplasm+dCDP&Cytoplasm=ADP&Cytoplasm+dCTP&Cytoplasm	reaction-363	PAS_chr2-2_0059	#		ATP&Cytoplasm+dCDP&Cytoplasm=ADP&Cytoplasm+dCTP&Cytoplasm	PAS_chr2-2_0059	EC 2.7.4.6	R02326	all same	#
ATP&Cytoplasm+dADP&Cytoplasm=ADP&Cytoplasm+dATP&Cytoplasm	R00879		ATP&Cytoplasm+dADP&Cytoplasm=ADP&Cytoplasm+dATP&Cytoplasm	r612	PAS_chr2-2_0059	#	ATP&Cytoplasm+dADP&Cytoplasm=ADP&Cytoplasm+dATP&Cytoplasm	reaction-361	PAS_chr2-2_0059	#		ATP&Cytoplasm+dADP&Cytoplasm=ADP&Cytoplasm+dATP&Cytoplasm	PAS_chr2-2_0059	EC 2.7.4.6	R01137	all same	#
2-Oxoglutarate&Cytoplasm+L-Ornithine&Cytoplasm->L-Glutamate&Cytoplasm+L-Glutamate5-semialdehyde&Cytoplasm	R00935		2-Oxoglutarate&Cytoplasm+L-Ornithine&Cytoplasm->L-Glutamate&Cytoplasm+L-Glutamate5-semialdehyde&Cytoplasm	r525	PAS_chr3_0410	#	2-Oxoglutarate&Cytoplasm+L-Ornithine&Cytoplasm->L-Glutamate&Cytoplasm+L-Glutamate5-semialdehyde&Cytoplasm	reaction-884	PAS_chr3_0410	#		2-Oxoglutarate&Cytoplasm+L-Ornithine&Cytoplasm->L-Glutamate&Cytoplasm+L-Glutamate5-semialdehyde&Cytoplasm	PAS_chr3_0410	EC 2.6.1.13	R00667	all same	#
L-Glutamate&Mitochondria+N-Acetylornithine&Mitochondria->L-Ornithine&Mitochondria+N-Acetyl-L-glutamate&Mitochondria	R00936		L-Glutamate&Mitochondria+N-Acetylornithine&Mitochondria->L-Ornithine&Mitochondria+N-Acetyl-L-glutamate&Mitochondria	r384	PAS_chr3_0176	#	L-Glutamate&Mitochondria+N-Acetylornithine&Mitochondria->L-Ornithine&Mitochondria+N-Acetyl-L-glutamate&Mitochondria	reaction-48	PAS_chr3_0176	#		L-Glutamate&Mitochondria+N-Acetylornithine&Mitochondria->L-Ornithine&Mitochondria+N-Acetyl-L-glutamate&Mitochondria	PAS_chr3_0176	EC 2.3.1.35	R02282	all same	#
Diphosphate&Cytoplasm+Orotidine5'-phosphate&Cytoplasm=5-Phospho-alpha-D-ribose1-diphosphate&Cytoplasm+Orotate&Cytoplasm	R00937		Diphosphate&Cytoplasm+Orotidine5'-phosphate&Cytoplasm=5-Phospho-alpha-D-ribose1-diphosphate&Cytoplasm+Orotate&Cytoplasm	r475	PAS_chr3_1197	#	Diphosphate&Cytoplasm+Orotidine5'-phosphate&Cytoplasm=5-Phospho-alpha-D-ribose1-diphosphate&Cytoplasm+Orotate&Cytoplasm	reaction-393	PAS_chr3_1197	#		Diphosphate&Cytoplasm+Orotidine5'-phosphate&Cytoplasm=5-Phospho-alpha-D-ribose1-diphosphate&Cytoplasm+Orotate&Cytoplasm	PAS_chr3_1197	EC 2.4.2.10	R01870	all same	#
3-Phospho-D-glycerate&Cytoplasm+NAD+&Cytoplasm->3-Phosphonooxypyruvate&Cytoplasm+H+&Cytoplasm+NADH&Cytoplasm	R00962		3-Phospho-D-glycerate&Cytoplasm+NAD+&Cytoplasm->3-Phosphonooxypyruvate&Cytoplasm+H+&Cytoplasm+NADH&Cytoplasm	r86	PAS_chr2-1_0657	#	3-Phospho-D-glycerate&Cytoplasm+NAD+&Cytoplasm->3-Phosphonooxypyruvate&Cytoplasm+H+&Cytoplasm+NADH&Cytoplasm	reaction-823	PAS_chr2-1_0657	#		3-Phospho-D-glycerate&Cytoplasm+NAD+&Cytoplasm->3-Phosphonooxypyruvate&Cytoplasm+H+&Cytoplasm+NADH&Cytoplasm	PAS_chr2-1_0657	EC 1.1.1.95	R01513	all same	#
D-Glucose6-phosphate&Cytoplasm=D-Fructose6-phosphate&Cytoplasm	R00963		D-Glucose6-phosphate&Cytoplasm=D-Fructose6-phosphate&Cytoplasm	r984	PAS_chr3_0456	#	D-Glucose6-phosphate&Cytoplasm=D-Fructose6-phosphate&Cytoplasm	reaction-373	PAS_chr3_0456	#		D-Glucose6-phosphate&Cytoplasm=D-Fructose6-phosphate&Cytoplasm	PAS_chr3_0456	EC 5.3.1.9	R02740	all same	#
3-Phospho-D-glycerate&Cytoplasm+ATP&Cytoplasm=3-Phospho-D-glyceroylphosphate&Cytoplasm+ADP&Cytoplasm	R00964		3-Phospho-D-glycerate&Cytoplasm+ATP&Cytoplasm=3-Phospho-D-glyceroylphosphate&Cytoplasm+ADP&Cytoplasm	r596	PAS_chr1-4_0292	#	3-Phospho-D-glycerate&Cytoplasm+ATP&Cytoplasm=3-Phospho-D-glyceroylphosphate&Cytoplasm+ADP&Cytoplasm	reaction-269	PAS_chr1-4_0292	#		3-Phospho-D-glycerate&Cytoplasm+ATP&Cytoplasm=3-Phospho-D-glyceroylphosphate&Cytoplasm+ADP&Cytoplasm	PAS_chr1-4_0292	EC 2.7.2.3	R01512	all same	#
(R)-5-Phosphomevalonate&Cytoplasm+ATP&Cytoplasm->(R)-5-Diphosphomevalonate&Cytoplasm+ADP&Cytoplasm	R00984		(R)-5-Phosphomevalonate&Cytoplasm+ATP&Cytoplasm->(R)-5-Diphosphomevalonate&Cytoplasm+ADP&Cytoplasm	r606	PAS_chr2-2_0318	#	(R)-5-Phosphomevalonate&Cytoplasm+ATP&Cytoplasm->(R)-5-Diphosphomevalonate&Cytoplasm+ADP&Cytoplasm	reaction-268	PAS_chr2-2_0318	#		(R)-5-Phosphomevalonate&Cytoplasm+ATP&Cytoplasm->(R)-5-Diphosphomevalonate&Cytoplasm+ADP&Cytoplasm	PAS_chr2-2_0318	EC 2.7.4.2	R03245	all same	#
ATP&Cytoplasm+Oxaloacetate&Cytoplasm->ADP&Cytoplasm+CO2&Cytoplasm+Phosphoenolpyruvate&Cytoplasm	R01000		ATP&Cytoplasm+Oxaloacetate&Cytoplasm->ADP&Cytoplasm+CO2&Cytoplasm+Phosphoenolpyruvate&Cytoplasm	r864	PAS_FragB_0061	#	ATP&Cytoplasm+Oxaloacetate&Cytoplasm->ADP&Cytoplasm+CO2&Cytoplasm+Phosphoenolpyruvate&Cytoplasm	reaction-890	PAS_FragB_0061	#		ATP&Cytoplasm+Oxaloacetate&Cytoplasm->ADP&Cytoplasm+CO2&Cytoplasm+Phosphoenolpyruvate&Cytoplasm	PAS_FragB_0061	EC 4.1.1.49	R00341	all same	#
N-(5-Phospho-D-ribosyl)anthranilate&Cytoplasm->1-(2-Carboxyphenylamino)-1-deoxy-D-ribulose5-phosphate&Cytoplasm	R01010		N-(5-Phospho-D-ribosyl)anthranilate&Cytoplasm->1-(2-Carboxyphenylamino)-1-deoxy-D-ribulose5-phosphate&Cytoplasm	r981	PAS_chr1-3_0029	#	N-(5-Phospho-D-ribosyl)anthranilate&Cytoplasm->1-(2-Carboxyphenylamino)-1-deoxy-D-ribulose5-phosphate&Cytoplasm	reaction-154	PAS_chr1-3_0029	#		N-(5-Phospho-D-ribosyl)anthranilate&Cytoplasm->1-(2-Carboxyphenylamino)-1-deoxy-D-ribulose5-phosphate&Cytoplasm	PAS_chr1-3_0029	EC 5.3.1.24	R03509	all same	#
Phosphoenolpyruvate&Cytoplasm+Shikimate3-phosphate&Cytoplasm->5-O-(1-Carboxyvinyl)-3-phosphoshikimate&Cytoplasm+Orthophosphate&Cytoplasm	R01022		Phosphoenolpyruvate&Cytoplasm+Shikimate3-phosphate&Cytoplasm->5-O-(1-Carboxyvinyl)-3-phosphoshikimate&Cytoplasm+Orthophosphate&Cytoplasm	r499	PAS_chr3_0506	#	Phosphoenolpyruvate&Cytoplasm+Shikimate3-phosphate&Cytoplasm->5-O-(1-Carboxyvinyl)-3-phosphoshikimate&Cytoplasm+Orthophosphate&Cytoplasm	reaction-1010	PAS_chr3_0506	#		Phosphoenolpyruvate&Cytoplasm+Shikimate3-phosphate&Cytoplasm->5-O-(1-Carboxyvinyl)-3-phosphoshikimate&Cytoplasm+Orthophosphate&Cytoplasm	PAS_chr3_0506	EC 2.5.1.19	R03460	all same	#
3-Phosphonooxypyruvate&Cytoplasm+L-Glutamate&Cytoplasm->2-Oxoglutarate&Cytoplasm+O-Phospho-L-serine&Cytoplasm	R01023		3-Phosphonooxypyruvate&Cytoplasm+L-Glutamate&Cytoplasm->2-Oxoglutarate&Cytoplasm+O-Phospho-L-serine&Cytoplasm	r535	PAS_chr3_0566	#	3-Phosphonooxypyruvate&Cytoplasm+L-Glutamate&Cytoplasm->2-Oxoglutarate&Cytoplasm+O-Phospho-L-serine&Cytoplasm	reaction-37	PAS_chr3_0566	#		3-Phosphonooxypyruvate&Cytoplasm+L-Glutamate&Cytoplasm->2-Oxoglutarate&Cytoplasm+O-Phospho-L-serine&Cytoplasm	PAS_chr3_0566	EC 2.6.1.52	R04173	all same	#
H2O&Cytoplasm+O-Phospho-L-serine&Cytoplasm->L-Serine&Cytoplasm+Orthophosphate&Cytoplasm	R01024		H2O&Cytoplasm+O-Phospho-L-serine&Cytoplasm->L-Serine&Cytoplasm+Orthophosphate&Cytoplasm	r714	PAS_chr4_0285	#	H2O&Cytoplasm+O-Phospho-L-serine&Cytoplasm->L-Serine&Cytoplasm+Orthophosphate&Cytoplasm	reaction-108	PAS_chr4_0285	#		H2O&Cytoplasm+O-Phospho-L-serine&Cytoplasm->L-Serine&Cytoplasm+Orthophosphate&Cytoplasm	PAS_chr4_0285	EC 3.1.3.3	R00582	all same	#
Adenosine&Cytoplasm+Orthophosphate&Cytoplasm=Adenine&Cytoplasm+D-Ribose1-phosphate&Cytoplasm	R01038		Adenosine&Cytoplasm+Orthophosphate&Cytoplasm=Adenine&Cytoplasm+D-Ribose1-phosphate&Cytoplasm	r468	PAS_chr1-1_0132	#	Adenosine&Cytoplasm+Orthophosphate&Cytoplasm=Adenine&Cytoplasm+D-Ribose1-phosphate&Cytoplasm	reaction-909	PAS_chr1-1_0132	#		Adenosine&Cytoplasm+Orthophosphate&Cytoplasm=Adenine&Cytoplasm+D-Ribose1-phosphate&Cytoplasm	PAS_chr1-1_0132	EC 2.4.2.1	R01561	all same	#
Deoxyadenosine&Cytoplasm+Orthophosphate&Cytoplasm=2-Deoxy-D-ribose1-phosphate&Cytoplasm+Adenine&Cytoplasm	R01040		Deoxyadenosine&Cytoplasm+Orthophosphate&Cytoplasm=2-Deoxy-D-ribose1-phosphate&Cytoplasm+Adenine&Cytoplasm	r472	PAS_chr1-1_0132	#	Deoxyadenosine&Cytoplasm+Orthophosphate&Cytoplasm=2-Deoxy-D-ribose1-phosphate&Cytoplasm+Adenine&Cytoplasm	reaction-910	PAS_chr1-1_0132	#		Deoxyadenosine&Cytoplasm+Orthophosphate&Cytoplasm=2-Deoxy-D-ribose1-phosphate&Cytoplasm+Adenine&Cytoplasm	PAS_chr1-1_0132	EC 2.4.2.1	R02557	all same	#
Guanosine&Cytoplasm+Orthophosphate&Cytoplasm=D-Ribose1-phosphate&Cytoplasm+Guanine&Cytoplasm	R01041		Guanosine&Cytoplasm+Orthophosphate&Cytoplasm=D-Ribose1-phosphate&Cytoplasm+Guanine&Cytoplasm	r471	PAS_chr1-1_0132	#	Guanosine&Cytoplasm+Orthophosphate&Cytoplasm=D-Ribose1-phosphate&Cytoplasm+Guanine&Cytoplasm	reaction-915	PAS_chr1-1_0132	#		Guanosine&Cytoplasm+Orthophosphate&Cytoplasm=D-Ribose1-phosphate&Cytoplasm+Guanine&Cytoplasm	PAS_chr1-1_0132	EC 2.4.2.1	R02147	all same	#
Deoxyguanosine&Cytoplasm+Orthophosphate&Cytoplasm=2-Deoxy-D-ribose1-phosphate&Cytoplasm+Guanine&Cytoplasm	R01043		Deoxyguanosine&Cytoplasm+Orthophosphate&Cytoplasm=2-Deoxy-D-ribose1-phosphate&Cytoplasm+Guanine&Cytoplasm	r470	PAS_chr1-1_0132	#	Deoxyguanosine&Cytoplasm+Orthophosphate&Cytoplasm=2-Deoxy-D-ribose1-phosphate&Cytoplasm+Guanine&Cytoplasm	reaction-911	PAS_chr1-1_0132	#		Deoxyguanosine&Cytoplasm+Orthophosphate&Cytoplasm=2-Deoxy-D-ribose1-phosphate&Cytoplasm+Guanine&Cytoplasm	PAS_chr1-1_0132	EC 2.4.2.1	R01969	all same	#
Inosine&Cytoplasm+Orthophosphate&Cytoplasm=D-Ribose1-phosphate&Cytoplasm+Hypoxanthine&Cytoplasm	R01044		Inosine&Cytoplasm+Orthophosphate&Cytoplasm=D-Ribose1-phosphate&Cytoplasm+Hypoxanthine&Cytoplasm	r469	PAS_chr1-1_0132	#	Inosine&Cytoplasm+Orthophosphate&Cytoplasm=D-Ribose1-phosphate&Cytoplasm+Hypoxanthine&Cytoplasm	reaction-918	PAS_chr1-1_0132	#		Inosine&Cytoplasm+Orthophosphate&Cytoplasm=D-Ribose1-phosphate&Cytoplasm+Hypoxanthine&Cytoplasm	PAS_chr1-1_0132	EC 2.4.2.1	R01863	all same	#
26,7-Dimethyl-8-(1-D-ribityl)lumazine&Cytoplasm->5-Amino-6-(1-D-ribitylamino)uracil&Cytoplasm+Riboflavin&Cytoplasm	R01068		26,7-Dimethyl-8-(1-D-ribityl)lumazine&Cytoplasm->5-Amino-6-(1-D-ribitylamino)uracil&Cytoplasm+Riboflavin&Cytoplasm	r515	PAS_chr4_0081	#	26,7-Dimethyl-8-(1-D-ribityl)lumazine&Cytoplasm->5-Amino-6-(1-D-ribitylamino)uracil&Cytoplasm+Riboflavin&Cytoplasm	reaction-1134	PAS_chr4_0081	#		26,7-Dimethyl-8-(1-D-ribityl)lumazine&Cytoplasm->5-Amino-6-(1-D-ribitylamino)uracil&Cytoplasm+Riboflavin&Cytoplasm	PAS_chr4_0081	EC 2.5.1.9	R00066	all same	#
H2O&Cytoplasm+N6-(L-1,3-Dicarboxypropyl)-L-lysine&Cytoplasm+NAD+&Cytoplasm=2-Oxoglutarate&Cytoplasm+H+&Cytoplasm+L-Lysine&Cytoplasm+NADH&Cytoplasm	R01088		H2O&Cytoplasm+N6-(L-1,3-Dicarboxypropyl)-L-lysine&Cytoplasm+NAD+&Cytoplasm=2-Oxoglutarate&Cytoplasm+H+&Cytoplasm+L-Lysine&Cytoplasm+NADH&Cytoplasm	r264	PAS_chr1-1_0447	#	H2O&Cytoplasm+N6-(L-1,3-Dicarboxypropyl)-L-lysine&Cytoplasm+NAD+&Cytoplasm=2-Oxoglutarate&Cytoplasm+H+&Cytoplasm+L-Lysine&Cytoplasm+NADH&Cytoplasm	reaction-834	PAS_chr1-1_0447	#		H2O&Cytoplasm+N6-(L-1,3-Dicarboxypropyl)-L-lysine&Cytoplasm+NAD+&Cytoplasm=2-Oxoglutarate&Cytoplasm+H+&Cytoplasm+L-Lysine&Cytoplasm+NADH&Cytoplasm	PAS_chr1-1_0447	EC 1.5.1.7	R00715	all same	#
H2O&Endoplasmic_reticulum+Sphinganine1-phosphate&Endoplasmic_reticulum->Orthophosphate&Endoplasmic_reticulum+Sphinganine&Endoplasmic_reticulum	R01091		H2O&Endoplasmic_reticulum+Sphinganine1-phosphate&Endoplasmic_reticulum->Orthophosphate&Endoplasmic_reticulum+Sphinganine&Endoplasmic_reticulum	r720	PAS_chr3_0597	#	H2O&Endoplasmic_reticulum+Sphinganine1-phosphate&Endoplasmic_reticulum->Orthophosphate&Endoplasmic_reticulum+Sphinganine&Endoplasmic_reticulum	reaction-1021	PAS_chr3_0597	#		H2O&Endoplasmic_reticulum+Sphinganine1-phosphate&Endoplasmic_reticulum->Orthophosphate&Endoplasmic_reticulum+Sphinganine&Endoplasmic_reticulum	PAS_chr3_0597	EC 3.1.3.4	R06520	all same	#
H2O&Cytoplasm+O-Phospho-L-homoserine&Cytoplasm->L-Threonine&Cytoplasm+Orthophosphate&Cytoplasm	R01157		H2O&Cytoplasm+O-Phospho-L-homoserine&Cytoplasm->L-Threonine&Cytoplasm+Orthophosphate&Cytoplasm	r953	PAS_chr2-1_0269	#	H2O&Cytoplasm+O-Phospho-L-homoserine&Cytoplasm->L-Threonine&Cytoplasm+Orthophosphate&Cytoplasm	reaction-883	PAS_chr2-1_0269	#		H2O&Cytoplasm+O-Phospho-L-homoserine&Cytoplasm->L-Threonine&Cytoplasm+Orthophosphate&Cytoplasm	PAS_chr2-1_0269	EC 4.2.3.1	R01466	all same	#
5,10-Methylenetetrahydrofolate&Cytoplasm+dUMP&Cytoplasm->Dihydrofolate&Cytoplasm+dTMP&Cytoplasm	R01169		5,10-Methylenetetrahydrofolate&Cytoplasm+dUMP&Cytoplasm->Dihydrofolate&Cytoplasm+dTMP&Cytoplasm	r300	PAS_chr3_0996	#	5,10-Methylenetetrahydrofolate&Cytoplasm+dUMP&Cytoplasm->Dihydrofolate&Cytoplasm+dTMP&Cytoplasm	reaction-221	PAS_chr3_0996	#		5,10-Methylenetetrahydrofolate&Cytoplasm+dUMP&Cytoplasm->Dihydrofolate&Cytoplasm+dTMP&Cytoplasm	PAS_chr3_0996	EC 2.1.1.45	R02101	all same	#
(1S,2R)-Indoleglycerolphosphate&Cytoplasm+L-Serine&Cytoplasm->D-Glyceraldehyde3-phosphate&Cytoplasm+H2O&Cytoplasm+L-Tryptophan&Cytoplasm	R01184		(1S,2R)-Indoleglycerolphosphate&Cytoplasm+L-Serine&Cytoplasm->D-Glyceraldehyde3-phosphate&Cytoplasm+H2O&Cytoplasm+L-Tryptophan&Cytoplasm	r911	PAS_chr2-1_0679, PAS_chr3_0634	#	(1S,2R)-Indoleglycerolphosphate&Cytoplasm+L-Serine&Cytoplasm->D-Glyceraldehyde3-phosphate&Cytoplasm+H2O&Cytoplasm+L-Tryptophan&Cytoplasm	reaction-117	PAS_chr2-1_0679	#		(1S,2R)-Indoleglycerolphosphate&Cytoplasm+L-Serine&Cytoplasm->D-Glyceraldehyde3-phosphate&Cytoplasm+H2O&Cytoplasm+L-Tryptophan&Cytoplasm	PAS_chr2-1_0679	EC 4.2.1.20	R02722	all same	#
ATP&Cytoplasm+UMP&Cytoplasm=ADP&Cytoplasm+UDP&Cytoplasm	R01205		ATP&Cytoplasm+UMP&Cytoplasm=ADP&Cytoplasm+UDP&Cytoplasm	r609	PAS_chr2-1_0543	#	ATP&Cytoplasm+UMP&Cytoplasm=ADP&Cytoplasm+UDP&Cytoplasm	reaction-1083	PAS_chr2-1_0543	#		ATP&Cytoplasm+UMP&Cytoplasm=ADP&Cytoplasm+UDP&Cytoplasm	PAS_chr2-1_0543	EC 2.7.4.14	R00158	all same	#
Hydroxymethylbilane&Cytoplasm->H2O&Cytoplasm+UroporphyrinogenIII&Cytoplasm	R01210		Hydroxymethylbilane&Cytoplasm->H2O&Cytoplasm+UroporphyrinogenIII&Cytoplasm	r945	PAS_chr2-1_0533	#	Hydroxymethylbilane&Cytoplasm->H2O&Cytoplasm+UroporphyrinogenIII&Cytoplasm	reaction-643	PAS_chr2-1_0533	#		Hydroxymethylbilane&Cytoplasm->H2O&Cytoplasm+UroporphyrinogenIII&Cytoplasm	PAS_chr2-1_0533	EC 4.2.1.75	R03165	all same	#
ATP&Cytoplasm+L-Valine&Cytoplasm+tRNA(Val)&Cytoplasm->AMP&Cytoplasm+Diphosphate&Cytoplasm+L-Valyl-tRNA(Val)&Cytoplasm	R01226		ATP&Cytoplasm+L-Valine&Cytoplasm+tRNA(Val)&Cytoplasm->AMP&Cytoplasm+Diphosphate&Cytoplasm+L-Valyl-tRNA(Val)&Cytoplasm	r1039	PAS_chr3_0754	#	ATP&Cytoplasm+L-Valine&Cytoplasm+tRNA(Val)&Cytoplasm->AMP&Cytoplasm+Diphosphate&Cytoplasm+L-Valyl-tRNA(Val)&Cytoplasm	reaction-1069	PAS_chr3_0754	#		ATP&Cytoplasm+L-Valine&Cytoplasm+tRNA(Val)&Cytoplasm->AMP&Cytoplasm+Diphosphate&Cytoplasm+L-Valyl-tRNA(Val)&Cytoplasm	PAS_chr3_0754	EC 6.1.1.9	R03665	all same	#
ATP&Mitochondria+L-Valine&Mitochondria+tRNA(Val)&Mitochondria->AMP&Mitochondria+Diphosphate&Mitochondria+L-Valyl-tRNA(Val)&Mitochondria	R01227		ATP&Mitochondria+L-Valine&Mitochondria+tRNA(Val)&Mitochondria->AMP&Mitochondria+Diphosphate&Mitochondria+L-Valyl-tRNA(Val)&Mitochondria	r1040	PAS_chr3_0754	#	ATP&Mitochondria+L-Valine&Mitochondria+tRNA(Val)&Mitochondria->AMP&Mitochondria+Diphosphate&Mitochondria+L-Valyl-tRNA(Val)&Mitochondria	reaction-1070	PAS_chr3_0754	#		ATP&Mitochondria+L-Valine&Mitochondria+tRNA(Val)&Mitochondria->AMP&Mitochondria+Diphosphate&Mitochondria+L-Valyl-tRNA(Val)&Mitochondria	PAS_chr3_0754	EC 6.1.1.9	R03665	all same	#
Fumarate&Cytoplasm+H2O&Cytoplasm=(S)-Malate&Cytoplasm	R00558		(S)-Malate&Cytoplasm=Fumarate&Cytoplasm+H2O&Cytoplasm	r910	PAS_chr3_0647	#	Fumarate&Cytoplasm+H2O&Cytoplasm=(S)-Malate&Cytoplasm	reaction-636	PAS_chr3_0647	#		Fumarate&Cytoplasm+H2O&Cytoplasm=(S)-Malate&Cytoplasm	PAS_chr3_0647	EC 4.2.1.2	R01082	all same	#
Fumarate&Mitochondria+H2O&Mitochondria=(S)-Malate&Mitochondria	R00560		(S)-Malate&Mitochondria=Fumarate&Mitochondria+H2O&Mitochondria	r909	PAS_chr3_0647	#	Fumarate&Mitochondria+H2O&Mitochondria=(S)-Malate&Mitochondria	reaction-675	PAS_chr3_0647	#		Fumarate&Mitochondria+H2O&Mitochondria=(S)-Malate&Mitochondria	PAS_chr3_0647	EC 4.2.1.2	R01082	all same	#
H2O&Mitochondria+Homo-cis-aconitate&Mitochondria=Homoisocitrate&Mitochondria	R00684		Homoisocitrate&Mitochondria=H2O&Mitochondria+Homo-cis-aconitate&Mitochondria	r926	PAS_chr4_0795	#	H2O&Mitochondria+Homo-cis-aconitate&Mitochondria=Homoisocitrate&Mitochondria	reaction-672	PAS_chr4_0795	#		H2O&Mitochondria+Homo-cis-aconitate&Mitochondria=Homoisocitrate&Mitochondria	PAS_chr4_0795	EC 4.2.1.36	R04371	all same	#
2-Oxoglutarate&Cytoplasm+L-Leucine&Cytoplasm=4-Methyl-2-oxopentanoate&Cytoplasm+L-Glutamate&Cytoplasm	R00782		4-Methyl-2-oxopentanoate&Cytoplasm+L-Glutamate&Cytoplasm=2-Oxoglutarate&Cytoplasm+L-Leucine&Cytoplasm	r531	PAS_chr4_0248	#	2-Oxoglutarate&Cytoplasm+L-Leucine&Cytoplasm=4-Methyl-2-oxopentanoate&Cytoplasm+L-Glutamate&Cytoplasm	reaction-72	PAS_chr4_0248	#		2-Oxoglutarate&Cytoplasm+L-Leucine&Cytoplasm->4-Methyl-2-oxopentanoate&Cytoplasm+L-Glutamate&Cytoplasm	PAS_chr4_0248	EC 2.6.1.42	R01090	all same	#
D-Mannose1-phosphate&Cytoplasm=D-Mannose6-phosphate&Cytoplasm	R00982		D-Mannose6-phosphate&Cytoplasm=D-Mannose1-phosphate&Cytoplasm	r992	PAS_chr2-2_0053	#	D-Mannose1-phosphate&Cytoplasm=D-Mannose6-phosphate&Cytoplasm	reaction-396	PAS_chr2-2_0053	#		D-Mannose1-phosphate&Cytoplasm=D-Mannose6-phosphate&Cytoplasm	PAS_chr2-2_0053	EC 5.4.2.8	R01818	all same	#
Glyceronephosphate&Cytoplasm=D-Glyceraldehyde3-phosphate&Cytoplasm	R01173		D-Glyceraldehyde3-phosphate&Cytoplasm=Glyceronephosphate&Cytoplasm	r978	PAS_chr3_0951	#	Glyceronephosphate&Cytoplasm=D-Glyceraldehyde3-phosphate&Cytoplasm	reaction-433	PAS_chr3_0951	#		Glyceronephosphate&Cytoplasm=D-Glyceraldehyde3-phosphate&Cytoplasm	PAS_chr3_0951	EC 5.3.1.1	R01015	all same	#
(R)-5-Diphosphomevalonate&Cytoplasm+ATP&Cytoplasm->ADP&Cytoplasm+CO2&Cytoplasm+Isopentenyldiphosphate&Cytoplasm+Orthophosphate&Cytoplasm	R00417		(R)-5-Diphosphomevalonate&Cytoplasm+ATP&Cytoplasm->ADP&Cytoplasm+CO2&Cytoplasm+Isopentenyldiphosphate&Cytoplasm+Orthophosphate&Cytoplasm	r857	PAS_chr1-4_0003	#	(R)-5-Diphosphomevalonate&Cytoplasm+ATP&Cytoplasm->ADP&Cytoplasm+CO2&Cytoplasm+Isopentenyldiphosphate&Cytoplasm+Orthophosphate&Cytoplasm	reaction-267	PAS_chr1-4_0003	#		(R)-5-Diphosphomevalonate&Cytoplasm+ATP&Cytoplasm->ADP&Cytoplasm+CO2&Cytoplasm+Isopentenyldiphosphate&Cytoplasm+Orthophosphate&Cytoplasm	PAS_chr1-4_0003	EC 4.1.1.33	R01121	all same	#
(R)-Mevalonate&Cytoplasm+CoA&Cytoplasm+2NADP+&Cytoplasm=(S)-3-Hydroxy-3-methylglutaryl-CoA&Cytoplasm+2H+&Cytoplasm+2NADPH&Cytoplasm	R00712		(S)-3-Hydroxy-3-methylglutaryl-CoA&Cytoplasm+2H+&Cytoplasm+2NADPH&Cytoplasm->(R)-Mevalonate&Cytoplasm+CoA&Cytoplasm+2NADP+&Cytoplasm	r48	PAS_chr2-2_0230	#	(R)-Mevalonate&Cytoplasm+CoA&Cytoplasm+2NADP+&Cytoplasm=(S)-3-Hydroxy-3-methylglutaryl-CoA&Cytoplasm+2H+&Cytoplasm+2NADPH&Cytoplasm	reaction-92	PAS_chr2-2_0230	#		(R)-Mevalonate&Cytoplasm+CoA&Cytoplasm+2NADP+&Cytoplasm=(S)-3-Hydroxy-3-methylglutaryl-CoA&Cytoplasm+2H+&Cytoplasm+2NADPH&Cytoplasm	PAS_chr2-2_0230	EC 1.1.1.34	R02082	all same	#
2-Dehydropantoate&Cytoplasm+H+&Cytoplasm+NADPH&Cytoplasm->(R)-Pantoate&Cytoplasm+NADP+&Cytoplasm	R00418		2-Dehydropantoate&Cytoplasm+H+&Cytoplasm+NADPH&Cytoplasm->(R)-Pantoate&Cytoplasm+NADP+&Cytoplasm	r31	PAS_chr4_0968	#	2-Dehydropantoate&Cytoplasm+H+&Cytoplasm+NADPH&Cytoplasm->(R)-Pantoate&Cytoplasm+NADP+&Cytoplasm	reaction-467	PAS_chr4_0968	#		2-Dehydropantoate&Cytoplasm+H+&Cytoplasm+NADPH&Cytoplasm->(R)-Pantoate&Cytoplasm+NADP+&Cytoplasm	PAS_chr4_0968	EC 1.1.1.169	R02472	all same	#
3-Dehydroshikimate&Cytoplasm+H+&Cytoplasm+NADPH&Cytoplasm->NADP+&Cytoplasm+Shikimate&Cytoplasm	R01104		3-Dehydroshikimate&Cytoplasm+H+&Cytoplasm+NADPH&Cytoplasm->NADP+&Cytoplasm+Shikimate&Cytoplasm	r41	PAS_chr3_0506	#	3-Dehydroshikimate&Cytoplasm+H+&Cytoplasm+NADPH&Cytoplasm->NADP+&Cytoplasm+Shikimate&Cytoplasm	reaction-475	PAS_chr3_0506	#		3-Dehydroshikimate&Cytoplasm+H+&Cytoplasm+NADPH&Cytoplasm->NADP+&Cytoplasm+Shikimate&Cytoplasm	PAS_chr3_0506	EC 1.1.1.25	R02413	all same	#
3-Dehydrosphinganine&Cytoplasm+H+&Cytoplasm+NADPH&Cytoplasm->NADP+&Cytoplasm+Sphinganine&Cytoplasm	R00066		3-Dehydrosphinganine&Cytoplasm+H+&Cytoplasm+NADPH&Cytoplasm->NADP+&Cytoplasm+Sphinganine&Cytoplasm	r28	PAS_chr1-4_0149	#	3-Dehydrosphinganine&Cytoplasm+H+&Cytoplasm+NADPH&Cytoplasm->NADP+&Cytoplasm+Sphinganine&Cytoplasm	reaction-476	PAS_chr1-4_0149	#		3-Dehydrosphinganine&Cytoplasm+H+&Cytoplasm+NADPH&Cytoplasm->NADP+&Cytoplasm+Sphinganine&Cytoplasm	PAS_chr1-4_0149	EC 1.1.1.102	R02978	all same	#
4-Phospho-L-aspartate&Cytoplasm+H+&Cytoplasm+NADPH&Cytoplasm->L-Aspartate4-semialdehyde&Cytoplasm+NADP+&Cytoplasm+Orthophosphate&Cytoplasm	R00248		4-Phospho-L-aspartate&Cytoplasm+H+&Cytoplasm+NADPH&Cytoplasm->L-Aspartate4-semialdehyde&Cytoplasm+NADP+&Cytoplasm+Orthophosphate&Cytoplasm	r145	PAS_chr3_0471	#	4-Phospho-L-aspartate&Cytoplasm+H+&Cytoplasm+NADPH&Cytoplasm->L-Aspartate4-semialdehyde&Cytoplasm+NADP+&Cytoplasm+Orthophosphate&Cytoplasm	reaction-483	PAS_chr3_0471	#		4-Phospho-L-aspartate&Cytoplasm+H+&Cytoplasm+NADPH&Cytoplasm->L-Aspartate4-semialdehyde&Cytoplasm+NADP+&Cytoplasm+Orthophosphate&Cytoplasm	PAS_chr3_0471	EC 1.2.1.11	R02291	all same	#
ATP&Cytoplasm+H2O&Cytoplasm+L-Methionine&Cytoplasm->Diphosphate&Cytoplasm+Orthophosphate&Cytoplasm+S-Adenosyl-L-methionine&Cytoplasm	R00818		ATP&Cytoplasm+H2O&Cytoplasm+L-Methionine&Cytoplasm->Diphosphate&Cytoplasm+Orthophosphate&Cytoplasm+S-Adenosyl-L-methionine&Cytoplasm	r511	PAS_chr3_0876	#	ATP&Cytoplasm+H2O&Cytoplasm+L-Methionine&Cytoplasm->Diphosphate&Cytoplasm+Orthophosphate&Cytoplasm+S-Adenosyl-L-methionine&Cytoplasm	reaction-615	PAS_chr3_0876	#		ATP&Cytoplasm+H2O&Cytoplasm+L-Methionine&Cytoplasm->Diphosphate&Cytoplasm+Orthophosphate&Cytoplasm+S-Adenosyl-L-methionine&Cytoplasm	PAS_chr3_0876	EC 2.5.1.6	R00177	all same	#
FAD&Mitochondria+sn-Glycerol3-phosphate&Mitochondria->FADH2&Mitochondria+Glyceronephosphate&Mitochondria	R00569		FAD&Mitochondria+sn-Glycerol3-phosphate&Mitochondria->FADH2&Mitochondria+Glyceronephosphate&Mitochondria	r93	PAS_chr3_0579	#	FAD&Mitochondria+sn-Glycerol3-phosphate&Mitochondria->FADH2&Mitochondria+Glyceronephosphate&Mitochondria	reaction-436	PAS_chr3_0579	#		FAD&Mitochondria+sn-Glycerol3-phosphate&Mitochondria=FADH2&Mitochondria+Glyceronephosphate&Mitochondria	PAS_chr3_0579	EC 1.1.5.3	R00848	all same	#
H+&Cytoplasm+L-2-Aminoadipate6-semialdehyde&Cytoplasm+L-Glutamate&Cytoplasm+NADPH&Cytoplasm=H2O&Cytoplasm+N6-(L-1,3-Dicarboxypropyl)-L-lysine&Cytoplasm+NADP+&Cytoplasm	R01087		H+&Cytoplasm+L-2-Aminoadipate6-semialdehyde&Cytoplasm+L-Glutamate&Cytoplasm+NADPH&Cytoplasm=H2O&Cytoplasm+N6-(L-1,3-Dicarboxypropyl)-L-lysine&Cytoplasm+NADP+&Cytoplasm	r247	PAS_chr3_0528	#	H+&Cytoplasm+L-2-Aminoadipate6-semialdehyde&Cytoplasm+L-Glutamate&Cytoplasm+NADPH&Cytoplasm=H2O&Cytoplasm+N6-(L-1,3-Dicarboxypropyl)-L-lysine&Cytoplasm+NADP+&Cytoplasm	reaction-42	PAS_chr3_0528	#		H+&Cytoplasm+L-2-Aminoadipate6-semialdehyde&Cytoplasm+L-Glutamate&Cytoplasm+NADPH&Cytoplasm=H2O&Cytoplasm+N6-(L-1,3-Dicarboxypropyl)-L-lysine&Cytoplasm+NADP+&Cytoplasm	PAS_chr3_0528	EC 1.5.1.10	R02315	all same	#
H+&Cytoplasm+L-Aspartate4-semialdehyde&Cytoplasm+NADPH&Cytoplasm->L-Homoserine&Cytoplasm+NADP+&Cytoplasm	R00723		H+&Cytoplasm+L-Aspartate4-semialdehyde&Cytoplasm+NADPH&Cytoplasm->L-Homoserine&Cytoplasm+NADP+&Cytoplasm	r46	PAS_chr1-4_0049	#	H+&Cytoplasm+L-Aspartate4-semialdehyde&Cytoplasm+NADPH&Cytoplasm->L-Homoserine&Cytoplasm+NADP+&Cytoplasm	reaction-519	PAS_chr1-4_0049	#		H+&Cytoplasm+L-Aspartate4-semialdehyde&Cytoplasm+NADPH&Cytoplasm->L-Homoserine&Cytoplasm+NADP+&Cytoplasm	PAS_chr1-4_0049	EC 1.1.1.3	R01775	all same	#
H+&Cytoplasm+N-Acetyl-glutamyl5-phosphate&Cytoplasm+NADPH&Cytoplasm->L-Glutamate5-semialdehyde&Cytoplasm+NADP+&Cytoplasm+Orthophosphate&Cytoplasm	R00573		H+&Cytoplasm+N-Acetyl-glutamyl5-phosphate&Cytoplasm+NADPH&Cytoplasm->L-Glutamate5-semialdehyde&Cytoplasm+NADP+&Cytoplasm+Orthophosphate&Cytoplasm	r164	PAS_chr4_0665	#	H+&Cytoplasm+N-Acetyl-glutamyl5-phosphate&Cytoplasm+NADPH&Cytoplasm->L-Glutamate5-semialdehyde&Cytoplasm+NADP+&Cytoplasm+Orthophosphate&Cytoplasm	reaction-522	PAS_chr4_0665	#		H+&Cytoplasm+N-Acetyl-glutamyl5-phosphate&Cytoplasm+NADPH&Cytoplasm->L-Glutamate5-semialdehyde&Cytoplasm+NADP+&Cytoplasm+Orthophosphate&Cytoplasm	PAS_chr4_0665	EC 1.2.1.41	R03313	all same	#
H+&Cytoplasm+L-Kynurenine&Cytoplasm+NADPH&Cytoplasm+Oxygen&Cytoplasm->3-Hydroxy-L-kynurenine&Cytoplasm+H2O&Cytoplasm+NADP+&Cytoplasm	R00774		H+&Cytoplasm+L-Kynurenine&Cytoplasm+NADPH&Cytoplasm+Oxygen&Cytoplasm->3-Hydroxy-L-kynurenine&Cytoplasm+H2O&Cytoplasm+NADP+&Cytoplasm	r121	PAS_chr4_0830	#	H+&Cytoplasm+L-Kynurenine&Cytoplasm+NADPH&Cytoplasm+Oxygen&Cytoplasm->3-Hydroxy-L-kynurenine&Cytoplasm+H2O&Cytoplasm+NADP+&Cytoplasm	reaction-523	PAS_chr4_0830	#		H+&Cytoplasm+L-Kynurenine&Cytoplasm+NADPH&Cytoplasm+Oxygen&Cytoplasm->3-Hydroxy-L-kynurenine&Cytoplasm+H2O&Cytoplasm+NADP+&Cytoplasm	PAS_chr4_0830	EC 1.14.13.9	R01960	all same	#
L-Tryptophan&Cytoplasm+Oxygen&Cytoplasm->L-Formylkynurenine&Cytoplasm	R01183		L-Tryptophan&Cytoplasm+Oxygen&Cytoplasm->L-Formylkynurenine&Cytoplasm	r100	PAS_chr1-4_0083	#	Oxygen&Cytoplasm+L-Tryptophan&Cytoplasm->L-Formylkynurenine&Cytoplasm	reaction-131	PAS_chr1-4_0083	#		Oxygen&Cytoplasm+L-Tryptophan&Cytoplasm->L-Formylkynurenine&Cytoplasm	PAS_chr1-4_0083	EC 1.13.11.52	R00678	all same	#
3-Hexaprenyl-4,5-dihydroxybenzoate&Mitochondria+S-Adenosyl-L-methionine&Mitochondria->3-Hexaprenyl-4-hydroxy-5-methoxybenzoate&Mitochondria+H+&Mitochondria+S-Adenosyl-L-homocysteine&Mitochondria	R00064		3-Hexaprenyl-4,5-dihydroxybenzoate&Mitochondria+S-Adenosyl-L-methionine&Mitochondria->3-Hexaprenyl-4-hydroxy-5-methoxybenzoate&Mitochondria+H+&Mitochondria+S-Adenosyl-L-homocysteine&Mitochondria	r290	PAS_chr3_0169	#	3-Hexaprenyl-4,5-dihydroxybenzoate&Mitochondria+S-Adenosyl-L-methionine&Mitochondria->3-Hexaprenyl-4-hydroxy-5-methoxybenzoate&Mitochondria+S-Adenosyl-L-homocysteine&Mitochondria+H+&Mitochondria	reaction-1006	PAS_chr3_0169	#		3-Hexaprenyl-4,5-dihydroxybenzoate&Mitochondria+S-Adenosyl-L-methionine&Mitochondria->3-Hexaprenyl-4-hydroxy-5-methoxybenzoate&Mitochondria+H+&Mitochondria+S-Adenosyl-L-homocysteine&Mitochondria	PAS_chr3_0169	EC 2.1.1.114	R04711	all same	#
D-erythro-1-(Imidazol-4-yl)glycerol3-phosphate&Cytoplasm->3-(Imidazol-4-yl)-2-oxopropylphosphate&Cytoplasm+H2O&Cytoplasm	R00744		D-erythro-1-(Imidazol-4-yl)glycerol3-phosphate&Cytoplasm->3-(Imidazol-4-yl)-2-oxopropylphosphate&Cytoplasm+H2O&Cytoplasm	r908	PAS_chr3_0788	#	D-erythro-1-(Imidazol-4-yl)glycerol3-phosphate&Cytoplasm->H2O&Cytoplasm+3-(Imidazol-4-yl)-2-oxopropylphosphate&Cytoplasm	reaction-623	PAS_chr3_0788	#		D-erythro-1-(Imidazol-4-yl)glycerol3-phosphate&Cytoplasm->3-(Imidazol-4-yl)-2-oxopropylphosphate&Cytoplasm+H2O&Cytoplasm	PAS_chr3_0788	EC 4.2.1.19	R03457	all same	#
H2O&Cytoplasm+4Porphobilinogen&Cytoplasm->4Ammonium&Cytoplasm+Hydroxymethylbilane&Cytoplasm	R00019		H2O&Cytoplasm+4Porphobilinogen&Cytoplasm->Hydroxymethylbilane&Cytoplasm+4Ammonium&Cytoplasm	r512	PAS_chr1-4_0303	#	H2O&Cytoplasm+4Porphobilinogen&Cytoplasm->4Ammonium&Cytoplasm+Hydroxymethylbilane&Cytoplasm	reaction-1206	PAS_chr1-4_0303	#		H2O&Cytoplasm+4Porphobilinogen&Cytoplasm->4Ammonium&Cytoplasm+Hydroxymethylbilane&Cytoplasm	PAS_chr1-4_0303	EC 2.5.1.61	R00084	all same	#
L-Threonine&Cytoplasm->2-Oxobutanoate&Cytoplasm+Ammonium&Cytoplasm	R01155		L-Threonine&Cytoplasm->2-Oxobutanoate&Cytoplasm+Ammonium&Cytoplasm	r958	PAS_chr1-4_0243, PAS_chr2-2_0408	#	L-Threonine&Cytoplasm->2-Oxobutanoate&Cytoplasm+Ammonium&Cytoplasm	reaction-186	PAS_chr1-4_0243, PAS_chr2-2_0408	#		L-Threonine&Cytoplasm->2-Oxobutanoate&Cytoplasm+Ammonium&Cytoplasm	PAS_chr1-4_0243, PAS_chr2-2_0408	EC 4.3.1.19	R00996	all same	#
Ammonium&Cytoplasm+ATP&Cytoplasm+L-Glutamate&Cytoplasm->ADP&Cytoplasm+H+&Cytoplasm+L-Glutamine&Cytoplasm+Orthophosphate&Cytoplasm	R00610		ATP&Cytoplasm+L-Glutamate&Cytoplasm+Ammonium&Cytoplasm->ADP&Cytoplasm+L-Glutamine&Cytoplasm+Orthophosphate&Cytoplasm	r1050	PAS_chr4_0785	#	Ammonium&Cytoplasm+ATP&Cytoplasm+L-Glutamate&Cytoplasm->ADP&Cytoplasm+H+&Cytoplasm+L-Glutamine&Cytoplasm+Orthophosphate&Cytoplasm	reaction-38	PAS_chr4_0785	#		Ammonium&Cytoplasm+ATP&Cytoplasm+L-Glutamate&Cytoplasm->ADP&Cytoplasm+L-Glutamine&Cytoplasm+Orthophosphate&Cytoplasm	PAS_chr4_0785	EC 6.3.1.2	R00253	all same	#
(Indol-3-yl)acetamide&Cytoplasm+H2O&Cytoplasm->Ammonium&Cytoplasm+Indole-3-acetate&Cytoplasm	R00225		(Indol-3-yl)acetamide&Cytoplasm+H2O&Cytoplasm->Indole-3-acetate&Cytoplasm+Ammonium&Cytoplasm	r791	PAS_chr3_0283	#	H2O&Cytoplasm+(Indol-3-yl)acetamide&Cytoplasm->Ammonium&Cytoplasm+Indole-3-acetate&Cytoplasm	reaction-717	PAS_chr3_0283	#		H2O&Cytoplasm+(Indol-3-yl)acetamide&Cytoplasm->Ammonium&Cytoplasm+Indole-3-acetate&Cytoplasm	PAS_chr3_0283	EC 3.5.1.4	R03096	all same	#
(R)-2,3-Dihydroxy-3-methylbutanoate&Mitochondria->3-Methyl-2-oxobutanoicacid&Mitochondria+H2O&Mitochondria	R00385		(R)-2,3-Dihydroxy-3-methylbutanoate&Mitochondria->3-Methyl-2-oxobutanoicacid&Mitochondria+H2O&Mitochondria	r949	PAS_chr1-4_0458	#	(R)-2,3-Dihydroxy-3-methylbutanoate&Mitochondria->3-Methyl-2-oxobutanoicacid&Mitochondria+H2O&Mitochondria	reaction-205	PAS_chr1-4_0458	#		(R)-2,3-Dihydroxy-3-methylbutanoate&Mitochondria->3-Methyl-2-oxobutanoicacid&Mitochondria+H2O&Mitochondria	PAS_chr1-4_0458	EC 4.2.1.9	R04441	all same	#
3-Methyl-2-oxobutanoicacid&Cytoplasm+5,10-Methylenetetrahydrofolate&Cytoplasm+H2O&Cytoplasm->2-Dehydropantoate&Cytoplasm+Tetrahydrofolate&Cytoplasm	R00841		3-Methyl-2-oxobutanoicacid&Cytoplasm+5,10-Methylenetetrahydrofolate&Cytoplasm+H2O&Cytoplasm->2-Dehydropantoate&Cytoplasm+Tetrahydrofolate&Cytoplasm	r309	PAS_chr3_1012	#	3-Methyl-2-oxobutanoicacid&Cytoplasm+5,10-Methylenetetrahydrofolate&Cytoplasm+H2O&Cytoplasm->2-Dehydropantoate&Cytoplasm+Tetrahydrofolate&Cytoplasm	reaction-605	PAS_chr3_1012	#		3-Methyl-2-oxobutanoicacid&Cytoplasm+5,10-Methylenetetrahydrofolate&Cytoplasm+H2O&Cytoplasm->2-Dehydropantoate&Cytoplasm+Tetrahydrofolate&Cytoplasm	PAS_chr3_1012	EC 2.1.2.11	R01226	all same	#
(R)-2,3-Dihydroxy-3-methylpentanoate&Mitochondria->(S)-3-Methyl-2-oxopentanoicacid&Mitochondria+H2O&Mitochondria	R00386		(R)-2,3-Dihydroxy-3-methylpentanoate&Mitochondria=(S)-3-Methyl-2-oxopentanoicacid&Mitochondria+H2O&Mitochondria	r948	PAS_chr1-4_0458	#	(R)-2,3-Dihydroxy-3-methylpentanoate&Mitochondria->(S)-3-Methyl-2-oxopentanoicacid&Mitochondria+H2O&Mitochondria	reaction-151	PAS_chr1-4_0458	#		(R)-2,3-Dihydroxy-3-methylpentanoate&Mitochondria->(S)-3-Methyl-2-oxopentanoicacid&Mitochondria+H2O&Mitochondria	PAS_chr1-4_0458	EC 4.2.1.9	R05070	all same	#
2-Oxoglutarate&Cytoplasm+L-Isoleucine&Cytoplasm=(S)-3-Methyl-2-oxopentanoicacid&Cytoplasm+L-Glutamate&Cytoplasm	R00749		(S)-3-Methyl-2-oxopentanoicacid&Cytoplasm+L-Glutamate&Cytoplasm=2-Oxoglutarate&Cytoplasm+L-Isoleucine&Cytoplasm	r533	PAS_chr4_0248	#	2-Oxoglutarate&Cytoplasm+L-Isoleucine&Cytoplasm=(S)-3-Methyl-2-oxopentanoicacid&Cytoplasm+L-Glutamate&Cytoplasm	reaction-61	PAS_chr4_0248	#		2-Oxoglutarate&Cytoplasm+L-Isoleucine&Cytoplasm=(S)-3-Methyl-2-oxopentanoicacid&Cytoplasm+L-Glutamate&Cytoplasm	PAS_chr4_0248	EC 2.6.1.42	R02199	all same	#
D-Glucose1-phosphate&Cytoplasm+H+&Cytoplasm+UTP&Cytoplasm=Diphosphate&Cytoplasm+UDP-glucose&Cytoplasm	R00582		D-glucose1-phosphate&Cytoplasm+UTP&Cytoplasm=Diphosphate&Cytoplasm+UDP-glucose&Cytoplasm	r657	PAS_chr1-3_0122	#	D-Glucose1-phosphate&Cytoplasm+H+&Cytoplasm+UTP&Cytoplasm=Diphosphate&Cytoplasm+UDP-glucose&Cytoplasm	reaction-508	PAS_chr1-3_0122	#		D-Glucose1-phosphate&Cytoplasm+UTP&Cytoplasm=Diphosphate&Cytoplasm+UDP-glucose&Cytoplasm	PAS_chr1-3_0122	EC 2.7.7.9	R00289	all same	#
2-Isopropylmaleate&Cytoplasm+H2O&Cytoplasm=(2S)-2-Isopropylmalate&cytoplasm	R00766		(2S)-2-Isopropylmalate&Cytoplasm=2-Isopropylmaleate&Cytoplasm+H2O&Cytoplasm	r921	PAS_chr2-1_0368	#	2-Isopropylmaleate&Cytoplasm+H2O&Cytoplasm=(2S)-2-Isopropylmalate&Cytoplasm	reaction-599	PAS_chr2-1_0368	#		2-Isopropylmaleate&Cytoplasm+H2O&Cytoplasm=(2S)-2-Isopropylmalate&Cytoplasm	PAS_chr2-1_0368	EC 4.2.1.33	R03968	all same	#
(2R,3S)-3-Isopropylmalate&Cytoplasm+NAD+&Cytoplasm->(2S)-2-Isopropyl-3-oxosuccinate&Cytoplasm+H+&Cytoplasm+NADH&Cytoplasm	R00764		(2R,3S)-3-Isopropylmalate&Cytoplasm+NAD+&Cytoplasm=(2S)-2-Isopropyl-3-oxosuccinate&Cytoplasm+H+&Cytoplasm+NADH&Cytoplasm	r78	PAS_chr3_0039	#	(2R,3S)-3-Isopropylmalate&Cytoplasm+NAD+&Cytoplasm->(2S)-2-Isopropyl-3-oxosuccinate&Cytoplasm+H+&Cytoplasm+NADH&Cytoplasm	reaction-822	PAS_chr3_0039	#		(2R,3S)-3-Isopropylmalate&Cytoplasm+NAD+&Cytoplasm->(2S)-2-Isopropyl-3-oxosuccinate&Cytoplasm+H+&Cytoplasm+NADH&Cytoplasm	PAS_chr3_0039	EC 1.1.1.85	R04426	all same	#
14-Demethyllanosterol&Cytoplasm+3H+&Cytoplasm+3NADPH&Cytoplasm+3Oxygen&Cytoplasm->4alpha-Methylzymosterol-4-carboxylate&Cytoplasm+4H2O&Cytoplasm+3NADP+&Cytoplasm	R00300		14-Demethyllanosterol&Cytoplasm+3H+&Cytoplasm+3NADPH&Cytoplasm+3Oxygen&Cytoplasm->4alpha-Methylzymosterol-4-carboxylate&Cytoplasm+4H2O&Cytoplasm+3NADP+&Cytoplasm	r120	PAS_chr3_0053	#	14-Demethyllanosterol&Cytoplasm+3H+&Cytoplasm+3NADPH&Cytoplasm+3Oxygen&Cytoplasm->4alpha-Methylzymosterol-4-carboxylate&Cytoplasm+4H2O&Cytoplasm+3NADP+&Cytoplasm	reaction-1175	PAS_chr3_0053	#		14-Demethyllanosterol&Cytoplasm+3H+&Cytoplasm+3NADPH&Cytoplasm+3Oxygen&Cytoplasm->4alpha-Methylzymosterol-4-carboxylate&Cytoplasm+4H2O&Cytoplasm+3NADP+&Cytoplasm	PAS_chr3_0053	EC 1.14.13.72	R07509	all same	#
Inositol1-phosphate&Cytoplasm+H2O&Cytoplasm->myo-Inositol&Cytoplasm+Orthophosphate&Cytoplasm	R00837		H2O&Cytoplasm+Inositol1-phosphate&Cytoplasm->myo-Inositol&Cytoplasm+Orthophosphate&Cytoplasm	r710	PAS_chr4_0730	#	Inositol1-phosphate&Cytoplasm+H2O&Cytoplasm->myo-Inositol&Cytoplasm+Orthophosphate&Cytoplasm	reaction-96	PAS_chr4_0730	#		Inositol1-phosphate&Cytoplasm+H2O&Cytoplasm->myo-Inositol&Cytoplasm+Orthophosphate&Cytoplasm	PAS_chr4_0730	EC 3.1.3.25	R01185	all same	#
H+&Cytoplasm+NADPH&Cytoplasm+Oxygen&Cytoplasm+Sphinganine&Cytoplasm->H2O&Cytoplasm+NADP+&Cytoplasm+Phytosphingosine(C18:1)&Cytoplasm	R01027		H+&Cytoplasm+NADPH&Cytoplasm+Oxygen&Cytoplasm+Sphinganine&Cytoplasm->H2O&Cytoplasm+NADP+&Cytoplasm+Phytosphingosine(C18:1)&Cytoplasm	r107	PAS_chr3_0425, PAS_chr3_0939	#	H+&Cytoplasm+NADPH&Cytoplasm+Oxygen&Cytoplasm+Sphinganine&Cytoplasm->H2O&Cytoplasm+NADP+&Cytoplasm+Phytosphingosine(C18:1)&Cytoplasm	reaction-798	PAS_chr3_0425	#		H+&Cytoplasm+NADPH&Cytoplasm+Oxygen&Cytoplasm+Sphinganine&Cytoplasm->H2O&Cytoplasm+NADP+&Cytoplasm+Phytosphingosine(C18:1)&Cytoplasm	PAS_chr3_0425	EC 1.14.13.169	R06525	all same- in ILC r108-ONLY DIRECTION IS DIFFERENT	#
Deoxyinosine&Cytoplasm+Orthophosphate&Cytoplasm=2-Deoxy-D-ribose1-phosphate&Cytoplasm+Hypoxanthine&Cytoplasm	R01045		Deoxyinosine&Cytoplasm+Orthophosphate&Cytoplasm=2-Deoxy-D-ribose1-phosphate&Cytoplasm+Hypoxanthine&Cytoplasm	r473	PAS_chr1-1_0132	#	Deoxyinosine&Cytoplasm+Orthophosphate&Cytoplasm=2-Deoxy-D-ribose1-phosphate&Cytoplasm+Hypoxanthine&Cytoplasm	reaction-912	PAS_chr1-1_0132	#		Deoxyinosine&Cytoplasm+Orthophosphate&Cytoplasm->2-Deoxy-D-ribose1-phosphate&Cytoplasm+Hypoxanthine&Cytoplasm	PAS_chr1-1_0132	EC 2.4.2.1	R02748	all same-direction changed	#
ATP&Cytoplasm+L-Phenylalanine&Cytoplasm+tRNA(Phe)&Cytoplasm->AMP&Cytoplasm+Diphosphate&Cytoplasm+L-Phenylalanyl-tRNA(Phe)&Cytoplasm	R00974		ATP&Cytoplasm+L-Phenylalanine&Cytoplasm+tRNA(Phe)&Cytoplasm->AMP&Cytoplasm+Diphosphate&Cytoplasm+L-Phenylalanyl-tRNA(Phe)&Cytoplasm	r1023	PAS_chr3_0144:PAS_chr4_0276	#	ATP&Cytoplasm+L-Phenylalanine&Cytoplasm+tRNA(Phe)&Cytoplasm->AMP&Cytoplasm+Diphosphate&Cytoplasm+L-Phenylalanyl-tRNA(Phe)&Cytoplasm	reaction-100	PAS_chr3_0144+PAS_chr4_0276	#		ATP&Cytoplasm+L-Phenylalanine&Cytoplasm+tRNA(Phe)&Cytoplasm->AMP&Cytoplasm+Diphosphate&Cytoplasm+L-Phenylalanyl-tRNA(Phe)&Cytoplasm	PAS_chr1-4_0558, PAS_chr3_0144, PAS_chr4_0276	EC 6.1.1.20	R03660	another enyzme added	#
ATP&Cytoplasm+L-Threonine&Cytoplasm+tRNA(Thr)&Cytoplasm->AMP&Cytoplasm+Diphosphate&Cytoplasm+L-Threonyl-tRNA(Thr)&Cytoplasm	R01160		ATP&Cytoplasm+L-Threonine&Cytoplasm+tRNA(Thr)&Cytoplasm->AMP&Cytoplasm+Diphosphate&Cytoplasm+L-Threonyl-tRNA(Thr)&Cytoplasm	r1030	PAS_chr2-2_0238	#	ATP&Cytoplasm+L-Threonine&Cytoplasm+tRNA(Thr)&Cytoplasm->AMP&Cytoplasm+Diphosphate&Cytoplasm+L-Threonyl-tRNA(Thr)&Cytoplasm	reaction-126	PAS_chr2-2_0238	#		ATP&Cytoplasm+L-Threonine&Cytoplasm+tRNA(Thr)&Cytoplasm->AMP&Cytoplasm+Diphosphate&Cytoplasm+L-Threonyl-tRNA(Thr)&Cytoplasm	PAS_chr2-1_0673, PAS_chr2-2_0238	EC 6.1.1.3	R03663	another enyzme added	#
ATP&Cytoplasm+L-Tryptophan&Cytoplasm+tRNA(Trp)&Cytoplasm->AMP&Cytoplasm+Diphosphate&Cytoplasm+L-Tryptophanyl-tRNA(Trp)&Cytoplasm	R01188		ATP&Cytoplasm+L-Tryptophan&Cytoplasm+tRNA(Trp)&Cytoplasm->AMP&Cytoplasm+Diphosphate&Cytoplasm+L-Tryptophanyl-tRNA(Trp)&Cytoplasm	r1022	PAS_chr3_0165	#	ATP&Cytoplasm+L-Tryptophan&Cytoplasm+tRNA(Trp)&Cytoplasm->AMP&Cytoplasm+Diphosphate&Cytoplasm+L-Tryptophanyl-tRNA(Trp)&Cytoplasm	reaction-1065	PAS_chr3_0165	#		ATP&Cytoplasm+L-Tryptophan&Cytoplasm+tRNA(Trp)&Cytoplasm->AMP&Cytoplasm+Diphosphate&Cytoplasm+L-Tryptophanyl-tRNA(Trp)&Cytoplasm	PAS_chr2-2_0245, PAS_chr3_0165	EC 6.1.1.2	R03664	another enyzme added	#
ATP&Cytoplasm+L-Tyrosine&Cytoplasm+tRNA(Tyr)&Cytoplasm->AMP&Cytoplasm+Diphosphate&Cytoplasm+L-Tyrosyl-tRNA(Tyr)&Cytoplasm	R01200		ATP&Cytoplasm+L-Tyrosine&Cytoplasm+tRNA(Tyr)&Cytoplasm->AMP&Cytoplasm+Diphosphate&Cytoplasm+L-Tyrosyl-tRNA(Tyr)&Cytoplasm	r1000	PAS_chr4_0522	#	ATP&Cytoplasm+L-Tyrosine&Cytoplasm+tRNA(Tyr)&Cytoplasm->AMP&Cytoplasm+Diphosphate&Cytoplasm+L-Tyrosyl-tRNA(Tyr)&Cytoplasm	reaction-1067	PAS_chr4_0522	#		ATP&Cytoplasm+L-Tyrosine&Cytoplasm+tRNA(Tyr)&Cytoplasm->AMP&Cytoplasm+Diphosphate&Cytoplasm+L-Tyrosyl-tRNA(Tyr)&Cytoplasm	PAS_chr3_1110, PAS_chr4_0522	EC 6.1.1.1	R02918	another enyzme added	#
L-Serine&Cytoplasm+Tetrahydrofolate&Cytoplasm=5,10-Methylenetetrahydrofolate&Cytoplasm+Glycine&Cytoplasm+H2O&Cytoplasm	R00599		5,10-Methylenetetrahydrofolate&Cytoplasm+Glycine&Cytoplasm+H2O&Cytoplasm=L-Serine&Cytoplasm+Tetrahydrofolate&Cytoplasm	r304	PAS_chr4_0415	#	L-Serine&Cytoplasm+Tetrahydrofolate&Cytoplasm=5,10-Methylenetetrahydrofolate&Cytoplasm+Glycine&Cytoplasm+H2O&Cytoplasm	reaction-222	PAS_chr4_0415	#		L-Serine&Cytoplasm+Tetrahydrofolate&Cytoplasm=5,10-Methylenetetrahydrofolate&Cytoplasm+Glycine&Cytoplasm+H2O&Cytoplasm	PAS_chr4_0415, PAS_chr4_0587	EC 2.1.2.1	R00945	another enyzme added	#
ATP&Cytoplasm+L-Asparagine&Cytoplasm+tRNA(Asn)&Cytoplasm->AMP&Cytoplasm+Diphosphate&Cytoplasm+L-Asparaginyl-tRNA(Asn)&Cytoplasm	R00256		ATP&Cytoplasm+L-Asparagine&Cytoplasm+tRNA(Asn)&Cytoplasm->AMP&Cytoplasm+Diphosphate&Cytoplasm+L-Asparaginyl-tRNA(Asn)&Cytoplasm	r1028	PAS_chr1-1_0390	#	ATP&Cytoplasm+L-Asparagine&Cytoplasm+tRNA(Asn)&Cytoplasm->AMP&Cytoplasm+Diphosphate&Cytoplasm+L-Asparaginyl-tRNA(Asn)&Cytoplasm	reaction-288	PAS_chr1-1_0390	#		ATP&Cytoplasm+L-Asparagine&Cytoplasm+tRNA(Asn)&Cytoplasm->AMP&Cytoplasm+Diphosphate&Cytoplasm+L-Asparaginyl-tRNA(Asn)&Cytoplasm	PAS_chr1-1_0390, PAS_chr1-1_0392	EC 6.1.1.22	R03648	another gene added	#
2-Oxoglutarate&Cytoplasm+L-Aspartate&Cytoplasm=L-Glutamate&Cytoplasm+Oxaloacetate&Cytoplasm	R00268		2-Oxoglutarate&Cytoplasm+L-Aspartate&Cytoplasm=L-Glutamate&Cytoplasm+Oxaloacetate&Cytoplasm	r518	PAS_chr4_0974	#	2-Oxoglutarate&Cytoplasm+L-Aspartate&Cytoplasm=L-Glutamate&Cytoplasm+Oxaloacetate&Cytoplasm	reaction-8	PAS_chr4_0974	#		2-Oxoglutarate&Cytoplasm+L-Aspartate&Cytoplasm=L-Glutamate&Cytoplasm+Oxaloacetate&Cytoplasm	PAS_chr1-1_0200, PAS_chr4_0974	EC 2.6.1.1	R00355	another gene added	#
ATP&Cytoplasm+L-Aspartate&Cytoplasm+tRNA(Asp)&Cytoplasm->AMP&Cytoplasm+Diphosphate&Cytoplasm+L-Aspartyl-tRNA(Asp)&Cytoplasm	R00271		ATP&Cytoplasm+L-Aspartate&Cytoplasm+tRNA(Asp)&Cytoplasm->AMP&Cytoplasm+Diphosphate&Cytoplasm+L-Aspartyl-tRNA(Asp)&Cytoplasm	r1007	PAS_chr1-4_0095	#	ATP&Cytoplasm+L-Aspartate&Cytoplasm+tRNA(Asp)&Cytoplasm->AMP&Cytoplasm+Diphosphate&Cytoplasm+L-Aspartyl-tRNA(Asp)&Cytoplasm	reaction-291	PAS_chr1-4_0095	#		ATP&Cytoplasm+L-Aspartate&Cytoplasm+tRNA(Asp)&Cytoplasm->AMP&Cytoplasm+Diphosphate&Cytoplasm+L-Aspartyl-tRNA(Asp)&Cytoplasm	PAS_chr1-4_0095, PAS_chr4_0101	EC 6.1.1.12	R05577	another gene added	#
Acetyl-CoA&Peroxisome+Carnitine&Peroxisome=CoA&Peroxisome+O-Acetylcarnitine&Peroxisome	R00344		Acetyl-CoA&Peroxisome+Carnitine&Peroxisome=CoA&Peroxisome+O-Acetylcarnitine&Peroxisome	r405	PAS_chr3_0069	#	Acetyl-CoA&Peroxisome+Carnitine&Peroxisome=CoA&Peroxisome+O-Acetylcarnitine&Peroxisome	reaction-753	PAS_chr3_0069	#		Acetyl-CoA&Peroxisome+Carnitine&Peroxisome=CoA&Peroxisome+O-Acetylcarnitine&Peroxisome	PAS_chr1-4_0074, PAS_chr3_0069	EC 2.3.1.7	R02396	another gene added	#
D-Erythrose4-phosphate&Cytoplasm+H2O&Cytoplasm+Phosphoenolpyruvate&Cytoplasm->2-Dehydro-3-deoxy-D-arabino-heptonate7-phosphate&Cytoplasm+Orthophosphate&Cytoplasm	R00376		D-Erythrose4-phosphate&Cytoplasm+H2O&Cytoplasm+Phosphoenolpyruvate&Cytoplasm->2-Dehydro-3-deoxy-D-arabino-heptonate7-phosphate&Cytoplasm+Orthophosphate&Cytoplasm	r510	PAS_chr1-4_0218, PAS_chr3_0936	#	D-Erythrose4-phosphate&Cytoplasm+H2O&Cytoplasm+Phosphoenolpyruvate&Cytoplasm->2-Dehydro-3-deoxy-D-arabino-heptonate7-phosphate&Cytoplasm+Orthophosphate&Cytoplasm	reaction-624	PAS_chr1-4_0218, PAS_chr3_0936	#		D-Erythrose4-phosphate&Cytoplasm+H2O&Cytoplasm+Phosphoenolpyruvate&Cytoplasm->2-Dehydro-3-deoxy-D-arabino-heptonate7-phosphate&Cytoplasm+Orthophosphate&Cytoplasm	PAS_chr1-4_0218, PAS_chr2-1_0473, PAS_chr3_0936	EC 2.5.1.54	R01826	another gene added	#
ATP&Cytoplasm+L-Glutamate&Cytoplasm+tRNA(Glu)&Cytoplasm->AMP&Cytoplasm+Diphosphate&Cytoplasm+L-Glutamyl-tRNA(Glu)&Cytoplasm	R00631		ATP&Cytoplasm+L-Glutamate&Cytoplasm+tRNA(Glu)&Cytoplasm->AMP&Cytoplasm+Diphosphate&Cytoplasm+L-Glutamyl-tRNA(Glu)&Cytoplasm	r1016	PAS_chr1-4_0598	#	ATP&Cytoplasm+L-Glutamate&Cytoplasm+tRNA(Glu)&Cytoplasm->AMP&Cytoplasm+Diphosphate&Cytoplasm+L-Glutamyl-tRNA(Glu)&Cytoplasm	reaction-40	PAS_chr1-4_0598	#		ATP&Cytoplasm+L-Glutamate&Cytoplasm+tRNA(Glu)&Cytoplasm->AMP&Cytoplasm+Diphosphate&Cytoplasm+L-Glutamyl-tRNA(Glu)&Cytoplasm	PAS_chr1-1_0241, PAS_chr1-4_0598	EC 6.1.1.17	R05578	another gene added	#
ATP&Cytoplasm+L-Isoleucine&Cytoplasm+tRNA(Ile)&Cytoplasm->AMP&Cytoplasm+Diphosphate&Cytoplasm+L-Isoleucyl-tRNA(Ile)&Cytoplasm	R00752		ATP&Cytoplasm+L-Isoleucine&Cytoplasm+tRNA(Ile)&Cytoplasm->AMP&Cytoplasm+Diphosphate&Cytoplasm+L-Isoleucyl-tRNA(Ile)&Cytoplasm	r1034	PAS_chr4_0709	#	ATP&Cytoplasm+L-Isoleucine&Cytoplasm+tRNA(Ile)&Cytoplasm->AMP&Cytoplasm+Diphosphate&Cytoplasm+L-Isoleucyl-tRNA(Ile)&Cytoplasm	reaction-62	PAS_chr4_0709	#		ATP&Cytoplasm+L-Isoleucine&Cytoplasm+tRNA(Ile)&Cytoplasm->AMP&Cytoplasm+Diphosphate&Cytoplasm+L-Isoleucyl-tRNA(Ile)&Cytoplasm	PAS_chr2-1_0123, PAS_chr4_0709	EC 6.1.1.5	R03656	another gene added	#
ATP&Cytoplasm+L-Leucine&Cytoplasm+tRNA(Leu)&Cytoplasm->AMP&Cytoplasm+Diphosphate&Cytoplasm+L-Leucyl-tRNA&Cytoplasm	R00784		ATP&Cytoplasm+L-Leucine&Cytoplasm+tRNA(Leu)&Cytoplasm->AMP&Cytoplasm+Diphosphate&Cytoplasm+L-Leucyl-tRNA&Cytoplasm	r1032	PAS_chr4_0393	#	ATP&Cytoplasm+L-Leucine&Cytoplasm+tRNA(Leu)&Cytoplasm->AMP&Cytoplasm+Diphosphate&Cytoplasm+L-Leucyl-tRNA&Cytoplasm	reaction-73	PAS_chr4_0393	#		ATP&Cytoplasm+L-Leucine&Cytoplasm+tRNA(Leu)&Cytoplasm->AMP&Cytoplasm+Diphosphate&Cytoplasm+L-Leucyl-tRNA&Cytoplasm	PAS_chr1-4_0534, PAS_chr4_0393	EC 6.1.1.4	R03657	another gene added	#
ATP&Cytoplasm+L-Lysine&Cytoplasm+tRNA(Lys)&Cytoplasm->AMP&Cytoplasm+Diphosphate&Cytoplasm+L-Lysyl-tRNA&Cytoplasm	R00796		ATP&Cytoplasm+L-Lysine&Cytoplasm+tRNA(Lys)&Cytoplasm->AMP&Cytoplasm+Diphosphate&Cytoplasm+L-Lysyl-tRNA&Cytoplasm	r1036	PAS_chr3_0949	#	ATP&Cytoplasm+L-Lysine&Cytoplasm+tRNA(Lys)&Cytoplasm->AMP&Cytoplasm+Diphosphate&Cytoplasm+L-Lysyl-tRNA&Cytoplasm	reaction-81	PAS_chr3_0949	#		ATP&Cytoplasm+L-Lysine&Cytoplasm+tRNA(Lys)&Cytoplasm->AMP&Cytoplasm+Diphosphate&Cytoplasm+L-Lysyl-tRNA&Cytoplasm	PAS_chr1-1_0047, PAS_chr3_0949	EC 6.1.1.6	R03658	another gene added	#
Acyl-carrierprotein&Cytoplasm+Malonyl-CoA&Cytoplasm=CoA&Cytoplasm+Malonyl-[acp]&Cytoplasm	R00809		Acyl-carrierprotein&Cytoplasm+Malonyl-CoA&Cytoplasm=CoA&Cytoplasm+Malonyl-[acp]&Cytoplasm	r388	PAS_chr1-4_0295:PAS_chr1-1_0008	#	Acyl-carrierprotein&Cytoplasm+Malonyl-CoA&Cytoplasm=CoA&Cytoplasm+Malonyl-[acp]&Cytoplasm	reaction-760	PAS_chr1-1_0008+PAS_chr1-4_0295	#		Acyl-carrierprotein&Cytoplasm+Malonyl-CoA&Cytoplasm=CoA&Cytoplasm+Malonyl-[acp]&Cytoplasm	PAS_chr2-1_0224, PAS_chr1-1_0008, PAS_chr1-4_0295	EC 2.3.1.39/EC 2.3.1.86	R01626	another gene added	#
(S)-Malate&Cytoplasm+NAD+&Cytoplasm=H+&Cytoplasm+NADH&Cytoplasm+Oxaloacetate&Cytoplasm	R00811		(S)-Malate&Cytoplasm+NAD+&Cytoplasm=H+&Cytoplasm+NADH&Cytoplasm+Oxaloacetate&Cytoplasm	r1104	PAS_chr4_0815	#	(S)-Malate&Cytoplasm+NAD+&Cytoplasm=H+&Cytoplasm+NADH&Cytoplasm+Oxaloacetate&Cytoplasm	reaction-835	PAS_chr4_0815	#		(S)-Malate&Cytoplasm+NAD+&Cytoplasm=H+&Cytoplasm+NADH&Cytoplasm+Oxaloacetate&Cytoplasm	PAS_chr2-1_0238, PAS_chr4_0815	EC 1.1.1.37	R00342	another gene added	#
ATP&Cytoplasm+L-Methionine&Cytoplasm+tRNA(Met)&Cytoplasm->AMP&Cytoplasm+Diphosphate&Cytoplasm+L-Methionyl-tRNA&Cytoplasm	R00823		ATP&Cytoplasm+L-Methionine&Cytoplasm+tRNA(Met)&Cytoplasm->AMP&Cytoplasm+Diphosphate&Cytoplasm+L-Methionyl-tRNA&Cytoplasm	r1002	PAS_chr2-1_0346	#	ATP&Cytoplasm+L-Methionine&Cytoplasm+tRNA(Met)&Cytoplasm->AMP&Cytoplasm+Diphosphate&Cytoplasm+L-Methionyl-tRNA&Cytoplasm	reaction-88	PAS_chr2-1_0346	#		ATP&Cytoplasm+L-Methionine&Cytoplasm+tRNA(Met)&Cytoplasm->AMP&Cytoplasm+Diphosphate&Cytoplasm+L-Methionyl-tRNA&Cytoplasm	PAS_chr2-1_0346, PAS_chr2-1_0396	EC 6.1.1.10	R03659	another gene added	#
D-Fructose2,6-bisphosphate&Cytoplasm+H2O&Cytoplasm->D-Fructose6-phosphate&Cytoplasm+Orthophosphate&Cytoplasm	R00530		D-Fructose2,6-bisphosphate&Cytoplasm+H2O&Cytoplasm->D-Fructose6-phosphate&Cytoplasm+Orthophosphate&Cytoplasm	r722	PAS_chr2-1_0870	#	D-Fructose2,6-bisphosphate&Cytoplasm+H2O&Cytoplasm->D-Fructose6-phosphate&Cytoplasm+Orthophosphate&Cytoplasm	reaction-626	PAS_chr2-1_0110	#		D-Fructose2,6-bisphosphate&Cytoplasm+H2O&Cytoplasm->D-Fructose6-phosphate&Cytoplasm+Orthophosphate&Cytoplasm	PAS_chr2-1_0110, PAS_chr4_0266	EC 3.1.3.46	R02731	another gene added onto the IPP668	#
Decanoyl-CoA&Peroxisome+Oxygen&Peroxisome->H2O2&Peroxisome+trans-Dec-2-enoyl-CoA&Peroxisome	R00127		Decanoyl-CoA&Peroxisome+Oxygen&Peroxisome->H2O2&Peroxisome+trans-Dec-2-enoyl-CoA&Peroxisome	r221	PAS_chr1-4_0538	#	Decanoyl-CoA&Peroxisome+Oxygen&Peroxisome->H2O2&Peroxisome+trans-Dec-2-enoyl-CoA&Peroxisome	reaction-869	PAS_chr1-4_0538	#		Decanoyl-CoA&peroxisome+FAD&peroxisome->trans-Dec-2-enoyl-CoA&peroxisome+FADH2&peroxisome	PAS_chr1-4_0538	EC 1.3.3.6	r04754	all same	#
Oxygen&Peroxisome+Octadecanoyl-CoA&Peroxisome->H2O2&Peroxisome+trans-Octadec-2-enoyl-CoA&Peroxisome	R00131		Oxygen&Peroxisome+Octadecanoyl-CoA&Peroxisome->H2O2&Peroxisome+trans-Octadec-2-enoyl-CoA&Peroxisome	r217	PAS_chr1-4_0538	#	Oxygen&Peroxisome+Octadecanoyl-CoA&Peroxisome->H2O2&Peroxisome+trans-Octadec-2-enoyl-CoA&Peroxisome	reaction-1028	PAS_chr1-4_0538	#		trans-Octadec-2-enoyl-CoA&Peroxisome+NADPH&Peroxisome+H+&Peroxisome->Octadecanoyl-CoA&Peroxisome+NADP+&Peroxisome	PAS_chr4_0311; PAS_chr4_0780	EC 1.3.1.38; EC 1.3.1.93	r07761	direction is opposite	#
3-Oxooctadecanoyl-CoA&Peroxisome+CoA&Peroxisome->Acetyl-CoA&Peroxisome+Palmitoyl-CoA&Peroxisome	R00109		3-Oxooctadecanoyl-CoA&Peroxisome+CoA&Peroxisome->Acetyl-CoA&Peroxisome+Palmitoyl-CoA&Peroxisome	r338	PAS_chr1-3_0016, PAS_chr2-1_0776	#	3-Oxooctadecanoyl-CoA&Peroxisome+CoA&Peroxisome->Acetyl-CoA&Peroxisome+Palmitoyl-CoA&Peroxisome	reaction-347	PAS_chr2-2_0267	#		Malonyl-CoA&peroxisome+Palmitoyl-CoA&peroxisome->3-Oxooctadecanoyl-CoA&peroxisome+CoA&peroxisome+CO2&peroxisome	PAS_chr3_0236, PAS_chr3_0602	EC 2.3.1.199	r07758	not exactly the same eq,	#
Oxygen&Peroxisome+Palmitoyl-CoA&Peroxisome->H2O2&Peroxisome+trans-Hexadec-2-enoyl-CoA&Peroxisome	R00130		Oxygen&Peroxisome+Palmitoyl-CoA&Peroxisome->H2O2&Peroxisome+trans-Hexadec-2-enoyl-CoA&Peroxisome	r218	PAS_chr1-4_0538	#	Oxygen&Peroxisome+Palmitoyl-CoA&Peroxisome->H2O2&Peroxisome+trans-Hexadec-2-enoyl-CoA&Peroxisome	reaction-902	PAS_chr1-4_0538	#		Palmitoyl-CoA&peroxisome+FAD&peroxisome->trans-Hexadec-2-enoyl-CoA&peroxisome+FADH2&peroxisome	PAS_chr1-4_0538	EC 1.3.3.6	r01279	not exactly the same eq,	#
H2O&Cytoplasm+Nicotinamide&Cytoplasm=Ammonium&Cytoplasm+Nicotinate&Cytoplasm	R00893		H2O&Cytoplasm+Nicotinamide&Cytoplasm=Ammonium&Cytoplasm+Nicotinate&Cytoplasm	r784	PAS_chr3_0361	#	H2O&Cytoplasm+Nicotinamide&Cytoplasm=Ammonium&Cytoplasm+Nicotinate&Cytoplasm	reaction-850	PAS_chr3_0361	#		H2O&Cytoplasm+Nicotinamide&Cytoplasm->Ammonium&Cytoplasm+Nicotinate&Cytoplasm	PAS_chr3_0361	EC 3.5.1.19	R01268	direction has been changed	#
H2O&Mitochondria+Nicotinamide&Mitochondria=Ammonium&Mitochondria+Nicotinate&Mitochondria	R00894		H2O&Mitochondria+Nicotinamide&Mitochondria=Ammonium&Mitochondria+Nicotinate&Mitochondria	r783	PAS_chr3_0361	#	H2O&Mitochondria+Nicotinamide&Mitochondria=Ammonium&Mitochondria+Nicotinate&Mitochondria	reaction-852	PAS_chr3_0361	#		H2O&Mitochondria+Nicotinamide&Mitochondria->Ammonium&Mitochondria+Nicotinate&Mitochondria	PAS_chr3_0361	EC 3.5.1.19	R01268	direction has been changed	#
2-Oxoglutarate&Cytoplasm+L-Valine&Cytoplasm=3-Methyl-2-oxobutanoicacid&Cytoplasm+L-Glutamate&Cytoplasm	R01224		3-Methyl-2-oxobutanoicacid&Cytoplasm+L-Glutamate&Cytoplasm=2-Oxoglutarate&Cytoplasm+L-Valine&Cytoplasm	r532	PAS_chr4_0248	#	2-Oxoglutarate&Cytoplasm+L-Valine&Cytoplasm=3-Methyl-2-oxobutanoicacid&Cytoplasm+L-Glutamate&Cytoplasm	reaction-137	PAS_chr4_0248	#		2-Oxoglutarate&Cytoplasm+L-Valine&Cytoplasm->3-Methyl-2-oxobutanoicacid&Cytoplasm+L-Glutamate&Cytoplasm	PAS_chr4_0248	EC 2.6.1.42	R01214	direction has been changed	#
3-Oxopalmitoyl-CoA&Peroxisome+CoA&Peroxisome->Acetyl-CoA&Peroxisome+Tetradecanoyl-CoA&Peroxisome	R00108		3-Oxopalmitoyl-CoA&Peroxisome+CoA&Peroxisome->Acetyl-CoA&Peroxisome+Tetradecanoyl-CoA&Peroxisome	r347	PAS_chr1-3_0016, PAS_chr2-1_0776	#	3-Oxopalmitoyl-CoA&Peroxisome+CoA&Peroxisome->Acetyl-CoA&Peroxisome+Tetradecanoyl-CoA&Peroxisome	reaction-346	PAS_chr2-2_0267	#		3-Oxopalmitoyl-CoA&Peroxisome+CoA&Peroxisome=Acetyl-CoA&Peroxisome+Tetradecanoyl-CoA&Peroxisome	PAS_chr2-2_0267	EC 2.3.1.16	R03991	direction has been changed	#
D-Glyceraldehyde&Cytoplasm+H+&Cytoplasm+NADPH&Cytoplasm->Glycerol&Cytoplasm+NADP+&Cytoplasm	R00189		D-Glyceraldehyde&Cytoplasm+H+&Cytoplasm+NADPH&Cytoplasm->Glycerol&Cytoplasm+NADP+&Cytoplasm	r34	NA	#	D-Glyceraldehyde&Cytoplasm+H+&Cytoplasm+NADPH&Cytoplasm->Glycerol&Cytoplasm+NADP+&Cytoplasm	reaction-509	PAS_chr3_0744, PAS_chr1-1_0360	#		D-Glyceraldehyde&Cytoplasm+H+&Cytoplasm+NADPH&Cytoplasm=Glycerol&Cytoplasm+NADP+&Cytoplasm	PAS_chr1-1_0357, PAS_chr4_0576	EC 1.1.1.2	R01041	direction has changed	#
2-Oxoglutarate&Cytoplasm+Ammonium&Cytoplasm+H+&Cytoplasm+NADPH&Cytoplasm->H2O&Cytoplasm+L-Glutamate&Cytoplasm+NADP+&Cytoplasm	R00621		2-Oxoglutarate&Cytoplasm+H+&Cytoplasm+NADPH&Cytoplasm+Ammonium&Cytoplasm->H2O&Cytoplasm+L-Glutamate&Cytoplasm+NADP+&Cytoplasm	r237	PAS_chr1-1_0107	#	2-Oxoglutarate&Cytoplasm+Ammonium&Cytoplasm+H+&Cytoplasm+NADPH&Cytoplasm->H2O&Cytoplasm+L-Glutamate&Cytoplasm+NADP+&Cytoplasm	reaction-472	PAS_chr1-1_0107	#		2-Oxoglutarate&Cytoplasm+Ammonium&Cytoplasm+H+&Cytoplasm+NADPH&Cytoplasm=H2O&Cytoplasm+L-Glutamate&Cytoplasm+NADP+&Cytoplasm	PAS_chr1-1_0107	EC 1.4.1.4	R00248	direction has changed	#
H2O&Cytoplasm+L-Glutamate&Cytoplasm+NAD+&Cytoplasm->2-Oxoglutarate&Cytoplasm+Ammonium&Cytoplasm+H+&Cytoplasm+NADH&Cytoplasm	R00620		H2O&Cytoplasm+L-Glutamate&Cytoplasm+NAD+&Cytoplasm->2-Oxoglutarate&Cytoplasm+H+&Cytoplasm+NADH&Cytoplasm+Ammonium&Cytoplasm	r236	PAS_chr2-1_0311	#	H2O&Cytoplasm+L-Glutamate&Cytoplasm+NAD+&Cytoplasm->2-Oxoglutarate&Cytoplasm+Ammonium&Cytoplasm+H+&Cytoplasm+NADH&Cytoplasm	reaction-649	PAS_chr2-1_0311	#		H2O&Cytoplasm+L-Glutamate&Cytoplasm+NAD+&Cytoplasm=2-Oxoglutarate&Cytoplasm+Ammonium&Cytoplasm+H+&Cytoplasm+NADH&Cytoplasm	PAS_chr2-1_0311	EC 1.4.1.2	R00243	direction has changed	#
S-Methyl-5-thio-D-ribose1-phosphate&Cytoplasm=S-Methyl-5-thio-D-ribulose1-phosphate&Cytoplasm	R00849		S-Methyl-5-thio-D-ribose1-phosphate&Cytoplasm->S-Methyl-5-thio-D-ribulose1-phosphate&Cytoplasm	r980	PAS_chr1-4_0545	#	S-Methyl-5-thio-D-ribose1-phosphate&Cytoplasm=S-Methyl-5-thio-D-ribulose1-phosphate&Cytoplasm	reaction-233	PAS_chr1-4_0545	#		S-Methyl-5-thio-D-ribose1-phosphate&Cytoplasm->S-Methyl-5-thio-D-ribulose1-phosphate&Cytoplasm	PAS_chr1-4_0545	EC 5.3.1.23	R04420	direction is same with ILC915	#
2-Oxoglutarate&Cytoplasm+L-Phenylalanine&Cytoplasm=L-Glutamate&Cytoplasm+Phenylpyruvate&Cytoplasm	R00973		L-Glutamate&Cytoplasm+Phenylpyruvate&Cytoplasm=2-Oxoglutarate&Cytoplasm+L-Phenylalanine&Cytoplasm	r522	PAS_chr1-4_0608, PAS_chr4_0147	#	2-Oxoglutarate&Cytoplasm+L-Phenylalanine&Cytoplasm=L-Glutamate&Cytoplasm+Phenylpyruvate&Cytoplasm	reaction-99	PAS_chr1-4_0608, PAS_chr4_0147	#		2-Oxoglutarate&Cytoplasm+L-Phenylalanine&Cytoplasm=L-Glutamate&Cytoplasm+Phenylpyruvate&Cytoplasm	PAS_chr1-1_0200, PAS_chr4_0974;PAS_chr1-4_0608;PAS_chr2-1_0684;PAS_chr1-4_0608	EC 2.6.1.1; EC 2.6.1.5; EC 2.6.1.9; EC 2.6.1.57	R00694	enzymes added	#
alpha,alpha'-Trehalose6-phosphate&Cytoplasm+H2O&Cytoplasm->alpha,alpha-Trehalose&Cytoplasm+Orthophosphate&Cytoplasm	R01177		alpha,alpha'-Trehalose6-phosphate&Cytoplasm+H2O&Cytoplasm->alpha,alpha-Trehalose&Cytoplasm+Orthophosphate&Cytoplasm	r707	PAS_chr1-3_0054	#	alpha,alpha'-Trehalose6-phosphate&Cytoplasm+H2O&Cytoplasm->alpha,alpha-Trehalose&Cytoplasm+Orthophosphate&Cytoplasm	reaction-258	PAS_c131_0017+PAS_chr1-3_0054+PAS_chr2-1_0739	#		alpha,alpha'-Trehalose6-phosphate&Cytoplasm+H2O&Cytoplasm->alpha,alpha-Trehalose&Cytoplasm+Orthophosphate&Cytoplasm	PAS_chr1-3_0054, PAS_chr2-1_0739	EC 3.1.3.12	R02778	enzymes are not exactly same with any model	#
4-Methylthio-2-oxobutanoicacid&Cytoplasm+L-Glutamate&Cytoplasm->2-Oxoglutarate&Cytoplasm+L-Methionine&Cytoplasm	R01208		4-Methylthio-2-oxobutanoicacid&Cytoplasm+L-Glutamate&Cytoplasm->2-Oxoglutarate&Cytoplasm+L-Methionine&Cytoplasm	r536	PAS_chr1-4_0608, PAS_chr4_0147	#	4-Methylthio-2-oxobutanoicacid&Cytoplasm+L-Glutamate&Cytoplasm->2-Oxoglutarate&Cytoplasm+L-Methionine&Cytoplasm	reaction-34	NA	#		4-Methylthio-2-oxobutanoicacid&Cytoplasm+L-Glutamate&Cytoplasm->2-Oxoglutarate&Cytoplasm+L-Methionine&Cytoplasm	PAS_chr1-4_0608	EC 2.6.1.5 /EC 2.6.1.57	R07396	enzymes are not exactly same with any model	#
CoA&Mitochondria+O-Acetylcarnitine&Mitochondria=Acetyl-CoA&Mitochondria+Carnitine&Mitochondria	R00343		Acetyl-CoA&Mitochondria+Carnitine&Mitochondria=CoA&Mitochondria+O-Acetylcarnitine&Mitochondria	r404	PAS_chr1-4_0074, PAS_chr3_0761	#	CoA&Mitochondria+O-Acetylcarnitine&Mitochondria=Acetyl-CoA&Mitochondria+Carnitine&Mitochondria	reaction-342	PAS_chr3_0069	#		CoA&Mitochondria+O-Acetylcarnitine&Mitochondria=Acetyl-CoA&Mitochondria+Carnitine&Mitochondria	PAS_chr1-4_0074, PAS_chr3_0069	EC 2.3.1.7	R02396	enzymes are not exactly same with any model	#
Glyceronephosphate&Mitochondria+H+&Mitochondria+NADH&Mitochondria->NAD+&Mitochondria+sn-Glycerol3-phosphate&Mitochondria	R00568		Glyceronephosphate&Mitochondria+H+&Mitochondria+NADH&Mitochondria->NAD+&Mitochondria+sn-Glycerol3-phosphate&Mitochondria	r76	PAS_chr2-2_0111	#	Glyceronephosphate&Mitochondria+H+&Mitochondria+NADH&Mitochondria->NAD+&Mitochondria+sn-Glycerol3-phosphate&Mitochondria	reaction-577	PAS_chr2-2_0111	#		Glyceronephosphate&Mitochondria+H+&Mitochondria+NADH&Mitochondria->NAD+&Mitochondria+sn-Glycerol3-phosphate&Mitochondria	PAS_chr2-2_0111	EC 1.1.1.8	R00842	both in cytoplasm and mitochondria	#
ATP&Mitochondria+L-Histidine&Mitochondria+tRNA(His)&Mitochondria->AMP&Mitochondria+Diphosphate&Mitochondria+L-Histidyl-tRNA(His)&Mitochondria	R00711		ATP&Mitochondria+L-Histidine&Mitochondria+tRNA(His)&Mitochondria->AMP&Mitochondria+Diphosphate&Mitochondria+L-Histidyl-tRNA(His)&Mitochondria	r1026	PAS_chr1-3_0244	#	ATP&Mitochondria+L-Histidine&Mitochondria+tRNA(His)&Mitochondria->AMP&Mitochondria+Diphosphate&Mitochondria+L-Histidyl-tRNA(His)&Mitochondria	reaction-58	PAS_chr1-3_0244	#		ATP&Mitochondria+L-Histidine&Mitochondria+tRNA(His)&Mitochondria->AMP&Mitochondria+Diphosphate&Mitochondria+L-Histidyl-tRNA(His)&Mitochondria	PAS_chr1-3_0244	EC 6.1.1.21	R03655	both in cytoplasm and mitochondria	#
Citrate&Mitochondria=Isocitrate&Mitochondria	R00137		Citrate&Mitochondria=Isocitrate&Mitochondria	r918	PAS_chr1-3_0104, PAS_chr3_0659	#	Citrate&Mitochondria=Isocitrate&Mitochondria	reaction-736	PAS_chr1-3_0104, PAS_chr3_0659	#		Citrate&Mitochondria=Isocitrate&Mitochondria	PAS_chr1-3_0104	EC 4.2.1.3	R01324	both in cytoplasm and mitochondria	#
ATP&Mitochondria+L-Asparagine&Mitochondria+tRNA(Asn)&Mitochondria->AMP&Mitochondria+Diphosphate&Mitochondria+L-Asparaginyl-tRNA(Asn)&Mitochondria	R00257		ATP&Mitochondria+L-Asparagine&Mitochondria+tRNA(Asn)&Mitochondria->AMP&Mitochondria+Diphosphate&Mitochondria+L-Asparaginyl-tRNA(Asn)&Mitochondria	r1027	PAS_chr1-1_0392	#	ATP&Mitochondria+L-Asparagine&Mitochondria+tRNA(Asn)&Mitochondria->AMP&Mitochondria+Diphosphate&Mitochondria+L-Asparaginyl-tRNA(Asn)&Mitochondria	reaction-299	PAS_chr1-1_0392	#		ATP&Mitochondria+L-Asparagine&Mitochondria+tRNA(Asn)&Mitochondria->AMP&Mitochondria+Diphosphate&Mitochondria+L-Asparaginyl-tRNA(Asn)&Mitochondria	PAS_chr1-1_0390, PAS_chr1-1_0392	EC 6.1.1.22	R03648	both in cytoplasm and mitochondria-check localisation of enzyme	#
2-Oxoglutarate&Mitochondria+L-Aspartate&Mitochondria=L-Glutamate&Mitochondria+Oxaloacetate&Mitochondria	R00269		2-Oxoglutarate&Mitochondria+L-Aspartate&Mitochondria=L-Glutamate&Mitochondria+Oxaloacetate&Mitochondria	r517	PAS_chr1-1_0200	#	2-Oxoglutarate&Mitochondria+L-Aspartate&Mitochondria=L-Glutamate&Mitochondria+Oxaloacetate&Mitochondria	reaction-11	PAS_chr1-1_0200	#		2-Oxoglutarate&Mitochondria+L-Aspartate&Mitochondria=L-Glutamate&Mitochondria+Oxaloacetate&Mitochondria	PAS_chr1-1_0200, PAS_chr4_0974	EC 2.6.1.1	R00355	both in cytoplasm and mitochondria-check localisation of enzyme	#
ATP&Mitochondria+L-Aspartate&Mitochondria+tRNA(Asp)&Mitochondria->AMP&Mitochondria+Diphosphate&Mitochondria+L-Aspartyl-tRNA(Asp)&Mitochondria	R00272		ATP&Mitochondria+L-Aspartate&Mitochondria+tRNA(Asp)&Mitochondria->AMP&Mitochondria+Diphosphate&Mitochondria+L-Aspartyl-tRNA(Asp)&Mitochondria	r1008	PAS_chr4_0101	#	ATP&Mitochondria+L-Aspartate&Mitochondria+tRNA(Asp)&Mitochondria->AMP&Mitochondria+Diphosphate&Mitochondria+L-Aspartyl-tRNA(Asp)&Mitochondria	reaction-300	PAS_chr4_0101	#		ATP&Mitochondria+L-Aspartate&Mitochondria+tRNA(Asp)&Mitochondria->AMP&Mitochondria+Diphosphate&Mitochondria+L-Aspartyl-tRNA(Asp)&Mitochondria	PAS_chr1-4_0095, PAS_chr4_0101	EC 6.1.1.12	R05577	both in cytoplasm and mitochondria-check localisation of enzyme	#
ATP&Mitochondria+L-Glutamate&Mitochondria+tRNA(Glu)&Mitochondria->AMP&Mitochondria+Diphosphate&Mitochondria+L-Glutamyl-tRNA(Glu)&Mitochondria	R00632		ATP&Mitochondria+L-Glutamate&Mitochondria+tRNA(Glu)&Mitochondria->AMP&Mitochondria+Diphosphate&Mitochondria+L-Glutamyl-tRNA(Glu)&Mitochondria	r1015	PAS_chr1-1_0241	#	ATP&Mitochondria+L-Glutamate&Mitochondria+tRNA(Glu)&Mitochondria->AMP&Mitochondria+Diphosphate&Mitochondria+L-Glutamyl-tRNA(Glu)&Mitochondria	reaction-46	PAS_chr1-1_0241	#		ATP&Mitochondria+L-Glutamate&Mitochondria+tRNA(Glu)&Mitochondria->AMP&Mitochondria+Diphosphate&Mitochondria+L-Glutamyl-tRNA(Glu)&Mitochondria	PAS_chr1-1_0241, PAS_chr1-4_0598	EC 6.1.1.17	R05578	both in cytoplasm and mitochondria-check localisation of enzyme	#
ATP&Mitochondria+L-Isoleucine&Mitochondria+tRNA(Ile)&Mitochondria->AMP&Mitochondria+Diphosphate&Mitochondria+L-Isoleucyl-tRNA(Ile)&Mitochondria	R00753		ATP&Mitochondria+L-Isoleucine&Mitochondria+tRNA(Ile)&Mitochondria->AMP&Mitochondria+Diphosphate&Mitochondria+L-Isoleucyl-tRNA(Ile)&Mitochondria	r1033	PAS_chr2-1_0123	#	ATP&Mitochondria+L-Isoleucine&Mitochondria+tRNA(Ile)&Mitochondria->AMP&Mitochondria+Diphosphate&Mitochondria+L-Isoleucyl-tRNA(Ile)&Mitochondria	reaction-67	PAS_chr2-1_0123	#		ATP&Mitochondria+L-Isoleucine&Mitochondria+tRNA(Ile)&Mitochondria->AMP&Mitochondria+Diphosphate&Mitochondria+L-Isoleucyl-tRNA(Ile)&Mitochondria	PAS_chr2-1_0123, PAS_chr4_0709	EC 6.1.1.5	R03656	both in cytoplasm and mitochondria-check localisation of enzyme	#
ATP&Mitochondria+L-Leucine&Mitochondria+tRNA(Leu)&Mitochondria->AMP&Mitochondria+Diphosphate&Mitochondria+L-Leucyl-tRNA&Mitochondria	R00785		ATP&Mitochondria+L-Leucine&Mitochondria+tRNA(Leu)&Mitochondria->AMP&Mitochondria+Diphosphate&Mitochondria+L-Leucyl-tRNA&Mitochondria	r1031	PAS_chr1-4_0534	#	ATP&Mitochondria+L-Leucine&Mitochondria+tRNA(Leu)&Mitochondria->AMP&Mitochondria+Diphosphate&Mitochondria+L-Leucyl-tRNA&Mitochondria	reaction-77	PAS_chr1-4_0534	#		ATP&Mitochondria+L-Leucine&Mitochondria+tRNA(Leu)&Mitochondria->AMP&Mitochondria+Diphosphate&Mitochondria+L-Leucyl-tRNA&Mitochondria	PAS_chr1-4_0534, PAS_chr4_0393	EC 6.1.1.4	R03657	both in cytoplasm and mitochondria-check localisation of enzyme	#
ATP&Mitochondria+L-Lysine&Mitochondria+tRNA(Lys)&Mitochondria->AMP&Mitochondria+Diphosphate&Mitochondria+L-Lysyl-tRNA&Mitochondria	R00797		ATP&Mitochondria+L-Lysine&Mitochondria+tRNA(Lys)&Mitochondria->AMP&Mitochondria+Diphosphate&Mitochondria+L-Lysyl-tRNA&Mitochondria	r1035	PAS_chr1-1_0047	#	ATP&Mitochondria+L-Lysine&Mitochondria+tRNA(Lys)&Mitochondria->AMP&Mitochondria+Diphosphate&Mitochondria+L-Lysyl-tRNA&Mitochondria	reaction-84	PAS_chr1-1_0047	#		ATP&Mitochondria+L-Lysine&Mitochondria+tRNA(Lys)&Mitochondria->AMP&Mitochondria+Diphosphate&Mitochondria+L-Lysyl-tRNA&Mitochondria	PAS_chr1-1_0047, PAS_chr3_0949	EC 6.1.1.6	R03658	both in cytoplasm and mitochondria-check localisation of enzyme	#
Acyl-carrierprotein&Mitochondria+Malonyl-CoA&Mitochondria=CoA&Mitochondria+Malonyl-[acp]&Mitochondria	R00810		Acyl-carrierprotein&Mitochondria+Malonyl-CoA&Mitochondria=CoA&Mitochondria+Malonyl-[acp]&Mitochondria	r389	PAS_chr2-1_0224	#	Acyl-carrierprotein&Mitochondria+Malonyl-CoA&Mitochondria=CoA&Mitochondria+Malonyl-[acp]&Mitochondria	reaction-761	PAS_chr3_0631, PAS_chr3_1119, PAS_chr2-1_0856, PAS_chr2-1_0224, PAS_chr4_0311, PAS_chr4_0511	#		Acyl-carrierprotein&Mitochondria+Malonyl-CoA&Mitochondria=CoA&Mitochondria+Malonyl-[acp]&Mitochondria	PAS_chr2-1_0224, PAS_chr1-1_0008, PAS_chr1-4_0295	EC 2.3.1.39/EC 2.3.1.86	R01626	both in cytoplasm and mitochondria-check localisation of enzyme	#
(S)-Malate&Mitochondria+NAD+&Mitochondria=H+&Mitochondria+NADH&Mitochondria+Oxaloacetate&Mitochondria	R00812		(S)-Malate&Mitochondria+NAD+&Mitochondria=H+&Mitochondria+NADH&Mitochondria+Oxaloacetate&Mitochondria	r63	PAS_chr2-1_0238	#	(S)-Malate&Mitochondria+NAD+&Mitochondria=H+&Mitochondria+NADH&Mitochondria+Oxaloacetate&Mitochondria	reaction-845	PAS_chr2-1_0238	#		(S)-Malate&Mitochondria+NAD+&Mitochondria=H+&Mitochondria+NADH&Mitochondria+Oxaloacetate&Mitochondria	PAS_chr2-1_0238, PAS_chr4_0815	EC 1.1.1.37	R00342	both in cytoplasm and mitochondria-check localisation of enzyme	#
ATP&Mitochondria+L-Methionine&Mitochondria+tRNA(Met)&Mitochondria->AMP&Mitochondria+Diphosphate&Mitochondria+L-Methionyl-tRNA&Mitochondria	R00824		ATP&Mitochondria+L-Methionine&Mitochondria+tRNA(Met)&Mitochondria->AMP&Mitochondria+Diphosphate&Mitochondria+L-Methionyl-tRNA&Mitochondria	r1001	PAS_chr2-1_0396	#	ATP&Mitochondria+L-Methionine&Mitochondria+tRNA(Met)&Mitochondria->AMP&Mitochondria+Diphosphate&Mitochondria+L-Methionyl-tRNA&Mitochondria	reaction-90	PAS_chr2-1_0396	#		ATP&Mitochondria+L-Methionine&Mitochondria+tRNA(Met)&Mitochondria->AMP&Mitochondria+Diphosphate&Mitochondria+L-Methionyl-tRNA&Mitochondria	PAS_chr2-1_0346, PAS_chr2-1_0396	EC 6.1.1.10	R03659	both in cytoplasm and mitochondria-check localisation of enzyme	#
ATP&Mitochondria+L-Phenylalanine&Mitochondria+tRNA(Phe)&Mitochondria->AMP&Mitochondria+Diphosphate&Mitochondria+L-Phenylalanyl-tRNA(Phe)&Mitochondria	R00975		ATP&Mitochondria+L-Phenylalanine&Mitochondria+tRNA(Phe)&Mitochondria->AMP&Mitochondria+Diphosphate&Mitochondria+L-Phenylalanyl-tRNA(Phe)&Mitochondria	r1024	PAS_chr1-4_0558	#	ATP&Mitochondria+L-Phenylalanine&Mitochondria+tRNA(Phe)&Mitochondria->AMP&Mitochondria+Diphosphate&Mitochondria+L-Phenylalanyl-tRNA(Phe)&Mitochondria	reaction-102	PAS_chr1-4_0558	#		ATP&Mitochondria+L-Phenylalanine&Mitochondria+tRNA(Phe)&Mitochondria->AMP&Mitochondria+Diphosphate&Mitochondria+L-Phenylalanyl-tRNA(Phe)&Mitochondria	PAS_chr1-4_0558, PAS_chr3_0144, PAS_chr4_0276	EC 6.1.1.20	R03660	both in cytoplasm and mitochondria-check localisation of enzyme	#
ATP&Mitochondria+L-Threonine&Mitochondria+tRNA(Thr)&Mitochondria->AMP&Mitochondria+Diphosphate&Mitochondria+L-Threonyl-tRNA(Thr)&Mitochondria	R01161		ATP&Mitochondria+L-Threonine&Mitochondria+tRNA(Thr)&Mitochondria->AMP&Mitochondria+Diphosphate&Mitochondria+L-Threonyl-tRNA(Thr)&Mitochondria	r1029	PAS_chr2-1_0673	#	ATP&Mitochondria+L-Threonine&Mitochondria+tRNA(Thr)&Mitochondria->AMP&Mitochondria+Diphosphate&Mitochondria+L-Threonyl-tRNA(Thr)&Mitochondria	reaction-129	PAS_chr2-1_0673	#		ATP&Mitochondria+L-Threonine&Mitochondria+tRNA(Thr)&Mitochondria->AMP&Mitochondria+Diphosphate&Mitochondria+L-Threonyl-tRNA(Thr)&Mitochondria	PAS_chr2-1_0673, PAS_chr2-2_0238	EC 6.1.1.3	R03663	both in cytoplasm and mitochondria-check localisation of enzyme	#
ATP&Mitochondria+L-Tryptophan&Mitochondria+tRNA(Trp)&Mitochondria->AMP&Mitochondria+Diphosphate&Mitochondria+L-Tryptophanyl-tRNA(Trp)&Mitochondria	R01189		ATP&Mitochondria+L-Tryptophan&Mitochondria+tRNA(Trp)&Mitochondria->AMP&Mitochondria+Diphosphate&Mitochondria+L-Tryptophanyl-tRNA(Trp)&Mitochondria	r1021	PAS_chr2-2_0245	#	ATP&Mitochondria+L-Tryptophan&Mitochondria+tRNA(Trp)&Mitochondria->AMP&Mitochondria+Diphosphate&Mitochondria+L-Tryptophanyl-tRNA(Trp)&Mitochondria	reaction-1066	PAS_chr2-2_0245	#		ATP&Mitochondria+L-Tryptophan&Mitochondria+tRNA(Trp)&Mitochondria->AMP&Mitochondria+Diphosphate&Mitochondria+L-Tryptophanyl-tRNA(Trp)&Mitochondria	PAS_chr2-2_0245, PAS_chr3_0165	EC 6.1.1.2	R03664	both in cytoplasm and mitochondria-check localisation of enzyme	#
ATP&Mitochondria+L-Tyrosine&Mitochondria+tRNA(Tyr)&Mitochondria->AMP&Mitochondria+Diphosphate&Mitochondria+L-Tyrosyl-tRNA(Tyr)&Mitochondria	R01201		ATP&Mitochondria+L-Tyrosine&Mitochondria+tRNA(Tyr)&Mitochondria->AMP&Mitochondria+Diphosphate&Mitochondria+L-Tyrosyl-tRNA(Tyr)&Mitochondria	r999	PAS_chr3_1110	#	ATP&Mitochondria+L-Tyrosine&Mitochondria+tRNA(Tyr)&Mitochondria->AMP&Mitochondria+Diphosphate&Mitochondria+L-Tyrosyl-tRNA(Tyr)&Mitochondria	reaction-1068	PAS_chr3_1110	#		ATP&Mitochondria+L-Tyrosine&Mitochondria+tRNA(Tyr)&Mitochondria->AMP&Mitochondria+Diphosphate&Mitochondria+L-Tyrosyl-tRNA(Tyr)&Mitochondria	PAS_chr3_1110, PAS_chr4_0522	EC 6.1.1.1	R02918	both in cytoplasm and mitochondria-check localisation of enzyme	#
L-Serine&Mitochondria+Tetrahydrofolate&Mitochondria=5,10-Methylenetetrahydrofolate&Mitochondria+Glycine&Mitochondria+H2O&Mitochondria	R00600		5,10-Methylenetetrahydrofolate&Mitochondria+Glycine&Mitochondria+H2O&Mitochondria=L-Serine&Mitochondria+Tetrahydrofolate&Mitochondria	r305	PAS_chr4_0587	#	L-Serine&Mitochondria+Tetrahydrofolate&Mitochondria=5,10-Methylenetetrahydrofolate&Mitochondria+Glycine&Mitochondria+H2O&Mitochondria	reaction-223	PAS_chr4_0587	#		L-Serine&Mitochondria+Tetrahydrofolate&Mitochondria=5,10-Methylenetetrahydrofolate&Mitochondria+Glycine&Mitochondria+H2O&Mitochondria	PAS_chr4_0415, PAS_chr4_0587	EC 2.1.2.1	R00945	both in cytoplasm and mitochondria-check localisation of enzyme	#
ATP&Mitochondria+L-Arginine&Mitochondria+tRNA(Arg)&Mitochondria->AMP&Mitochondria+Diphosphate&Mitochondria+L-Arginyl-tRNA(Arg)&Mitochondria	R00246		ATP&Mitochondria+L-Arginine&Mitochondria+tRNA(Arg)&Mitochondria->AMP&Mitochondria+Diphosphate&Mitochondria+L-Arginyl-tRNA(Arg)&Mitochondria	r1020	NA	#	ATP&Mitochondria+L-Arginine&Mitochondria+tRNA(Arg)&Mitochondria->AMP&Mitochondria+Diphosphate&Mitochondria+L-Arginyl-tRNA(Arg)&Mitochondria	reaction-298	PAS_chr3_0166	#		ATP&Mitochondria+L-Arginine&Mitochondria+tRNA(Arg)&Mitochondria->AMP&Mitochondria+Diphosphate&Mitochondria+L-Arginyl-tRNA(Arg)&Mitochondria	PAS_chr3_0166	EC 6.1.1.19	R03646	both in cytoplasm and mitochondria-same with IPP668	#
(2R)-homocitrate&Mitochondria=H2O&Mitochondria+Homo-cis-aconitate&Mitochondria	R00806		(2R)-homocitrate&Mitochondria=H2O&Mitochondria+Homo-cis-aconitate&Mitochondria	r925	PAS_chr4_0795	#	(2R)-homocitrate&Mitochondria=H2O&Mitochondria+Homo-cis-aconitate&Mitochondria	reaction-308	PAS_chr1-1_0313	#		(2R)-homocitrate&Mitochondria=H2O&Mitochondria+Homo-cis-aconitate&Mitochondria	PAS_chr3_0659	EC:4.2.1.-	R03444	gene name corrected according to kegg	#
D-Glucose6-phosphate&Cytoplasm+NADP+&Cytoplasm->D-Glucono-1,5-lactone6-phosphate&Cytoplasm+H+&Cytoplasm+NADPH&Cytoplasm	R00576		D-Glucose6-phosphate&Cytoplasm+NADP+&Cytoplasm->D-Glucono-1,5-lactone6-phosphate&Cytoplasm+H+&Cytoplasm+NADPH&Cytoplasm	r74	PAS_chr2-1_0308	#	D-Glucose6-phosphate&Cytoplasm+NADP+&Cytoplasm->D-Glucono-1,5-lactone6-phosphate&Cytoplasm+H+&Cytoplasm+NADPH&Cytoplasm	reaction-808	PAS_chr2-1_0308	#		D-Glucose6-phosphate&Cytoplasm+NADP+&Cytoplasm->D-Glucono-1,5-lactone6-phosphate&Cytoplasm+H+&Cytoplasm+NADPH&Cytoplasm	PAS_chr2-1_0308	EC 1.1.1.49	R00835	in kegg without d-glucose not alpha-dglcuose
2-Hexaprenyl-6-methoxyphenol&Mitochondria+Oxygen&Mitochondria->2-Hexaprenyl-6-methoxy-1,4-benzoquinone&Mitochondria+H2O&Mitochondria	R00043		2-Hexaprenyl-6-methoxyphenol&Mitochondria+Oxygen&Mitochondria->2-Hexaprenyl-6-methoxy-1,4-benzoquinone&Mitochondria+H2O&Mitochondria	r1393	NA	#	2-Hexaprenyl-6-methoxyphenol&Mitochondria+Oxygen&Mitochondria->2-Hexaprenyl-6-methoxy-1,4-benzoquinone&Mitochondria+H2O&Mitochondria	reaction-867	NA	#		2-Hexaprenyl-6-methoxyphenol&Mitochondria+Oxygen&Mitochondria->2-Hexaprenyl-6-methoxy-1,4-benzoquinone&Mitochondria+H2O&Mitochondria	PAS_chr2-2_0303	1.14.13.-	R04982	no ezyme info on other models	#
(S)-3-Methyl-2-oxopentanoicacid&Cytoplasm+H+&Cytoplasm->2-Methylbutanal&Cytoplasm+CO2&Cytoplasm	R00074		(S)-3-Methyl-2-oxopentanoicacid&Cytoplasm=2-Methylbutanal&Cytoplasm+CO2&Cytoplasm	r870	PAS_chr1-1_0360	#	(S)-3-Methyl-2-oxopentanoicacid&Cytoplasm+H+&Cytoplasm->2-Methylbutanal&Cytoplasm+CO2&Cytoplasm	reaction-461	PAS_chr3_0188, PAS_chr3_0095	#		(S)-3-Methyl-2-oxopentanoicacid&Cytoplasm->2-Methylbutanal&Cytoplasm+CO2&Cytoplasm		EC 4.1.1.72	R03894	no pathway or gene info	#
H2O&Cytoplasm+IMP&Cytoplasm+NAD+&Cytoplasm->H+&Cytoplasm+NADH&Cytoplasm+Xanthosine5'-phosphate&Cytoplasm	R00004		H2O&Cytoplasm+IMP&Cytoplasm+NAD+&Cytoplasm->H+&Cytoplasm+NADH&Cytoplasm+Xanthosine5'-phosphate&Cytoplasm	r35	NA		H2O&Cytoplasm+IMP&Cytoplasm+NAD+&Cytoplasm->H+&Cytoplasm+NADH&Cytoplasm+Xanthosine5'-phosphate&Cytoplasm	reaction-708	NA	#		H2O&Cytoplasm+IMP&Cytoplasm+NAD+&Cytoplasm->H+&Cytoplasm+NADH&Cytoplasm+Xanthosine5'-phosphate&Cytoplasm	PAS_chr4_0523	EC 1.1.1.205	R01130	http://bioinformatics.psb.ugent.be/orcae/annotation/Picpa/current/chr4_0523	#
5-Phospho-alpha-D-ribose1-diphosphate&Cytoplasm+Hypoxanthine&Cytoplasm->Diphosphate&Cytoplasm+IMP&Cytoplasm	R00728		5-Phospho-alpha-D-ribose1-diphosphate&Cytoplasm+Hypoxanthine&Cytoplasm->Diphosphate&Cytoplasm+IMP&Cytoplasm	r484	PAS_chr2-1_0681, PAS_chr3_0887	#	5-Phospho-alpha-D-ribose1-diphosphate&Cytoplasm+Hypoxanthine&Cytoplasm->Diphosphate&Cytoplasm+IMP&Cytoplasm	reaction-238	PAS_chr3_0887	#		5-Phospho-alpha-D-ribose1-diphosphate&Cytoplasm+Hypoxanthine&Cytoplasm->Diphosphate&Cytoplasm+IMP&Cytoplasm		EC 2.4.2.8	R01132	same with IPP668	#
CMP&Cytoplasm+H2O&Cytoplasm->Cytidine&Cytoplasm+Orthophosphate&Cytoplasm	R00903		CMP&Cytoplasm+H2O&Cytoplasm->Cytidine&Cytoplasm+Orthophosphate&Cytoplasm	r727	NA	#	CMP&Cytoplasm+H2O&Cytoplasm->Cytidine&Cytoplasm+Orthophosphate&Cytoplasm	reaction-620	PAS_chr1-3_0130	#		CMP&Cytoplasm+H2O&Cytoplasm->Cytidine&Cytoplasm+Orthophosphate&Cytoplasm	PAS_chr1-3_0130	EC 3.1.3.5	R00511	http://bioinformatics.psb.ugent.be/orcae/annotation/Picpa/current/chr1-3_0130	#
5-Amino-6-(5'-phospho-D-ribitylamino)uracil&Cytoplasm+H2O&Cytoplasm->5-Amino-6-(1-D-ribitylamino)uracil&Cytoplasm+Orthophosphate&Cytoplasm	R00983		5-Amino-6-(5'-phospho-D-ribitylamino)uracil&Cytoplasm+H2O&Cytoplasm->5-Amino-6-(1-D-ribitylamino)uracil&Cytoplasm+Orthophosphate&Cytoplasm	r701	PAS_chr4_0137	#	5-Amino-6-(5'-phospho-D-ribitylamino)uracil&Cytoplasm+H2O&Cytoplasm->5-Amino-6-(1-D-ribitylamino)uracil&Cytoplasm+Orthophosphate&Cytoplasm	reaction-607	NA	#		5-Amino-6-(5'-phospho-D-ribitylamino)uracil&Cytoplasm+H2O&Cytoplasm->5-Amino-6-(1-D-ribitylamino)uracil&Cytoplasm+Orthophosphate&Cytoplasm		EC 3.1.3.-	R07280	putative gene association	#
H2O&Cytoplasm+Oxygen&Cytoplasm+Spermine&Cytoplasm->3-Aminopropanal&Cytoplasm+H2O2&Cytoplasm+Spermidine&Cytoplasm	R00995		H2O&Cytoplasm+Oxygen&Cytoplasm+Spermine&Cytoplasm->3-Aminopropanal&Cytoplasm+H2O2&Cytoplasm+Spermidine&Cytoplasm	r265	NA	#	H2O&Cytoplasm+Oxygen&Cytoplasm+Spermine&Cytoplasm->3-Aminopropanal&Cytoplasm+H2O2&Cytoplasm+Spermidine&Cytoplasm	reaction-863	PAS_chr3_0922	#		H2O&Cytoplasm+Oxygen&Cytoplasm+Spermine&Cytoplasm->3-Aminopropanal&Cytoplasm+H2O2&Cytoplasm+Spermidine&Cytoplasm			R09076	same with IPP668	#
D-Ribulose5-phosphate&Cytoplasm=D-Xylulose5-phosphate&Cytoplasm	R01085		D-Ribulose5-phosphate&Cytoplasm=D-Xylulose5-phosphate&Cytoplasm	r974	NA	#	D-Ribulose5-phosphate&Cytoplasm=D-Xylulose5-phosphate&Cytoplasm	reaction-143	RPPA11109, RPPA11110	#		D-Ribulose5-phosphate&Cytoplasm=D-Xylulose5-phosphate&Cytoplasm		EC 5.1.3.1	R01529	http://bioinformatics.psb.ugent.be/orcae/annotation/Picpa/current/chr3_0441	#
1-Phosphatidyl-D-myo-inositol4,5-bisphosphate&Cytoplasm+H2O&Cytoplasm->1-Phosphatidyl-1D-myo-inositol4-phosphate&Cytoplasm+Orthophosphate&Cytoplasm	R01257		1-Phosphatidyl-D-myo-inositol4,5-bisphosphate&Cytoplasm+H2O&Cytoplasm->1-Phosphatidyl-1D-myo-inositol4-phosphate&Cytoplasm+Orthophosphate&Cytoplasm	r715	PAS_chr1-4_0617	#	1-Phosphatidyl-D-myo-inositol4,5-bisphosphate&Cytoplasm+H2O&Cytoplasm->1-Phosphatidyl-1D-myo-inositol4-phosphate&Cytoplasm+Orthophosphate&Cytoplasm	reaction-167	PAS_chr1-3_0235, PAS_chr2-1_0424, PAS_chr2-1_0178	#		1-Phosphatidyl-D-myo-inositol4,5-bisphosphate&Cytoplasm+H2O&Cytoplasm->1-Phosphatidyl-1D-myo-inositol4-phosphate&Cytoplasm+Orthophosphate&Cytoplasm		EC 3.1.3.36	R04404	same with IPP668	#
chorismate&Cytoplasm->4-Hydroxybenzoate&Cytoplasm+Pyruvate&Cytoplasm	R00318		Chorismate&Cytoplasm->4-Hydroxybenzoate&Cytoplasm+Pyruvate&Cytoplasm	r883	PAS_chr2-2_0075, PAS_chr3_0962	#	Chorismate&Cytoplasm->4-Hydroxybenzoate&Cytoplasm+Pyruvate&Cytoplasm	reaction-215	NA	#		Chorismate&Cytoplasm=4-Hydroxybenzoate&Cytoplasm+Pyruvate&Cytoplasm		EC 4.1.3.40	R01302	not for K. phaffii in kegg but should be added to account for the formation of 4-Hydroxybenzoate	#
H2O&Cytoplasm+Thiaminmonophosphate&Cytoplasm->Orthophosphate&Cytoplasm+Thiamin&Cytoplasm	R01149		H2O&Cytoplasm+Thiaminmonophosphate&Cytoplasm->Orthophosphate&Cytoplasm+Thiamine&Cytoplasm	r702	NA	#	H2O&Cytoplasm+Thiaminmonophosphate&Cytoplasm->Orthophosphate&Cytoplasm+Thiamin&Cytoplasm	reaction-1047	NA	#		H2O&Cytoplasm+Thiaminmonophosphate&Cytoplasm->Orthophosphate&Cytoplasm+Thiamin&Cytoplasm		EC 3.1.3.-	R02135	http://pathway.yeastgenome.org/YEAST/NEW-IMAGE?type=REACTION-IN-PATHWAY&object=RXNQT-4191&detail-level=2	#
3Oxygen&Mitochondria+2ProtoporphyrinogenIX&Mitochondria->6H2O&Mitochondria+2Protoporphyrin&Mitochondria	R01007		3Oxygen&Mitochondria+2ProtoporphyrinogenIX&Mitochondria->6H2O&Mitochondria+2Protoporphyrin&Mitochondria	r214	PAS_chr4_0055	#	3Oxygen&Mitochondria+2ProtoporphyrinogenIX&Mitochondria->6H2O&Mitochondria+2Protoporphyrin&Mitochondria	reaction-1150	PAS_chr4_0055	#		3Oxygen&Mitochondria+ProtoporphyrinogenIX&Mitochondria->3H2O2&Mitochondria+Protoporphyrin&Mitochondria	PAS_chr4_0055	EC 1.3.3.4	R03222	not same reaction In kegg- but same enyzme	#
D-Fructose6-phosphate&Cytoplasm+L-Glutamine&Cytoplasm->D-Glucosamine6-phosphate&Cytoplasm+L-Glutamate&Cytoplasm	R00597		D-Fructose6-phosphate&Cytoplasm+L-Glutamine&Cytoplasm->D-Glucosamine6-phosphate&Cytoplasm+L-Glutamate&Cytoplasm	r526	PAS_chr2-1_0626	#	D-Fructose6-phosphate&Cytoplasm+L-Glutamine&Cytoplasm->D-Glucosamine6-phosphate&Cytoplasm+L-Glutamate&Cytoplasm	reaction-33	PAS_chr2-1_0626	#		D-Fructose6-phosphate&Cytoplasm+L-Glutamine&Cytoplasm->D-Glucosamine6-phosphate&Cytoplasm+L-Glutamate&Cytoplasm	PAS_chr2-1_0626	EC 2.6.1.16	R00768	all same	#
D-Erythrose4-phosphate&Cytoplasm+D-Xylulose5-phosphate&Cytoplasm=D-Fructose6-phosphate&Cytoplasm+D-Glyceraldehyde3-phosphate&Cytoplasm	R01164		D-Fructose6-phosphate&Cytoplasm+D-Glyceraldehyde3-phosphate&Cytoplasm=D-Erythrose4-phosphate&Cytoplasm+D-Xylulose5-phosphate&Cytoplasm	r318	PAS_chr1-4_0150, PAS_chr3_0832, PAS_chr3_0834	#	D-Erythrose4-phosphate&Cytoplasm+D-Xylulose5-phosphate&Cytoplasm=D-Fructose6-phosphate&Cytoplasm+D-Glyceraldehyde3-phosphate&Cytoplasm	reaction-142	PAS_chr1-4_0150, PAS_chr3_0834, PAS_chr3_0832	#		D-Erythrose4-phosphate&Cytoplasm+D-Xylulose5-phosphate&Cytoplasm=D-Fructose6-phosphate&Cytoplasm+D-Glyceraldehyde3-phosphate&Cytoplasm	PAS_chr1-4_0150	EC 2.2.1.1	R01830	only one ezyme in kegg	#
3-Indoleacetonitrile&Cytoplasm+2H2O&Cytoplasm->Ammonium&Cytoplasm+Indole-3-acetate&Cytoplasm	R00911		3-Indoleacetonitrile&Cytoplasm+2H2O&Cytoplasm->Indole-3-acetate&Cytoplasm+Ammonium&Cytoplasm	r817	PAS_chr2-1_0037, PAS_chr2-2_0070, PAS_chr3_0743	#	3-Indoleacetonitrile&Cytoplasm+2H2O&Cytoplasm->Ammonium&Cytoplasm+Indole-3-acetate&Cytoplasm	reaction-1142	PAS_chr2-1_0037, PAS_chr2-2_0070, PAS_chr3_0743	#		3-Indoleacetonitrile&Cytoplasm+2H2O&Cytoplasm->Ammonium&Cytoplasm+Indole-3-acetate&Cytoplasm	PAS_chr2-1_0037	EC 3.5.5.1	R03093	only one ezyme in kegg	#
1,3-beta-D-Glucan&Cytoplasm+H2O&Cytoplasm->D-Glucose&Cytoplasm	R00032		1,3-beta-D-Glucan&Cytoplasm+H2O&Cytoplasm->D-Glucose&Cytoplasm	r768	PAS_chr1-4_0082, PAS_chr2-1_0454, PAS_chr4_0692	#	1,3-beta-D-Glucan&Cytoplasm+H2O&Cytoplasm->D-Glucose&Cytoplasm	reaction-597	PAS_chr1-4_0426	#		1,3-beta-D-Glucan&Cytoplasm+H2O&Cytoplasm->1,3-beta-D-Glucan&Cytoplasm+D-Glucose&Cytoplasm	PAS_chr1-4_0426, PAS_chr2-1_0454, PAS_chr4_0692	EC 3.2.1.58	R03115	reaction changed wrt kegg	#
4,4-Dimethyl-5alpha-cholesta-8,14,24-trien-3beta-ol&Cytoplasm+H+&Cytoplasm+NADPH&Cytoplasm->14-Demethyllanosterol&Cytoplasm+NADP+&Cytoplasm	R00292		4,4-Dimethyl-5alpha-cholesta-8,14,24-trien-3beta-ol&Cytoplasm+H+&Cytoplasm+NADPH&Cytoplasm->14-Demethyllanosterol&Cytoplasm+NADP+&Cytoplasm	r190	PAS_chr1-1_0411, PAS_chr4_0063	#	4,4-Dimethyl-5alpha-cholesta-8,14,24-trien-3beta-ol&Cytoplasm+H+&Cytoplasm+NADPH&Cytoplasm->14-Demethyllanosterol&Cytoplasm+NADP+&Cytoplasm	reaction-480	PAS_chr1-1_0411	#		4,4-Dimethyl-5alpha-cholesta-8,14,24-trien-3beta-ol&Cytoplasm+H+&Cytoplasm+NADPH&Cytoplasm->14-Demethyllanosterol&Cytoplasm+NADP+&Cytoplasm	PAS_chr1-1_0411	EC 1.3.1.70	R05639	same with IIPP	#
2-Oxoadipate&Cytoplasm+L-Glutamate&Cytoplasm=2-Oxoglutarate&Cytoplasm+L-2-Aminoadipate&Cytoplasm	R00099		2-Oxoadipate&Cytoplasm+L-Glutamate&Cytoplasm=2-Oxoglutarate&Cytoplasm+L-2-Aminoadipate&Cytoplasm	r530	PAS_chr1-4_0608	#	2-Oxoadipate&Cytoplasm+L-Glutamate&Cytoplasm=2-Oxoglutarate&Cytoplasm+L-2-Aminoadipate&Cytoplasm	reaction-35	NA	#		2-Oxoadipate&Cytoplasm+L-Glutamate&Cytoplasm=2-Oxoglutarate&Cytoplasm+L-2-Aminoadipate&Cytoplasm	PAS_chr1-4_0608	EC 2.6.1.57	R01939	same with ILC	#
Acetate&Cytoplasm+ATP&Cytoplasm+CoA&Cytoplasm->Acetyl-CoA&Cytoplasm+AMP&Cytoplasm+Diphosphate&Cytoplasm	R00142		Acetate&Cytoplasm+ATP&Cytoplasm+CoA&Cytoplasm->Acetyl-CoA&Cytoplasm+AMP&Cytoplasm+Diphosphate&Cytoplasm	r1041	PAS_chr2-1_0767, PAS_chr3_0403	#	Acetate&Cytoplasm+ATP&Cytoplasm+CoA&Cytoplasm->Acetyl-CoA&Cytoplasm+AMP&Cytoplasm+Diphosphate&Cytoplasm	reaction-274	PAS_chr3_0403	#		Acetate&Cytoplasm+ATP&Cytoplasm+CoA&Cytoplasm->Acetyl-CoA&Cytoplasm+AMP&Cytoplasm+Diphosphate&Cytoplasm	PAS_chr2-1_0767, PAS_chr3_0403	EC:6.2.1.1	R00235	same with ILC	#
H2O&Cytoplasm+L-Arginine&Cytoplasm->L-Ornithine&Cytoplasm+Urea&Cytoplasm	R00239		H2O&Cytoplasm+L-Arginine&Cytoplasm->L-Ornithine&Cytoplasm+Urea&Cytoplasm	r801	PAS_chr2-2_0288, PAS_chr4_0684	#	H2O&Cytoplasm+L-Arginine&Cytoplasm->L-Ornithine&Cytoplasm+Urea&Cytoplasm	reaction-644	PAS_chr2-2_0288	#		H2O&Cytoplasm+L-Arginine&Cytoplasm->L-Ornithine&Cytoplasm+Urea&Cytoplasm	PAS_chr2-2_0288, PAS_chr4_0684	EC 3.5.3.1	R00551	same with ILC	#
2Ferrocytochromec&Mitochondria+H2O2&Mitochondria->2Ferricytochromec&Mitochondria+2H2O&Mitochondria	R00310		2Ferrocytochromec&Mitochondria+H2O2&Mitochondria->2Ferricytochromec&Mitochondria+2H2O&Mitochondria	r98	PAS_chr2-1_0115, PAS_chr2-2_0127	#	2Ferrocytochromec&Mitochondria+H2O2&Mitochondria->2Ferricytochromec&Mitochondria+2H2O&Mitochondria	reaction-1126	PAS_chr4_0018, PAS_chr2-2_0127	#		2Ferrocytochromec&Mitochondria+H2O2&Mitochondria->2Ferricytochromec&Mitochondria+2H2O&Mitochondria	PAS_chr2-1_0115, PAS_chr2-2_0127	EC 1.11.1.5	R00017	same with ILC	#
ATP&Cytoplasm+CMP&Cytoplasm=ADP&Cytoplasm+CDP&Cytoplasm	R00364		ATP&Cytoplasm+CMP&Cytoplasm=ADP&Cytoplasm+CDP&Cytoplasm	r604	PAS_chr2-1_0543	#	ATP&Cytoplasm+CMP&Cytoplasm=ADP&Cytoplasm+CDP&Cytoplasm	reaction-322	NA	#		ATP&Cytoplasm+CMP&Cytoplasm=ADP&Cytoplasm+CDP&Cytoplasm	PAS_chr2-1_0543	EC 2.7.4.14	R00512	same with ILC	#
ATP&Cytoplasm+dCMP&Cytoplasm=ADP&Cytoplasm+dCDP&Cytoplasm	R00365		ATP&Cytoplasm+dCMP&Cytoplasm=ADP&Cytoplasm+dCDP&Cytoplasm	r605	PAS_chr2-1_0543	#	ATP&Cytoplasm+dCMP&Cytoplasm=ADP&Cytoplasm+dCDP&Cytoplasm	reaction-364	NA	#		ATP&Cytoplasm+dCMP&Cytoplasm=ADP&Cytoplasm+dCDP&Cytoplasm	PAS_chr2-1_0543	EC 2.7.4.14	R01665	same with ILC	#
Dimethylallyldiphosphate&Cytoplasm+Isopentenyldiphosphate&Cytoplasm->Diphosphate&Cytoplasm+Geranyldiphosphate&Cytoplasm	R00408		Dimethylallyldiphosphate&Cytoplasm+Isopentenyldiphosphate&Cytoplasm->Diphosphate&Cytoplasm+Geranyldiphosphate&Cytoplasm	r492	PAS_chr1-4_0314, PAS_chr3_1007	#	Dimethylallyldiphosphate&Cytoplasm+Isopentenyldiphosphate&Cytoplasm->Diphosphate&Cytoplasm+Geranyldiphosphate&Cytoplasm	reaction-737	PAS_chr1-4_0314	#		Dimethylallyldiphosphate&Cytoplasm+Isopentenyldiphosphate&Cytoplasm->Diphosphate&Cytoplasm+Geranyldiphosphate&Cytoplasm	PAS_chr1-4_0314, PAS_chr3_1007	EC 2.5.1.1	R01658	same with ILC	#
Geranyldiphosphate&Cytoplasm+Isopentenyldiphosphate&Cytoplasm->Diphosphate&Cytoplasm+trans,trans-Farnesyldiphosphate&Cytoplasm	R00650		Geranyldiphosphate&Cytoplasm+Isopentenyldiphosphate&Cytoplasm->Diphosphate&Cytoplasm+trans,trans-Farnesyldiphosphate&Cytoplasm	r493	PAS_chr1-4_0314, PAS_chr3_1007	#	Geranyldiphosphate&Cytoplasm+Isopentenyldiphosphate&Cytoplasm->Diphosphate&Cytoplasm+trans,trans-Farnesyldiphosphate&Cytoplasm	reaction-739	PAS_chr1-4_0314	#		Geranyldiphosphate&Cytoplasm+Isopentenyldiphosphate&Cytoplasm->Diphosphate&Cytoplasm+trans,trans-Farnesyldiphosphate&Cytoplasm	PAS_chr1-4_0314, PAS_chr3_1007	EC 2.5.1.10	R02003	same with ILC	#
ATP&Cytoplasm+GDP&Cytoplasm=ADP&Cytoplasm+GTP&Cytoplasm	R00872		ATP&Cytoplasm+GDP&Cytoplasm=ADP&Cytoplasm+GTP&Cytoplasm	r611	PAS_chr2-1_0769, PAS_chr2-2_0059	#	ATP&Cytoplasm+GDP&Cytoplasm=ADP&Cytoplasm+GTP&Cytoplasm	reaction-431	PAS_chr2-2_0059	#		ATP&Cytoplasm+GDP&Cytoplasm=ADP&Cytoplasm+GTP&Cytoplasm	PAS_chr2-1_0769, PAS_chr2-2_0059	EC 2.7.4.6	R00330	same with ilc	#
D-Glyceraldehyde3-phosphate&Cytoplasm+Sedoheptulose7-phosphate&Cytoplasm=D-Fructose6-phosphate&Cytoplasm+D-Erythrose4-phosphate&Cytoplasm	R01137		D-Glyceraldehyde3-phosphate&Cytoplasm+Sedoheptulose7-phosphate&Cytoplasm=D-Fructose6-phosphate&Cytoplasm+D-Erythrose4-phosphate&Cytoplasm	r319	PAS_chr2-2_0337, PAS_chr2-2_0338	#	D-Glyceraldehyde3-phosphate&Cytoplasm+Sedoheptulose7-phosphate&Cytoplasm=D-Fructose6-phosphate&Cytoplasm+D-Erythrose4-phosphate&Cytoplasm	reaction-1009	PAS_chr2-2_0337	#		D-Glyceraldehyde3-phosphate&Cytoplasm+Sedoheptulose7-phosphate&Cytoplasm=D-Fructose6-phosphate&Cytoplasm+D-Erythrose4-phosphate&Cytoplasm	PAS_chr2-2_0337, PAS_chr2-2_0338	EC 2.2.1.2	R01827	same with ILC	#
S-Aminomethyldihydrolipoylprotein&Mitochondria+Tetrahydrofolate&Mitochondria->5,10-Methylenetetrahydrofolate&Mitochondria+Ammonium&Mitochondria+Dihydrolipoylprotein&Mitochondria	R00592		S-Aminomethyldihydrolipoylprotein&Mitochondria+Tetrahydrofolate&Mitochondria->5,10-Methylenetetrahydrofolate&Mitochondria+Dihydrolipoylprotein&MitochondriaAmmonium&Mitochondria	r306	PAS_chr2-2_0492	#	S-Aminomethyldihydrolipoylprotein&Mitochondria+Tetrahydrofolate&Mitochondria->5,10-Methylenetetrahydrofolate&Mitochondria+Ammonium&Mitochondria+Dihydrolipoylprotein&Mitochondria	reaction-225	PAS_FragB_0053, PAS_chr2-2_0048, PAS_chr2-2_0492, PAS_FragB_0009	#		S-Aminomethyldihydrolipoylprotein&Mitochondria+Tetrahydrofolate&Mitochondria->5,10-Methylenetetrahydrofolate&Mitochondria+Ammonium&Mitochondria+Dihydrolipoylprotein&Mitochondria	PAS_chr2-2_0492	EC 2.1.2.10	R04125	same with ILC	#
H2O&Cytoplasm+L-Asparagine&Cytoplasm->Ammonium&Cytoplasm+L-Aspartate&Cytoplasm	R00249		H2O&Cytoplasm+L-Asparagine&Cytoplasm->L-Aspartate&Cytoplasm+Ammonium&Cytoplasm	r780	PAS_chr2-2_0481, PAS_chr3_0591	#	H2O&Cytoplasm+L-Asparagine&Cytoplasm->Ammonium&Cytoplasm+L-Aspartate&Cytoplasm	reaction-645	PAS_chr3_0591	#		H2O&Cytoplasm+L-Asparagine&Cytoplasm->Ammonium&Cytoplasm+L-Aspartate&Cytoplasm	PAS_chr2-2_0481 , PAS_chr3_0591	EC 3.5.1.1	R00485	same with ILC	#
D-Glucose1-phosphate&Cytoplasm=D-Glucose6-phosphate&Cytoplasm	R00967		D-glucose1-phosphate&Cytoplasm=D-Glucose6-phosphate&Cytoplasm	r990	PAS_chr1-4_0264, PAS_chr2-1_0771	#	D-Glucose1-phosphate&Cytoplasm=D-Glucose6-phosphate&Cytoplasm	reaction-380	PAS_chr1-4_0264	#		D-Glucose1-phosphate&Cytoplasm=D-Glucose6-phosphate&Cytoplasm	PAS_chr1-4_0264, PAS_chr2-1_0771	EC 5.4.2.2	R00959	same with ILC	#
3-Oxodecanoyl-CoA&Peroxisome+CoA&Peroxisome->Acetyl-CoA&Peroxisome+Octanoyl-CoA&Peroxisome	R00105		3-Oxodecanoyl-CoA&Peroxisome+CoA&Peroxisome->Acetyl-CoA&Peroxisome+Octanoyl-CoA&Peroxisome	r342	PAS_chr1-3_0016, PAS_chr2-1_0776	#	3-Oxodecanoyl-CoA&Peroxisome+CoA&Peroxisome->Acetyl-CoA&Peroxisome+Octanoyl-CoA&Peroxisome	reaction-343	PAS_chr2-2_0267	#		3-Oxodecanoyl-CoA&Peroxisome+CoA&Peroxisome=Acetyl-CoA&Peroxisome+Octanoyl-CoA&Peroxisome	PAS_chr2-2_0267	EC 2.3.1.16	R03778	same witH IPP	#
3-Oxododecanoyl-CoA&Peroxisome+CoA&Peroxisome->Acetyl-CoA&Peroxisome+Decanoyl-CoA&Peroxisome	R00106		3-Oxododecanoyl-CoA&Peroxisome+CoA&Peroxisome->Acetyl-CoA&Peroxisome+Decanoyl-CoA&Peroxisome	r344	PAS_chr1-3_0016, PAS_chr2-1_0776	#	3-Oxododecanoyl-CoA&Peroxisome+CoA&Peroxisome->Acetyl-CoA&Peroxisome+Decanoyl-CoA&Peroxisome	reaction-344	PAS_chr2-2_0267	#		3-Oxododecanoyl-CoA&Peroxisome+CoA&Peroxisome=Acetyl-CoA&Peroxisome+Decanoyl-CoA&Peroxisome	PAS_chr2-2_0267	EC 2.3.1.16	R04742	same witH IPP	#
3-Oxotetradecanoyl-CoA&Peroxisome+CoA&Peroxisome->Acetyl-CoA&Peroxisome+Dodecanoyl-CoA&Peroxisome	R00107		3-Oxotetradecanoyl-CoA&Peroxisome+CoA&Peroxisome->Acetyl-CoA&Peroxisome+Dodecanoyl-CoA&Peroxisome	r343	PAS_chr1-3_0016, PAS_chr2-1_0776	#	3-Oxotetradecanoyl-CoA&Peroxisome+CoA&Peroxisome->Acetyl-CoA&Peroxisome+Dodecanoyl-CoA&Peroxisome	reaction-348	PAS_chr2-2_0267	#		3-Oxotetradecanoyl-CoA&Peroxisome+CoA&Peroxisome=Acetyl-CoA&Peroxisome+Dodecanoyl-CoA&Peroxisome	PAS_chr2-2_0267	EC 2.3.1.16	R03858	same witH IPP	#
D-Fructose1,6-bisphosphate&Cytoplasm=D-Glyceraldehyde3-phosphate&Cytoplasm+Glyceronephosphate&Cytoplasm	R00526		D-Fructose1,6-bisphosphate&Cytoplasm=D-Glyceraldehyde3-phosphate&Cytoplasm+Glyceronephosphate&Cytoplasm	r872	PAS_chr1-1_0072, PAS_chr1-1_0319	#	D-Fructose1,6-bisphosphate&Cytoplasm=D-Glyceraldehyde3-phosphate&Cytoplasm+Glyceronephosphate&Cytoplasm	reaction-386	PAS_chr1-1_0072	#		D-Fructose1,6-bisphosphate&Cytoplasm=D-Glyceraldehyde3-phosphate&Cytoplasm+Glyceronephosphate&Cytoplasm	PAS_chr1-1_0072	EC 4.1.2.13	R01070	same with IPP	#
5,10-Methylenetetrahydrofolate&Mitochondria+NADP+&Mitochondria=5,10-Methenyltetrahydrofolate&Mitochondria+NADPH&Mitochondria	R00847		5,10-Methylenetetrahydrofolate&Mitochondria+NADP+&Mitochondria=5,10-Methenyltetrahydrofolate&Mitochondria+NADPH&Mitochondria	r253	PAS_chr1-3_0220	#	5,10-Methylenetetrahydrofolate&Mitochondria+NADP+&Mitochondria=5,10-Methenyltetrahydrofolate&Mitochondria+NADPH&Mitochondria	reaction-816	PAS_chr1-4_0632	#		5,10-Methylenetetrahydrofolate&Mitochondria+NADP+&Mitochondria=5,10-Methenyltetrahydrofolate&Mitochondria+NADPH&Mitochondria	PAS_chr1-4_0632	EC 1.5.1.5	R01220	same with IPP	#
2-Phospho-D-glycerate&Cytoplasm=3-Phospho-D-glycerate&Cytoplasm	R00966		2-Phospho-D-glycerate&Cytoplasm=3-Phospho-D-glycerate&Cytoplasm	r988	PAS_chr1-1_0427, PAS_chr2-2_0177, PAS_chr3_0693, PAS_chr3_0826	#	2-Phospho-D-glycerate&Cytoplasm=3-Phospho-D-glycerate&Cytoplasm	reaction-209	PAS_chr3_0826, PAS_chr3_0693	#		2-Phospho-D-glycerate&Cytoplasm=3-Phospho-D-glycerate&Cytoplasm	PAS_chr3_0693, PAS_chr3_0826	EC 5.4.2.11	R01518	same with IPP	#
4-Amino-2-methyl-5-phosphomethylpyrimidine&Cytoplasm+ATP&Cytoplasm->2-Methyl-4-amino-5-hydroxymethylpyrimidinediphosphate&Cytoplasm+ADP&Cytoplasm	R00989		4-Amino-2-methyl-5-phosphomethylpyrimidine&Cytoplasm+ATP&Cytoplasm->2-Methyl-4-amino-5-hydroxymethylpyrimidinediphosphate&Cytoplasm+ADP&Cytoplasm	r619	PAS_chr1-4_0141, PAS_chr3_0842	#	4-Amino-2-methyl-5-phosphomethylpyrimidine&Cytoplasm+ATP&Cytoplasm->2-Methyl-4-amino-5-hydroxymethylpyrimidinediphosphate&Cytoplasm+ADP&Cytoplasm	reaction-270	PAS_chr3_0842	#		4-Amino-2-methyl-5-phosphomethylpyrimidine&Cytoplasm+ATP&Cytoplasm->2-Methyl-4-amino-5-hydroxymethylpyrimidinediphosphate&Cytoplasm+ADP&Cytoplasm	PAS_chr3_0842	EC 2.7.4.7	R04509	same with IPP	#
ATP&Cytoplasm+L-Proline&Cytoplasm+tRNA(Pro)&Cytoplasm->AMP&Cytoplasm+Diphosphate&Cytoplasm+L-Prolyl-tRNA(Pro)&Cytoplasm	R01019		ATP&Cytoplasm+L-Proline&Cytoplasm+tRNA(Pro)&Cytoplasm->AMP&Cytoplasm+Diphosphate&Cytoplasm+L-Prolyl-tRNA(Pro)&Cytoplasm	r1011	PAS_chr2-2_0209	#	ATP&Cytoplasm+L-Proline&Cytoplasm+tRNA(Pro)&Cytoplasm->AMP&Cytoplasm+Diphosphate&Cytoplasm+L-Prolyl-tRNA(Pro)&Cytoplasm	reaction-105	PAS_chr2-2_0209, PAS_chr1-1_0391	#		ATP&Cytoplasm+L-Proline&Cytoplasm+tRNA(Pro)&Cytoplasm->AMP&Cytoplasm+Diphosphate&Cytoplasm+L-Prolyl-tRNA(Pro)&Cytoplasm	PAS_chr1-1_0391, PAS_chr2-2_0209	EC 6.1.1.15	R03661	same with IPP	#
ATP&Cytoplasm+L-Serine&Cytoplasm+tRNA(Ser)&Cytoplasm->AMP&Cytoplasm+Diphosphate&Cytoplasm+L-Seryl-tRNA(Ser)&Cytoplasm	R01100		ATP&Cytoplasm+L-Serine&Cytoplasm+tRNA(Ser)&Cytoplasm->AMP&Cytoplasm+Diphosphate&Cytoplasm+L-Seryl-tRNA(Ser)&Cytoplasm	r1004	PAS_chr1-4_0463	#	ATP&Cytoplasm+L-Serine&Cytoplasm+tRNA(Ser)&Cytoplasm->AMP&Cytoplasm+Diphosphate&Cytoplasm+L-Seryl-tRNA(Ser)&Cytoplasm	reaction-116	PAS_chr1-4_0104, PAS_chr1-4_0463	#		ATP&Cytoplasm+L-Serine&Cytoplasm+tRNA(Ser)&Cytoplasm->AMP&Cytoplasm+Diphosphate&Cytoplasm+L-Seryl-tRNA(Ser)&Cytoplasm	PAS_chr1-4_0104, PAS_chr1-4_0463	EC 6.1.1.11	R03662	same with IPP	#
Methanol&Peroxisome+Oxygen&Peroxisome->Formaldehyde&Peroxisome+H2O2&Peroxisome	R01293		Methanol&Peroxisome+Oxygen&Peroxisome->Formaldehyde&Peroxisome+H2O2&Peroxisome	r91	PAS_chr4_0152, PAS_chr4_0821	#	Methanol&Peroxisome+Oxygen&Peroxisome->Formaldehyde&Peroxisome+H2O2&Peroxisome	reaction-872	PAS_chr4_0821	#		Methanol&Peroxisome+Oxygen&Peroxisome->Formaldehyde&Peroxisome+H2O2&Peroxisome	PAS_chr4_0821	EC 1.1.3.13	R00608	same with IPP	#
5,10-Methylenetetrahydrofolate&Cytoplasm+NADP+&Cytoplasm=5,10-Methenyltetrahydrofolate&Cytoplasm+NADPH&Cytoplasm	R00845		5,10-Methylenetetrahydrofolate&Cytoplasm+NADP+&Cytoplasm=5,10-Methenyltetrahydrofolate&Cytoplasm+NADPH&Cytoplasm	r252	PAS_chr1-3_0220	#	5,10-Methylenetetrahydrofolate&Cytoplasm+NADP+&Cytoplasm=5,10-Methenyltetrahydrofolate&Cytoplasm+NADPH&Cytoplasm	reaction-806	PAS_chr1-4_0632	#		5,10-Methylenetetrahydrofolate&Cytoplasm+NADP+&Cytoplasm=5,10-Methenyltetrahydrofolate&Cytoplasm+NADPH&Cytoplasm	PAS_chr1-4_0632	EC 1.5.1.5	R01220	same with IPP	#
Acylglyceronephosphate&Cytoplasm+H+&Cytoplasm+NADPH&Cytoplasm->1-Acyl-sn-glycerol3-phosphate&Cytoplasm+NADP+&Cytoplasm	R01281		Acylglyceronephosphate&Cytoplasm+H+&Cytoplasm+NADPH&Cytoplasm->1-Acyl-sn-glycerol3-phosphate&Cytoplasm+NADP+&Cytoplasm	r24	NA	#	Acylglyceronephosphate&Cytoplasm+H+&Cytoplasm+NADPH&Cytoplasm->1-Acyl-sn-glycerol3-phosphate&Cytoplasm+NADP+&Cytoplasm	reaction-463	PAS_chr2-2_0063	#		Acylglyceronephosphate&Cytoplasm+H+&Cytoplasm+NADPH&Cytoplasm->1-Acyl-sn-glycerol3-phosphate&Cytoplasm+NADP+&Cytoplasm	PAS_chr2-2_0063	EC 1.1.1.101	R02756	same with IPP	#
ATP&Cytoplasm+dGDP&Cytoplasm=ADP&Cytoplasm+dGTP&Cytoplasm	R00876		ATP&Cytoplasm+dGDP&Cytoplasm=ADP&Cytoplasm+dGTP&Cytoplasm	r613	PAS_chr2-1_0769, PAS_chr2-2_0059	#	ATP&Cytoplasm+dGDP&Cytoplasm=ADP&Cytoplasm+dGTP&Cytoplasm	reaction-376	PAS_chr2-2_0059	#		ATP&Cytoplasm+dGDP&Cytoplasm=ADP&Cytoplasm+dGTP&Cytoplasm	PAS_chr2-2_0059	EC 2.7.4.6	R01857	same with IPP (other enzyme in ILC not reversible)	#
3,4-dihydroxy-2-butanone4-phosphate&Cytoplasm+5-Amino-6-(1-D-ribitylamino)uracil&Cytoplasm->6,7-Dimethyl-8-(1-D-ribityl)lumazine&Cytoplasm+2H2O&Cytoplasm+Orthophosphate&Cytoplasm	R01067		3,4-Dihydroxy-2-butanone4-phosphate&Cytoplasm+5-Amino-6-(1-D-ribitylamino)uracil&Cytoplasm->6,7-Dimethyl-8-(1-D-ribityl)lumazine&Cytoplasm+2H2O&Cytoplasm+Orthophosphate&Cytoplasm	r488	PAS_chr3_1037, PAS_chr4_0081	#	3,4-dihydroxy-2-butanone4-phosphate&Cytoplasm+5-Amino-6-(1-D-ribitylamino)uracil&Cytoplasm->6,7-Dimethyl-8-(1-D-ribityl)lumazine&Cytoplasm+2H2O&Cytoplasm+Orthophosphate&Cytoplasm	reaction-196	PAS_chr3_1037	#		3,4-dihydroxy-2-butanone4-phosphate&Cytoplasm+5-Amino-6-(1-D-ribitylamino)uracil&Cytoplasm->6,7-Dimethyl-8-(1-D-ribityl)lumazine&Cytoplasm+2H2O&Cytoplasm+Orthophosphate&Cytoplasm	PAS_chr3_1037	EC 2.5.1.78	R04457	same with IPP( L-3,4-Dihydroxybutan-2-one 4-phosphate=3,4-dihydroxy-2-butanone4-phosphate)	#
chorismate&Cytoplasm->Prephenate&Cytoplasm	R00316		Chorismate&Cytoplasm->Prephenate&Cytoplasm	r996	PAS_chr4_0050, PAS_chr4_0437	#	Chorismate&Cytoplasm->Prephenate&Cytoplasm	reaction-961	PAS_chr4_0050	#		Chorismate&Cytoplasm->Prephenate&Cytoplasm	PAS_chr4_0050	EC 5.4.99.5	R01715	same with IPP668	#
D-Mannose6-phosphate&Cytoplasm=D-Fructose6-phosphate&Cytoplasm	R00803		D-Mannose6-phosphate&Cytoplasm=D-Fructose6-phosphate&Cytoplasm	r983	PAS_chr2-2_0049, PAS_chr3_1115	#	D-Mannose6-phosphate&Cytoplasm=D-Fructose6-phosphate&Cytoplasm	reaction-374	PAS_chr3_1115	#		D-Mannose6-phosphate&Cytoplasm=D-Fructose6-phosphate&Cytoplasm	PAS_chr3_1115	EC 5.3.1.8	R01819	same with IPP668	#
FAD&Mitochondria+Succinate&Mitochondria=FADH2&Mitochondria+Fumarate&Mitochondria	R01129		FAD&Mitochondria+Succinate&Mitochondria=FADH2&Mitochondria+Fumarate&Mitochondria	r228	PAS_chr3_0225	#	FAD&Mitochondria+Succinate&Mitochondria=FADH2&Mitochondria+Fumarate&Mitochondria	reaction-1032	PAS_chr2-2_0283+PAS_chr3_1111+PAS_chr1-4_0487+PAS_chr4_0733	#		FAD&Mitochondria+Succinate&Mitochondria=FADH2&Mitochondria+Fumarate&Mitochondria	PAS_chr3_0225	EC 1.3.99.1	R00408	same with ILC	#
Diphosphate&Cytoplasm+H2O&Cytoplasm->H+&Cytoplasm+2Orthophosphate&Cytoplasm	R00996		Diphosphate&Cytoplasm+H2O&Cytoplasm->H+&Cytoplasm+2Orthophosphate&Cytoplasm	r824	PAS_chr1-3_0028, PAS_chr1-3_0070, PAS_chr2-1_0101	#	Diphosphate&Cytoplasm+H2O&Cytoplasm->H+&Cytoplasm+2Orthophosphate&Cytoplasm	reaction-392	PAS_chr1-3_0028	#		Diphosphate&Cytoplasm+H2O&Cytoplasm->H+&Cytoplasm+2Orthophosphate&Cytoplasm	PAS_chr1-3_0028, PAS_chr1-3_0070	EC 3.6.1.1	R00004	should be without H	#
Diphosphate&Mitochondria+H2O&Mitochondria->H+&Mitochondria+2Orthophosphate&Mitochondria	R00997		Diphosphate&Mitochondria+H2O&Mitochondria->H+&Mitochondria+2Orthophosphate&Mitochondria	r823	PAS_chr1-3_0070	#	Diphosphate&Mitochondria+H2O&Mitochondria->H+&Mitochondria+2Orthophosphate&Mitochondria	reaction-394	PAS_chr1-3_0028	#		Diphosphate&Mitochondria+H2O&Mitochondria->H+&Mitochondria+2Orthophosphate&Mitochondria	PAS_chr1-3_0028, PAS_chr1-3_0070	EC 3.6.1.1	R00004	should be without H, mitochondria,	#
												Acyl-CoA&Cytoplasm+Glyceronephosphate&Cytoplasm->CoA&Cytoplasm+Acylglyceronephosphate&Cytoplasm	PAS_chr1-3_0081, PAS_chr3_0073	EC 2.3.1.42	R01013	this reaction was missing in all models but added from kegg
2-Dehydropantoate&Cytoplasm=2-Dehydropantoate&Mitochondria	R00038		2-Dehydropantoate&Cytoplasm=2-Dehydropantoate&Mitochondria	r1241	NA	#	2-Dehydropantoate&Cytoplasm=2-Dehydropantoate&Mitochondria	reaction-174	NA	#		2-Dehydropantoate&Cytoplasm=2-Dehydropantoate&Mitochondria				tranport	#
(S)-Malate&Mitochondria+Citrate&Cytoplasm=(S)-Malate&Cytoplasm+Citrate&Mitochondria	R00321		(S)-Malate&Cytoplasm+Citrate&Mitochondria=(S)-Malate&Mitochondria+Citrate&Cytoplasm	r1272	PAS_chr1-4_0420, PAS_chr3_0177, PAS_chr3_0769	#	(S)-Malate&Mitochondria+Citrate&Cytoplasm=(S)-Malate&Cytoplasm+Citrate&Mitochondria	reaction-87	PAS_chr3_0177	#		(S)-Malate&Mitochondria+Citrate&Cytoplasm=(S)-Malate&Cytoplasm+Citrate&Mitochondria				TRANPORT/exhnage	#
(S)-Malate&Cytoplasm+Orthophosphate&Mitochondria=(S)-Malate&Mitochondria+Orthophosphate&Cytoplasm	R00012		(S)-Malate&Cytoplasm+Orthophosphate&Mitochondria=(S)-Malate&Mitochondria+Orthophosphate&Cytoplasm	r1270	PAS_chr1-1_0402	#	(S)-Malate&Cytoplasm+Orthophosphate&Mitochondria=(S)-Malate&Mitochondria+Orthophosphate&Cytoplasm	reaction-922	PAS_chr4_0877	#		(S)-Malate&Cytoplasm+Orthophosphate&Mitochondria=(S)-Malate&Mitochondria+Orthophosphate&Cytoplasm				transport	#
2-Oxobutanoate&Cytoplasm=2-Oxobutanoate&Mitochondria	R00053		2-Oxobutanoate&Cytoplasm=2-Oxobutanoate&Mitochondria	r1244	NA	#	2-Oxobutanoate&Cytoplasm=2-Oxobutanoate&Mitochondria	reaction-187	NA	#		2-Oxobutanoate&Cytoplasm=2-Oxobutanoate&Mitochondria				transport	#
4-Hydroxybenzoate&Cytoplasm=4-Hydroxybenzoate&Mitochondria	R00087		4-Hydroxybenzoate&Cytoplasm=4-Hydroxybenzoate&Mitochondria	r1201	NA	#	4-Hydroxybenzoate&Cytoplasm=4-Hydroxybenzoate&Mitochondria	reaction-216	NA	#		4-Hydroxybenzoate&Cytoplasm=4-Hydroxybenzoate&Mitochondria				transport	#
Acetate&Cytoplasm=Acetate&Mitochondria	R00146		Acetate&Cytoplasm=Acetate&Mitochondria	r1252	NA	#	Acetate&Cytoplasm=Acetate&Mitochondria	reaction-245	NA	#		Acetate&Cytoplasm=Acetate&Mitochondria				transport	#
S-Adenosyl-L-homocysteine&Cytoplasm=S-Adenosyl-L-homocysteine&Mitochondria	R00171		S-Adenosyl-L-homocysteine&Cytoplasm=S-Adenosyl-L-homocysteine&Mitochondria	r1231	NA	#	S-Adenosyl-L-homocysteine&Cytoplasm=S-Adenosyl-L-homocysteine&Mitochondria	reaction-1001	NA	#		S-Adenosyl-L-homocysteine&Cytoplasm=S-Adenosyl-L-homocysteine&Mitochondria				transport	#
(S)(+)-Allantoin&Extracellular->(S)(+)-Allantoin&Cytoplasm	R00218		(S)(+)-Allantoin&Extracellular->(S)(+)-Allantoin&Cytoplasm	r1343	PAS_chr1-1_0287, PAS_chr1-1_0354, PAS_chr3_0022	#	(S)(+)-Allantoin&Extracellular->(S)(+)-Allantoin&Cytoplasm	reaction-254	PAS_chr3_0022	#		(S)(+)-Allantoin&Extracellular->(S)(+)-Allantoin&Cytoplasm				transport	#
S-Adenosyl-L-methionine&Cytoplasm=S-Adenosyl-L-methionine&Mitochondria	R00222		S-Adenosyl-L-methionine&Cytoplasm=S-Adenosyl-L-methionine&Mitochondria	r1230	PAS_chr3_0036	#	S-Adenosyl-L-methionine&Cytoplasm=S-Adenosyl-L-methionine&Mitochondria	reaction-1007	PAS_chr3_0036	#		S-Adenosyl-L-methionine&Cytoplasm=S-Adenosyl-L-methionine&Mitochondria				transport	#
CO2&Cytoplasm=CO2&Vacuole	R00332		CO2&Cytoplasm=CO2&Vacuole	r1418	NA	#	CO2&Cytoplasm=CO2&Vacuole	reaction-327	NA	#		CO2&Cytoplasm=CO2&Vacuole				transport	#
Ethanol&Extracellular=Ethanol&Cytoplasm	R00451		Ethanol&Extracellular=Ethanol&Cytoplasm	r1371	NA	#	Ethanol&Extracellular=Ethanol&Cytoplasm	reaction-414	NA	#		Ethanol&Extracellular=Ethanol&Cytoplasm				transport	#
Ethanol&Cytoplasm=Ethanol&Mitochondria	R00452		Ethanol&Cytoplasm=Ethanol&Mitochondria	r1250	NA	#	Ethanol&Cytoplasm=Ethanol&Mitochondria	reaction-415	NA	#		Ethanol&Cytoplasm=Ethanol&Mitochondria				transport	#
Fe2+&Extracellular->Fe2+&Cytoplasm	R00534		Fe2+&Extracellular->Fe2+&Cytoplasm	r1358	PAS_chr2-2_0009, PAS_chr4_0008	#	Fe2+&Extracellular->Fe2+&Cytoplasm	reaction-420	PAS_chr2-2_0009	#		Fe2+&Extracellular->Fe2+&Cytoplasm				transport	#
D-Glucose&Cytoplasm=D-Glucose&Vacuole	R00609		D-Glucose&Cytoplasm=D-Glucose&Vacuole	r1419	NA	#	D-Glucose&Cytoplasm=D-Glucose&Vacuole	reaction-26	NA	#		D-Glucose&Cytoplasm=D-Glucose&Vacuole				transport	#
(S)-3-Hydroxy-3-methylglutaryl-CoA&Cytoplasm=(S)-3-Hydroxy-3-methylglutaryl-CoA&Mitochondria	R00715		(S)-3-Hydroxy-3-methylglutaryl-CoA&Cytoplasm=(S)-3-Hydroxy-3-methylglutaryl-CoA&Mitochondria	r1232	NA	#	(S)-3-Hydroxy-3-methylglutaryl-CoA&Cytoplasm=(S)-3-Hydroxy-3-methylglutaryl-CoA&Mitochondria	reaction-705	NA	#		(S)-3-Hydroxy-3-methylglutaryl-CoA&Cytoplasm=(S)-3-Hydroxy-3-methylglutaryl-CoA&Mitochondria				transport	#
Oxygen&Cytoplasm=Oxygen&Mitochondria	R00916		Oxygen&Cytoplasm=Oxygen&Mitochondria	r1277	NA	#	Oxygen&Cytoplasm=Oxygen&Mitochondria	reaction-868	NA	#		Oxygen&Cytoplasm=Oxygen&Mitochondria				transport	#
H+&Cytoplasm+Oxaloacetate&Cytoplasm=H+&Mitochondria+Oxaloacetate&Mitochondria	R00918		H+&Cytoplasm+Oxaloacetate&Cytoplasm=H+&Mitochondria+Oxaloacetate&Mitochondria	r1262	PAS_chr1-1_0081	#	H+&Cytoplasm+Oxaloacetate&Cytoplasm=H+&Mitochondria+Oxaloacetate&Mitochondria	reaction-891	PAS_chr1-1_0081	#		H+&Cytoplasm+Oxaloacetate&Cytoplasm=H+&Mitochondria+Oxaloacetate&Mitochondria				transport	#
ProtoporphyrinogenIX&Cytoplasm=ProtoporphyrinogenIX&Mitochondria	R01006		ProtoporphyrinogenIX&Cytoplasm=ProtoporphyrinogenIX&Mitochondria	r1199	NA	#	ProtoporphyrinogenIX&Cytoplasm=ProtoporphyrinogenIX&Mitochondria	reaction-965	NA	#		ProtoporphyrinogenIX&Cytoplasm=ProtoporphyrinogenIX&Mitochondria				transport	#
Sulfate&Extracellular->Sulfate&Cytoplasm	R01111		Sulfate&Extracellular->Sulfate&Cytoplasm	r1349	PAS_chr1-1_0266, PAS_chr3_0489	#	Sulfate&Extracellular->Sulfate&Cytoplasm	reaction-1034	PAS_chr1-1_0266, PAS_chr3_0489	#		Sulfate&Extracellular->Sulfate&Cytoplasm				transport	#
phosphatidylserine&Cytoplasm=phosphatidylserine&Mitochondria	R01274		Phosphatidylserine&Cytoplasm=Phosphatidylserine&Mitochondria	r1248	NA	#	phosphatidylserine&Cytoplasm=phosphatidylserine&Mitochondria	reaction-953	NA	#		phosphatidylserine&Cytoplasm=phosphatidylserine&Mitochondria				transport	#
2-phenylethanol&Mitochondria=2-phenylethanol&Cytoplasm	R00056		2-Phenylethanol&Cytoplasm=2-Phenylethanol&Mitochondria	r1247	NA	#	2-Phenylethanol&Mitochondria=2-Phenylethanol&Cytoplasm	reaction-194	NA	#		2-Phenylethanol&Mitochondria=2-Phenylethanol&Cytoplasm				TRANSPORT	#
5-Aminolevulinate&Cytoplasm=5-Aminolevulinate&Mitochondria	R00092		5-Aminolevulinate&Mitochondria=5-Aminolevulinate&Cytoplasm	r1281	NA	#	5-Aminolevulinate&Cytoplasm=5-Aminolevulinate&Mitochondria	reaction-230	NA	#		5-Aminolevulinate&Cytoplasm=5-Aminolevulinate&Mitochondria				transport	#
Acetaldehyde&Mitochondria=Acetaldehyde&Cytoplasm	R00112		Acetaldehyde&Cytoplasm=Acetaldehyde&Mitochondria	r1251	NA	#	Acetaldehyde&Mitochondria=Acetaldehyde&Cytoplasm	reaction-241	NA	#		Acetaldehyde&Mitochondria=Acetaldehyde&Cytoplasm				transport	#
CO2&Extracellular=CO2&Cytoplasm	R00327		CO2&Cytoplasm=CO2&Extracellular	r1360	NA	#	CO2&Extracellular=CO2&Cytoplasm	reaction-324	NA	#		CO2&Extracellular=CO2&Cytoplasm				transport	#
CO2&Cytoplasm=CO2&Mitochondria	R00329		CO2&Mitochondria=CO2&Cytoplasm	r1249	NA	#	CO2&Cytoplasm=CO2&Mitochondria	reaction-326	NA	#		CO2&Cytoplasm=CO2&Mitochondria				transport	#
H2O&Extracellular=H2O&Cytoplasm	R00672		H2O&Cytoplasm=H2O&Extracellular	r1345	NA	#	H2O&Extracellular=H2O&Cytoplasm	reaction-641	PAS_chr3_0763	#		H2O&Extracellular=H2O&Cytoplasm				transport	#
H2O&Cytoplasm=H2O&Mitochondria	R00674		H2O&Mitochondria=H2O&Cytoplasm	r1192	NA	#	H2O&Cytoplasm=H2O&Mitochondria	reaction-676	NA	#		H2O&Cytoplasm=H2O&Mitochondria				transport	#
H2O&Cytoplasm=H2O&Peroxisome	R00676		H2O&Peroxisome=H2O&Cytoplasm	r1321	NA	#	H2O&Cytoplasm=H2O&Peroxisome	reaction-694	NA	#		H2O&Cytoplasm=H2O&Peroxisome				transport	#
H2O&Cytoplasm=H2O&Vacuole	R00677		H2O&Vacuole=H2O&Cytoplasm	r1406	NA	#	H2O&Cytoplasm=H2O&Vacuole	reaction-698	NA	#		H2O&Cytoplasm=H2O&Vacuole				transport	#
H+&Cytoplasm+L-Ornithine&Mitochondria=H+&Mitochondria+L-Ornithine&Cytoplasm	R00934		H+&Mitochondria+L-Ornithine&Cytoplasm=H+&Cytoplasm+L-Ornithine&Mitochondria	r1287	PAS_chr2-1_0530, PAS_chr3_0100	#	H+&Cytoplasm+L-Ornithine&Mitochondria=H+&Mitochondria+L-Ornithine&Cytoplasm	reaction-888	PAS_chr3_0100	#		H+&Cytoplasm+L-Ornithine&Mitochondria=H+&Mitochondria+L-Ornithine&Cytoplasm				transport	#
phosphatidylethanolamine&Cytoplasm=phosphatidylethanolamine&Mitochondria	R01251		Phosphatidylethanolamine&Mitochondria=Phosphatidylethanolamine&Cytoplasm	r1258	NA	#	phosphatidylethanolamine&Cytoplasm=phosphatidylethanolamine&Mitochondria	reaction-945	NA	#		phosphatidylethanolamine&Cytoplasm=phosphatidylethanolamine&Mitochondria				transport	#
Ammonium&Extracellular=Ammonium&Cytoplasm	R00883		Ammonium&Extracellular=Ammonium&Cytoplasm	r1347	NA	#	Ammonium&Extracellular=Ammonium&Cytoplasm	reaction-261	PAS_chr1-4_0394, PAS_chr2-2_0391	#		Ammonium&Extracellular=Ammonium&Cytoplasm				transport	#
Ammonium&Cytoplasm=Ammonium&Mitochondria	R00885		Ammonium&Cytoplasm=Ammonium&Mitochondria	r1254	NA	#	Ammonium&Cytoplasm=Ammonium&Mitochondria	reaction-265	NA	#		Ammonium&Cytoplasm=Ammonium&Mitochondria				transport	#
3-Methyl-2-oxobutanoicacid&Cytoplasm=3-Methyl-2-oxobutanoicacid&Mitochondria	R00073		3-Methyl-2-oxobutanoicacid&Mitochondria=3-Methyl-2-oxobutanoicacid&Cytoplasm	r1223	NA	#	3-Methyl-2-oxobutanoicacid&Cytoplasm=3-Methyl-2-oxobutanoicacid&Mitochondria	reaction-206	NA	#		3-Methyl-2-oxobutanoicacid&Cytoplasm=3-Methyl-2-oxobutanoicacid&Mitochondria				transport	#
(S)-3-Methyl-2-oxopentanoicacid&Cytoplasm=(S)-3-Methyl-2-oxopentanoicacid&Mitochondria	R00076		(S)-3-Methyl-2-oxopentanoicacid&Mitochondria=(S)-3-Methyl-2-oxopentanoicacid&Cytoplasm	r1224	NA	#	(S)-3-Methyl-2-oxopentanoicacid&Cytoplasm=(S)-3-Methyl-2-oxopentanoicacid&Mitochondria	reaction-152	NA	#		(S)-3-Methyl-2-oxopentanoicacid&Cytoplasm=(S)-3-Methyl-2-oxopentanoicacid&Mitochondria				transport	#
(2S)-2-Isopropylmalate&cytoplasm=(2S)-2-Isopropylmalate&Mitochondria	R00062		(2S)-2-Isopropylmalate&Cytoplasm=(2S)-2-Isopropylmalate&Mitochondria	r1236	NA	#	(2S)-2-Isopropylmalate&Cytoplasm=(2S)-2-Isopropylmalate&Mitochondria	reaction-199	NA	#		(2S)-2-Isopropylmalate&Cytoplasm=(2S)-2-Isopropylmalate&Mitochondria				transport	#
Citrate&Cytoplasm+Isocitrate&Mitochondria=Citrate&Mitochondria+Isocitrate&Cytoplasm	R00324		Citrate&Cytoplasm+Isocitrate&Mitochondria=Citrate&Mitochondria+Isocitrate&Cytoplasm	r1273	PAS_chr3_0177, PAS_chr3_0769	#	Citrate&Cytoplasm+Isocitrate&Mitochondria=Citrate&Mitochondria+Isocitrate&Cytoplasm	reaction-735	PAS_chr3_0177	#		Citrate&Cytoplasm+Isocitrate&Mitochondria=Citrate&Mitochondria+Isocitrate&Cytoplasm				transport/exchange	#
Citrate&Cytoplasm=Isocitrate&Cytoplasm	R00135		Citrate&Cytoplasm=Isocitrate&Cytoplasm	r920	NA	#	Citrate&Cytoplasm=Isocitrate&Cytoplasm	reaction-734	PAS_chr1-3_0104	#		Citrate&Cytoplasm=Isocitrate&Cytoplasm	PAS_chr1-3_0104	EC 4.2.1.3	R01324	two-step reaction-same with IPP	#
3-Hexaprenyl-4-hydroxy-5-methoxybenzoate&Mitochondria->2-Hexaprenyl-6-methoxyphenol&Mitochondria+CO2&Mitochondria	R00068		3-Hexaprenyl-4-hydroxy-5-methoxybenzoate&Mitochondria->2-Hexaprenyl-6-methoxyphenol&Mitochondria+CO2&Mitochondria	r1395	NA	#	3-Hexaprenyl-4-hydroxy-5-methoxybenzoate&Mitochondria->2-Hexaprenyl-6-methoxyphenol&Mitochondria+CO2&Mitochondria	reaction-175	NA	#		3-Hexaprenyl-4-hydroxy-5-methoxybenzoate&Mitochondria->2-Hexaprenyl-6-methoxyphenol&Mitochondria+CO2&Mitochondria	enzyme not yet characterized		R06866	all same	#
AMP&Mitochondria+ATP&Mitochondria=2ADP&Mitochondria	R00154		AMP&Mitochondria+ATP&Mitochondria=2ADP&Mitochondria	r607	PAS_chr2-1_0111	#	AMP&Mitochondria+ATP&Mitochondria=2ADP&Mitochondria	reaction-297	PAS_chr2-1_0111	#		AMP&Mitochondria+ATP&Mitochondria=2ADP&Mitochondria	PAS_chr3_0257	EC 2.7.4.3	R00127	enyzme changed	#
ATP&Cytoplasm+L-Alanine&Cytoplasm+tRNA(Ala)&Cytoplasm->AMP&Cytoplasm+Diphosphate&Cytoplasm+L-Alanyl-tRNA&Cytoplasm	R00188		ATP&Cytoplasm+L-Alanine&Cytoplasm+tRNA(Ala)&Cytoplasm->AMP&Cytoplasm+Diphosphate&Cytoplasm+L-Alanyl-tRNA&Cytoplasm	r1037	PAS_chr3_0462	#	ATP&Cytoplasm+L-Alanine&Cytoplasm+tRNA(Ala)&Cytoplasm->AMP&Cytoplasm+Diphosphate&Cytoplasm+L-Alanyl-tRNA&Cytoplasm	reaction-286	PAS_chr3_0462	#		ATP&Cytoplasm+L-Alanine&Cytoplasm+tRNA(Ala)&Cytoplasm->AMP&Cytoplasm+Diphosphate&Cytoplasm+L-Alanyl-tRNA&Cytoplasm	PAS_chr3_0462	EC 6.1.1.7	R03038	all same	#
Ethanol&Cytoplasm+NAD+&Cytoplasm=Acetaldehyde&Cytoplasm+H+&Cytoplasm+NADH&Cytoplasm	R00207		Ethanol&Cytoplasm+NAD+&Cytoplasm=Acetaldehyde&Cytoplasm+H+&Cytoplasm+NADH&Cytoplasm	r7	PAS_chr1-1_0357, PAS_chr3_0006, PAS_chr4_0576	#	Ethanol&Cytoplasm+NAD+&Cytoplasm=Acetaldehyde&Cytoplasm+H+&Cytoplasm+NADH&Cytoplasm	reaction-828	PAS_chr3_1028	#		Ethanol&Cytoplasm+NAD+&Cytoplasm=Acetaldehyde&Cytoplasm+H+&Cytoplasm+NADH&Cytoplasm	PAS_chr2-1_0472, PAS_chr3_1028	EC 1.1.1.1	R00754	enzyme changed	#
alpha,alpha-Trehalose&Cytoplasm+H2O&Cytoplasm->2D-Glucose&Cytoplasm	R01179		alpha,alpha-Trehalose&Cytoplasm+H2O&Cytoplasm->2D-Glucose&Cytoplasm	r763	PAS_chr4_0816	#	alpha,alpha-Trehalose&Cytoplasm+H2O&Cytoplasm->2D-Glucose&Cytoplasm	reaction-1061	PAS_chr4_0816	#		alpha,alpha-Trehalose&Cytoplasm+H2O&Cytoplasm->2D-Glucose&Cytoplasm	PAS_chr3_0634 or PAS_chr2-1_0679	EC 4.2.1.20	R02722	enzyme changed	#
L-Serine&Cytoplasm->Ammonium&Cytoplasm+Pyruvate&Cytoplasm	R01096		L-Serine&Cytoplasm->Ammonium&Cytoplasm+Pyruvate&Cytoplasm	r957	PAS_chr1-4_0243, PAS_chr2-2_0408	#	L-Serine&Cytoplasm->Ammonium&Cytoplasm+Pyruvate&Cytoplasm	reaction-263	PAS_chr2-2_0408	#		L-Serine&Cytoplasm=Ammonium&Cytoplasm+Pyruvate&Cytoplasm	PAS_chr2-2_0408; PAS_chr1-4_0243, PAS_chr2-2_0408	EC 4.3.1.17 ;EC 4.3.1.19	R00220	direction changed	#
Peptide2-(3-carboxy-3-aminopropyl)-L-histidine&Cytoplasm+S-Adenosyl-L-methionine&Cytoplasm->H+&Cytoplasm+Peptide2-[3-carboxy-3-(methylammonio)propyl]-L-histidine&Cytoplasm+S-Adenosyl-L-homocysteine&Cytoplasm	R00401		Peptide2-(3-carboxy-3-aminopropyl)-L-histidine&Cytoplasm+S-Adenosyl-L-methionine&Cytoplasm=Peptide2-[3-carboxy-3-(methylammonio)propyl]-L-histidine&Cytoplasm+S-Adenosyl-L-homocysteine&Cytoplasm	r303	PAS_chr2-1_0577	#	Peptide2-(3-carboxy-3-aminopropyl)-L-histidine&Cytoplasm+S-Adenosyl-L-methionine&Cytoplasm->H+&Cytoplasm+Peptide2-[3-carboxy-3-(methylammonio)propyl]-L-histidine&Cytoplasm+S-Adenosyl-L-homocysteine&Cytoplasm	reaction-168	PAS_chr2-1_0577	#		Peptide2-(3-carboxy-3-aminopropyl)-L-histidine&Cytoplasm+S-Adenosyl-L-methionine&Cytoplasm->Peptide2-[3-carboxy-3-(methylammonio)propyl]-L-histidine&Cytoplasm+S-Adenosyl-L-homocysteine&Cytoplasm	PAS_chr2-1_0577	EC 2.1.1.98	R04481	all same
5-(5-Phospho-D-ribosylaminoformimino)-1-(5-phosphoribosyl)-imidazole-4-carboxamide->N-(5'-Phospho-D-1'-ribulosylformimino)-5-amino-1-(5''-phospho-D-ribosyl)-4-imidazolecarboxamide&Cytoplasm	R01015		5-(5-Phospho-D-ribosylaminoformimino)-1-(5-phosphoribosyl)-imidazole-4-carboxamide&Cytoplasm->N-(5'-Phospho-D-1'-ribulosylformimino)-5-amino-1-(5''-phospho-D-ribosyl)-4-imidazolecarboxamide&Cytoplasm	r979	PAS_chr4_0343	#	5-(5-Phospho-D-ribosylaminoformimino)-1-(5-phosphoribosyl)-imidazole-4-carboxamide->N-(5'-Phospho-D-1'-ribulosylformimino)-5-amino-1-(5''-phospho-D-ribosyl)-4-imidazolecarboxamide&Cytoplasm	reaction-226	PAS_chr4_0343	#		5-(5-Phospho-D-ribosylaminoformimino)-1-(5-phosphoribosyl)-imidazole-4-carboxamide&Cytoplasm->N-(5'-Phospho-D-1'-ribulosylformimino)-5-amino-1-(5''-phospho-D-ribosyl)-4-imidazolecarboxamide&Cytoplasm	PAS_chr4_0343	EC 5.3.1.16	R04640	all same	#
1-(5'-Phosphoribosyl)-5-amino-4-(N-succinocarboxamide)-imidazole&Cytoplasm=1-(5'-Phosphoribosyl)-5-amino-4-imidazolecarboxamide&Cytoplasm+Fumarate&Cytoplasm	R00166		1-(5'-Phosphoribosyl)-5-amino-4-(N-succinocarboxamide)-imidazole&Cytoplasm=1-(5'-Phosphoribosyl)-5-amino-4-imidazolecarboxamide&Cytoplasm+Fumarate&Cytoplasm	r963	PAS_chr2-2_0329	#	1-(5'-Phosphoribosyl)-5-amino-4-(N-succinocarboxamide)-imidazole&Cytoplasm=1-(5'-Phosphoribosyl)-5-amino-4-imidazolecarboxamide&Cytoplasm+Fumarate&Cytoplasm	reaction-228	PAS_chr2-2_0329	#		1-(5'-Phosphoribosyl)-5-amino-4-(N-succinocarboxamide)-imidazole&Cytoplasm=1-(5'-Phosphoribosyl)-5-amino-4-imidazolecarboxamide&Cytoplasm+Fumarate&Cytoplasm	PAS_chr2-2_0329	EC 4.3.2.2	R04559	all same	#
2-Oxoglutarate&Cytoplasm+L-erythro-4-Hydroxyglutamate&Cytoplasm->D-4-Hydroxy-2-oxoglutarate&Cytoplasm+L-Glutamate&Cytoplasm	R00440		2-Oxoglutarate&Cytoplasm+L-erythro-4-Hydroxyglutamate&Cytoplasm->D-4-Hydroxy-2-oxoglutarate&Cytoplasm+L-Glutamate&Cytoplasm	r519	PAS_chr4_0645	#	2-Oxoglutarate&Cytoplasm+L-erythro-4-Hydroxyglutamate&Cytoplasm->D-4-Hydroxy-2-oxoglutarate&Cytoplasm+L-Glutamate&Cytoplasm	reaction-754	PAS_chr4_0974	#		2-Oxoglutarate&Cytoplasm+L-erythro-4-Hydroxyglutamate&Cytoplasm->D-4-Hydroxy-2-oxoglutarate&Cytoplasm+L-Glutamate&Cytoplasm	PAS_chr1-1_0200, PAS_chr4_0974	EC 2.6.1.1	R05052	enzyme changed	#
H2O&Cytoplasm+Phosphatidylcholine&Cytoplasm->Choline&Cytoplasm+H+&Cytoplasm+1,2-Diacyl-sn-glycerol3-phosphate&Cytoplasm	R01267		H2O&Cytoplasm+Phosphatidylcholine&Cytoplasm->1,2-Diacyl-sn-glycerol3-phosphate&Cytoplasm+Choline&Cytoplasm	r747	PAS_chr3_0646	#	H2O&Cytoplasm+Phosphatidylcholine&Cytoplasm->Choline&Cytoplasm+H+&Cytoplasm+1,2-Diacyl-sn-glycerol3-phosphate&Cytoplasm	reaction-943	PAS_chr3_0646	#		H2O&Cytoplasm+Phosphatidylcholine&Cytoplasm->Choline&Cytoplasm+1,2-Diacyl-sn-glycerol3-phosphate&Cytoplasm	PAS_chr3_0646	EC 3.1.4.4	R01310	all same	#
N-(5'-Phospho-D-1'-ribulosylformimino)-5-amino-1-(5''-phospho-D-ribosyl)-4-imidazolecarboxamide&Cytoplasm+L-Glutamine&Cytoplasm->1-(5'-Phosphoribosyl)-5-amino-4-imidazolecarboxamide&Cytoplasm+D-erythro-1-(Imidazol-4-yl)glycerol3-phosphate&Cytoplasm+H+&Cytoplasm+L-Glutamate&Cytoplasm	R00743		L-Glutamine&Cytoplasm+N-(5'-Phospho-D-1'-ribulosylformimino)-5-amino-1-(5''-phospho-D-ribosyl)-4-imidazolecarboxamide&Cytoplasm->1-(5'-Phosphoribosyl)-5-amino-4-imidazolecarboxamide&Cytoplasm+D-erythro-1-(Imidazol-4-yl)glycerol3-phosphate&Cytoplasm+L-Glutamate&Cytoplasm	r466	PAS_chr4_0703	#	N-(5'-Phospho-D-1'-ribulosylformimino)-5-amino-1-(5''-phospho-D-ribosyl)-4-imidazolecarboxamide&Cytoplasm+L-Glutamine&Cytoplasm->1-(5'-Phosphoribosyl)-5-amino-4-imidazolecarboxamide&Cytoplasm+D-erythro-1-(Imidazol-4-yl)glycerol3-phosphate&Cytoplasm+H+&Cytoplasm+L-Glutamate&Cytoplasm	reaction-227	PAS_chr4_0703	#		N-(5'-Phospho-D-1'-ribulosylformimino)-5-amino-1-(5''-phospho-D-ribosyl)-4-imidazolecarboxamide&Cytoplasm+L-Glutamine&Cytoplasm->1-(5'-Phosphoribosyl)-5-amino-4-imidazolecarboxamide&Cytoplasm+D-erythro-1-(Imidazol-4-yl)glycerol3-phosphate&Cytoplasm+H+&Cytoplasm+L-Glutamate&Cytoplasm	PAS_chr4_0703	EC:2.4.2.-, EC.4.1.3.-	R04558	all same	#
ATP&Mitochondria+N-Acetyl-L-glutamate&Mitochondria->ADP&Mitochondria+N-Acetyl-glutamyl5-phosphate&Mitochondria	R00119		ATP&Mitochondria+N-Acetyl-L-glutamate&Mitochondria->ADP&Mitochondria+N-Acetyl-glutamyl5-phosphate&Mitochondria	r599	PAS_chr2-1_0168	#	ATP&Mitochondria+N-Acetyl-L-glutamate&Mitochondria->ADP&Mitochondria+N-Acetyl-glutamyl5-phosphate&Mitochondria	reaction-301	PAS_chr2-1_0168	#		ATP&Mitochondria+N-Acetyl-L-glutamate&Mitochondria->ADP&Mitochondria+N-Acetyl-glutamyl5-phosphate&Mitochondria	PAS_chr2-1_0168	EC 2.7.2.8	R02649	all same	#
H+&Mitochondria+N-Acetyl-glutamyl5-phosphate&Mitochondria+NADPH&Mitochondria->N-Acetyl-L-glutamate5-semialdehyde&Mitochondria+NADP+&Mitochondria+Orthophosphate&Mitochondria	R00168		H+&Mitochondria+N-Acetyl-glutamyl5-phosphate&Mitochondria+NADPH&Mitochondria->N-Acetyl-L-glutamate5-semialdehyde&Mitochondria+NADP+&Mitochondria+Orthophosphate&Mitochondria	r163	PAS_chr2-1_0168	#	H+&Mitochondria+N-Acetyl-glutamyl5-phosphate&Mitochondria+NADPH&Mitochondria->N-Acetyl-L-glutamate5-semialdehyde&Mitochondria+NADP+&Mitochondria+Orthophosphate&Mitochondria	reaction-581	PAS_chr2-1_0168	#		H+&Mitochondria+N-Acetyl-glutamyl5-phosphate&Mitochondria+NADPH&Mitochondria->N-Acetyl-L-glutamate5-semialdehyde&Mitochondria+NADP+&Mitochondria+Orthophosphate&Mitochondria	PAS_chr2-1_0168	EC 1.2.1.38	R03443	all same	#
N6-(1,2-Dicarboxyethyl)-AMP&Cytoplasm=AMP&Cytoplasm+Fumarate&Cytoplasm	R00165		N6-(1,2-Dicarboxyethyl)-AMP&Cytoplasm=AMP&Cytoplasm+Fumarate&Cytoplasm	r962	PAS_chr2-2_0329	#	N6-(1,2-Dicarboxyethyl)-AMP&Cytoplasm=AMP&Cytoplasm+Fumarate&Cytoplasm	reaction-266	PAS_chr2-2_0329	#		N6-(1,2-Dicarboxyethyl)-AMP&Cytoplasm=AMP&Cytoplasm+Fumarate&Cytoplasm	PAS_chr2-2_0329	EC 4.3.2.2	R01083	all same	#
H2O&Cytoplasm+Phosphoribosyl-AMP&Cytoplasm->5-(5-Phospho-D-ribosylaminoformimino)-1-(5-phosphoribosyl)-imidazole-4-carboxamide	R01011		H2O&Cytoplasm+Phosphoribosyl-AMP&Cytoplasm->5-(5-Phospho-D-ribosylaminoformimino)-1-(5-phosphoribosyl)-imidazole-4-carboxamide&Cytoplasm	r810	PAS_chr1-4_0160	#	H2O&Cytoplasm+Phosphoribosyl-AMP&Cytoplasm->5-(5-Phospho-D-ribosylaminoformimino)-1-(5-phosphoribosyl)-imidazole-4-carboxamide	reaction-155	PAS_chr1-4_0160	#		H2O&Cytoplasm+Phosphoribosyl-AMP&Cytoplasm->5-(5-Phospho-D-ribosylaminoformimino)-1-(5-phosphoribosyl)-imidazole-4-carboxamide&Cytoplasm	PAS_chr1-4_0160	EC 3.5.4.19	R04037	all same	#
S-Methyl-5-thio-D-ribulose1-phosphate&Cytoplasm->2,3-Diketo-5-methylthiopentyl-1-phosphate&Cytoplasm+H2O&Cytoplasm	R00814		S-Methyl-5-thio-D-ribulose1-phosphate&Cytoplasm->2,3-Diketo-5-methylthiopentyl-1-phosphate&Cytoplasm+H2O&Cytoplasm	r890	PAS_chr4_0280	#	S-Methyl-5-thio-D-ribulose1-phosphate&Cytoplasm->2,3-Diketo-5-methylthiopentyl-1-phosphate&Cytoplasm+H2O&Cytoplasm	reaction-170	PAS_chr4_0280	#		S-Methyl-5-thio-D-ribulose1-phosphate&Cytoplasm->2,3-Diketo-5-methylthiopentyl-1-phosphate&Cytoplasm+H2O&Cytoplasm	PAS_chr4_0280	EC 4.2.1.109	R07392	all same	#
5-Phospho-alpha-D-ribose1-diphosphate&Cytoplasm+H2O&Cytoplasm+L-Glutamine&Cytoplasm->5-Phosphoribosylamine&Cytoplasm+Diphosphate&Cytoplasm+L-Glutamate&Cytoplasm	R00624		5-Phospho-alpha-D-ribose1-diphosphate&Cytoplasm+H2O&Cytoplasm+L-Glutamine&Cytoplasm->5-Phosphoribosylamine&Cytoplasm+Diphosphate&Cytoplasm+L-Glutamate&Cytoplasm	r478	PAS_chr1-1_0430	#	H2O&Cytoplasm+L-Glutamine&Cytoplasm+5-Phospho-alpha-D-ribose1-diphosphate&Cytoplasm->5-Phosphoribosylamine&Cytoplasm+Diphosphate&Cytoplasm+L-Glutamate&Cytoplasm	reaction-650	PAS_chr1-1_0430	#		H2O&Cytoplasm+L-Glutamine&Cytoplasm+5-Phospho-alpha-D-ribose1-diphosphate&Cytoplasm->5-Phosphoribosylamine&Cytoplasm+Diphosphate&Cytoplasm+L-Glutamate&Cytoplasm	PAS_chr1-1_0430	EC 2.4.2.14	R01072	all same	#
GTP&Cytoplasm+3H2O&Cytoplasm->2,5-Diamino-6-hydroxy-4-(5'-phosphoribosylamino)-pyrimidine&Cytoplasm+Diphosphate&Cytoplasm+Formate&Cytoplasm+2H+&Cytoplasm	R00664		GTP&Cytoplasm+3H2O&Cytoplasm->2,5-Diamino-6-hydroxy-4-(5'-phosphoribosylamino)-pyrimidine&Cytoplasm+Diphosphate&Cytoplasm+Formate&Cytoplasm	r811	PAS_chr2-1_0736	#	GTP&Cytoplasm+3H2O&Cytoplasm->2,5-Diamino-6-hydroxy-4-(5'-phosphoribosylamino)-pyrimidine&Cytoplasm+Diphosphate&Cytoplasm+Formate&Cytoplasm+2H+&Cytoplasm	reaction-1203	PAS_chr2-1_0736	#		GTP&Cytoplasm+3H2O&Cytoplasm->2,5-Diamino-6-hydroxy-4-(5'-phosphoribosylamino)-pyrimidine&Cytoplasm+Diphosphate&Cytoplasm+Formate&Cytoplasm	PAS_chr2-1_0736	EC 3.5.4.25	R00425	all same	#
D-Ribose1-phosphate&Cytoplasm=D-Ribose5-phosphate&Cytoplasm	R01001		D-Ribose1-phosphate&Cytoplasm=D-Ribose5-phosphate&Cytoplasm	r989	PAS_chr1-4_0264	#	D-Ribose1-phosphate&Cytoplasm=D-Ribose5-phosphate&Cytoplasm	reaction-259	PAS_chr1-4_0264	#		D-Ribose1-phosphate&Cytoplasm=D-Ribose5-phosphate&Cytoplasm	PAS_chr1-4_0264, PAS_chr2-1_0771	EC 5.4.2.2	R01057	enzyme added	#
Sphinganine1-phosphate&Cytoplasm->Ethanolaminephosphate&Cytoplasm+Hexadecanal&Cytoplasm	R01113		sphinganine1-phosphate&Cytoplasm->Ethanolaminephosphate&Cytoplasm+Hexadecenal&Cytoplasm	r874	PAS_chr4_0598	#	Sphinganine1-phosphate&Cytoplasm->Ethanolaminephosphate&Cytoplasm+Hexadecanal&Cytoplasm	reaction-417	PAS_chr4_0598	#		Sphinganine1-phosphate&Cytoplasm->Ethanolaminephosphate&Cytoplasm+Hexadecanal&Cytoplasm	PAS_chr4_0598	EC 4.1.2.27	R02464	all same	#
H+&Cytoplasm+L-Serine&Cytoplasm+Palmitoyl-CoA&Cytoplasm->3-Dehydrosphinganine&Cytoplasm+CO2&Cytoplasm+CoA&Cytoplasm	R01097		L-Serine&Cytoplasm+Palmitoyl-CoA&Cytoplasm->3-dehydrosphinganine&Cytoplasm+CO2&Cytoplasm+CoA&Cytoplasm	r400	PAS_chr3_0733:PAS_FragB_0040	#	H+&Cytoplasm+L-Serine&Cytoplasm+Palmitoyl-CoA&Cytoplasm->3-Dehydrosphinganine&Cytoplasm+CO2&Cytoplasm+CoA&Cytoplasm	reaction-900	PAS_FragB_0040+PAS_chr3_0733	#		L-Serine&Cytoplasm+Palmitoyl-CoA&Cytoplasm->3-Dehydrosphinganine&Cytoplasm+CO2&Cytoplasm+CoA&Cytoplasm	PAS_FragB_0040, PAS_chr3_0733	EC 2.3.1.50	R01281	all same	#
3-Keto-4-methylzymosterol&Cytoplasm+H+&Cytoplasm+NADPH&Cytoplasm->4alpha-Methylzymosterol&Cytoplasm+NADP+&Cytoplasm	R00298		3-Keto-4-methylzymosterol&Cytoplasm+H+&Cytoplasm+NADPH&Cytoplasm->4alpha-Methylzymosterol&Cytoplasm+NADP+&Cytoplasm	r42	PAS_chr2-1_0628	#	3-Keto-4-methylzymosterol&Cytoplasm+H+&Cytoplasm+NADPH&Cytoplasm->4alpha-Methylzymosterol&Cytoplasm+NADP+&Cytoplasm	reaction-482	PAS_chr2-1_0628	#		3-Keto-4-methylzymosterol&Cytoplasm+H+&Cytoplasm+NADPH&Cytoplasm->4alpha-Methylzymosterol&Cytoplasm+NADP+&Cytoplasm	PAS_chr2-1_0628	EC 1.1.1.270	R07495		#
H2O&Cytoplasm+1,2-Diacyl-sn-glycerol3-phosphate&Cytoplasm->1,2-Diacyl-sn-glycerol&Cytoplasm+Orthophosphate&Cytoplasm	R01238		1,2-Diacyl-sn-glycerol3-phosphate&Cytoplasm+H2O&Cytoplasm->1,2-Diacyl-sn-glycerol&Cytoplasm+Orthophosphate&Cytoplasm	r719	NA	#	H2O&Cytoplasm+1,2-Diacyl-sn-glycerol3-phosphate&Cytoplasm->1,2-Diacyl-sn-glycerol&Cytoplasm+Orthophosphate&Cytoplasm	reaction-923	PAS_chr1-1_0498, PAS_chr3_0198	#		H2O&Cytoplasm+1,2-Diacyl-sn-glycerol3-phosphate&Cytoplasm->1,2-Diacyl-sn-glycerol&Cytoplasm+Orthophosphate&Cytoplasm	PAS_chr3_0512; PAS_chr3_0198	EC 3.1.3.4; EC 3.1.3.81	R02239		#
Glycerol&Extracellular->Glycerol&Cytoplasm	R00025		Glycerol&Extracellular->Glycerol&Cytoplasm	r1355	PA+F927:F972S_chr3_1099, PAS_chr4_0269	#	Glycerol&Extracellular->Glycerol&Cytoplasm	reaction-439	PAS_chr4_0784	#		Glycerol&Extracellular->Glycerol&Cytoplasm				transport	#
Dihydroneopterin&Mitochondria->2-Amino-4-hydroxy-6-hydroxymethyl-7,8-dihydropteridinone&Mitochondria+Glycolaldehyde&Mitochondria+H+&Mitochondria	R00391		Dihydroneopterin&Cytoplasm->2-Amino-4-hydroxy-6-hydroxymethyl-7,8-dihydropteridinone&Cytoplasm+Glycolaldehyde&Cytoplasm	r873	PAS_chr2-2_0302	#	Dihydroneopterin&Mitochondria->2-Amino-4-hydroxy-6-hydroxymethyl-7,8-dihydropteridinone&Mitochondria+Glycolaldehyde&Mitochondria+H+&Mitochondria	reaction-172	PAS_chr2-2_0302	#		Dihydroneopterin&Mitochondria->2-Amino-4-hydroxy-6-hydroxymethyl-7,8-dihydropteridinone&Mitochondria+Glycolaldehyde&Mitochondria	PAS_chr2-2_0302	EC 4.1.2.25	R03504	localised in both compartments	#
												Dihydroneopterin&Cytoplasm->2-Amino-4-hydroxy-6-hydroxymethyl-7,8-dihydropteridinone&Cytoplasm+Glycolaldehyde&Cytoplasm	PAS_chr2-2_0302	EC 4.1.2.25	R03504	localised in both compartments
2-Amino-4-hydroxy-6-hydroxymethyl-7,8-dihydropteridinone&Mitochondria+ATP&Mitochondria->2-Amino-4-hydroxy-6-hydroxymethyl-7,8-dihydropteridinonediphosphate&Mitochondria+AMP&Mitochondria+H+&Mitochondria	R00717		2-Amino-4-hydroxy-6-hydroxymethyl-7,8-dihydropteridinone&Cytoplasm+ATP&Cytoplasm->2-Amino-4-hydroxy-6-hydroxymethyl-7,8-dihydropteridinonediphosphate&Cytoplasm+AMP&Cytoplasm	r625	PAS_chr2-2_0302	#	2-Amino-4-hydroxy-6-hydroxymethyl-7,8-dihydropteridinone&Mitochondria+ATP&Mitochondria->2-Amino-4-hydroxy-6-hydroxymethyl-7,8-dihydropteridinediphosphate&Mitochondria+AMP&Mitochondria+H+&Mitochondria	reaction-293	PAS_chr2-2_0302	#		2-Amino-4-hydroxy-6-hydroxymethyl-7,8-dihydropteridinone&Mitochondria+ATP&Mitochondria->2-Amino-4-hydroxy-6-hydroxymethyl-7,8-dihydropteridinediphosphate&Mitochondria+AMP&Mitochondria	PAS_chr2-2_0302	EC 2.7.6.3	R03503	localised in both compartments	#
												2-Amino-4-hydroxy-6-hydroxymethyl-7,8-dihydropteridinone&Cytoplasm+ATP&Cytoplasm->2-Amino-4-hydroxy-6-hydroxymethyl-7,8-dihydropteridinediphosphate&Cytoplasm+AMP&Cytoplasm	PAS_chr2-2_0302	EC 2.7.6.3	R03503	localised in both compartments
2-Amino-4-hydroxy-6-hydroxymethyl-7,8-dihydropteridinonediphosphate&Mitochondria+4-Aminobenzoate&Mitochondria->Dihydropteroate&Mitochondria+Diphosphate&Mitochondria	R00544		2-Amino-4-hydroxy-6-hydroxymethyl-7,8-dihydropteridinonediphosphate&Cytoplasm+4-Aminobenzoate&Cytoplasm->Dihydropteroate&Cytoplasm+Diphosphate&Cytoplasm	r495	PAS_chr2-2_0302	#	2-Amino-4-hydroxy-6-hydroxymethyl-7,8-dihydropteridinonediphosphate&Mitochondria+4-Aminobenzoate&Mitochondria->Diphosphate&Mitochondria+Dihydropteroate&Mitochondria	reaction-213	PAS_chr2-2_0302	#		2-Amino-4-hydroxy-6-hydroxymethyl-7,8-dihydropteridinediphosphate&Mitochondria+4-Aminobenzoate&Mitochondria->H2O&Mitochondria+Dihydropteroate&Mitochondria	PAS_chr2-2_0302	EC 2.5.1.15	R03067	localised in both compartments	#
												2-Amino-4-hydroxy-6-hydroxymethyl-7,8-dihydropteridinediphosphate&Cytoplasm+4-Aminobenzoate&Cytoplasm->H2O&Cytoplasm+Dihydropteroate&Cytoplasm	PAS_chr2-2_0302	EC 2.5.1.15	R03067	localised in both compartments
2-Amino-4-hydroxy-6-hydroxymethyl-7,8-dihydropteridinone&Mitochondria+4-Aminobenzoate&Mitochondria->Dihydropteroate&Mitochondria+H2O&Mitochondria	R00395		2-Amino-4-hydroxy-6-hydroxymethyl-7,8-dihydropteridinone&Cytoplasm+4-Aminobenzoate&Cytoplasm->Dihydropteroate&Cytoplasm+H2O&Cytoplasm	r494	PAS_chr2-2_0302	#	2-Amino-4-hydroxy-6-hydroxymethyl-7,8-dihydropteridinone&Mitochondria+4-Aminobenzoate&Mitochondria->Dihydropteroate&Mitochondria+H2O&Mitochondria	reaction-212	PAS_chr2-2_0302	#		2-Amino-4-hydroxy-6-hydroxymethyl-7,8-dihydropteridinone&Mitochondria+4-Aminobenzoate&Mitochondria->Dihydropteroate&Mitochondria+H2O&Mitochondria	PAS_chr2-2_0302	EC 2.5.1.15	R03066	localised in both compartments	#
												2-Amino-4-hydroxy-6-hydroxymethyl-7,8-dihydropteridinone&Cytoplasm+4-Aminobenzoate&Cytoplasm->Dihydropteroate&Cytoplasm+H2O&Cytoplasm	PAS_chr2-2_0302	EC 2.5.1.15	R03066	localised in both compartments
2H2O&Mitochondria+L-1-Pyrroline-3-hydroxy-5-carboxylate&Mitochondria+NAD+&Mitochondria->H+&Mitochondria+L-erythro-4-Hydroxyglutamate&Mitochondria+NADH&Mitochondria	R00968		2H2O&Cytoplasm+L-1-Pyrroline-3-hydroxy-5-carboxylate&Cytoplasm+NAD+&Cytoplasm->H+&Cytoplasm+L-erythro-4-Hydroxyglutamate&Cytoplasm+NADH&Cytoplasm	r250	PAS_chr2-1_0853, PAS_chr4_0254	#	2H2O&Mitochondria+L-1-Pyrroline-3-hydroxy-5-carboxylate&Mitochondria+NAD+&Mitochondria->H+&Mitochondria+L-erythro-4-Hydroxyglutamate&Mitochondria+NADH&Mitochondria	reaction-1211	PAS_chr2-2_0496	#		2H2O&Mitochondria+L-1-Pyrroline-3-hydroxy-5-carboxylate&Mitochondria+NAD+&Mitochondria->H+&Mitochondria+L-erythro-4-Hydroxyglutamate&Mitochondria+NADH&Mitochondria	PAS_chr2-2_0496	EC 1.2.1.88	R04444	in ILC915 it is in cytosol but enzyme is different	#
CTP&Cytoplasm+Dolichol&Cytoplasm->CDP&Cytoplasm+Dolichylphosphate&Cytoplasm+H+&Cytoplasm	R00410		CTP&Endoplasmic_reticulum+Dolichol&Endoplasmic_reticulum->CDP&Endoplasmic_reticulum+Dolichylphosphate&Endoplasmic_reticulum	r556	PAS_chr2-1_0498	#	CTP&Cytoplasm+Dolichol&Cytoplasm->CDP&Cytoplasm+Dolichylphosphate&Cytoplasm+H+&Cytoplasm	reaction-402	PAS_chr2-1_0498	#		CTP&Cytoplasm+Dolichol&Cytoplasm->CDP&Cytoplasm+Dolichylphosphate&Cytoplasm	PAS_chr2-1_0498	EC 2.7.1.108	R01018	compartment different in ILC915	#
CDP-diacylglycerol&Mitochondria+sn-Glycerol3-phosphate&Mitochondria=CMP&Mitochondria+H+&Mitochondria+Phosphatidylglycerophosphate&Mitochondria	R01235		CDP-diacylglycerol&Cytoplasm+sn-Glycerol3-phosphate&Cytoplasm->CMP&Cytoplasm+Phosphatidylglycerophosphate&Cytoplasm	r665	PAS_chr1-3_0238	#	CDP-diacylglycerol&Mitochondria+sn-Glycerol3-phosphate&Mitochondria=CMP&Mitochondria+H+&Mitochondria+Phosphatidylglycerophosphate&Mitochondria	reaction-435	PAS_chr1-3_0238	#		CDP-diacylglycerol&Mitochondria+sn-Glycerol3-phosphate&Mitochondria=CMP&Mitochondria+Phosphatidylglycerophosphate&Mitochondria	PAS_chr1-3_0238	EC 2.7.8.5	R01801	different compartment in ILC915	#
Chitin&Cytoplasm+H2O&Cytoplasm->Acetate&Cytoplasm+Chitosan&Cytoplasm+H+&Cytoplasm	R00319		Chitin&Extracellular+H2O&Extracellular->Acetate&Extracellular+Chitosan&Extracellular	r792	PAS_chr1-1_0103	#	Chitin&Cytoplasm+H2O&Cytoplasm->Acetate&Cytoplasm+Chitosan&Cytoplasm+H+&Cytoplasm	reaction-619	PAS_chr1-1_0103	#		Chitin&Cytoplasm+H2O&Cytoplasm->Acetate&Cytoplasm+Chitosan&Cytoplasm	PAS_chr1-1_0103	EC 3.5.1.41	R02333	different compartment in ILC916	#
4-Aminobutyraldehyde&Mitochondria+H2O&Mitochondria+NAD+&Mitochondria->4-Aminobutanoate&Mitochondria+2H+&Mitochondria+NADH&Mitochondria	R00102		4-Aminobutyraldehyde&Cytoplasm+H2O&Cytoplasm+NAD+&Cytoplasm=4-Aminobutanoate&Cytoplasm+H+&Cytoplasm+NADH&Cytoplasm	r153	NA	#	4-Aminobutyraldehyde&Mitochondria+H2O&Mitochondria+NAD+&Mitochondria->4-Aminobutanoate&Mitochondria+2H+&Mitochondria+NADH&Mitochondria	reaction-666	PAS_chr2-1_0506, PAS_chr3_0987, PAS_chr4_0043, PAS_chr4_0470	#		4-Aminobutyraldehyde&Mitochondria+H2O&Mitochondria+NAD+&Mitochondria->4-Aminobutanoate&Mitochondria+H+&Mitochondria+NADH&Mitochondria	PAS_chr1-4_0064, PAS_chr2-1_0853,PAS_chr3_0987, PAS_chr4_0043,	EC 1.2.1.3	R02549	not all enzymes are same with the model	#
CDP-diacylglycerol&Mitochondria+Phosphatidylglycerol&Mitochondria->Cardiolipin&Mitochondria+CMP&Mitochondria+H+&Mitochondria	R01236		CDP-diacylglycerol&Cytoplasm+Phosphatidylglycerol&Cytoplasm->Cardiolipin&Cytoplasm+CMP&Cytoplasm	r658	PAS_chr3_0570	#	CDP-diacylglycerol&Mitochondria+Phosphatidylglycerol&Mitochondria->Cardiolipin&Mitochondria+CMP&Mitochondria+H+&Mitochondria	reaction-947	PAS_chr3_0570	#		CDP-diacylglycerol&Mitochondria+Phosphatidylglycerol&Mitochondria->Cardiolipin&Mitochondria+CMP&Mitochondria	PAS_chr3_0570	EC. 2.7.8.-	R02030	only in mitochondria	#
H+&Cytoplasm+NADPH&Cytoplasm+Oxygen&Cytoplasm+Octadecanoyl-CoA&Cytoplasm->(9Z)-Octadecenoyl-CoA&Cytoplasm+2H2O&Cytoplasm+NADP+&Cytoplasm	R00380		(9Z)-Octadecenoyl-CoA&Peroxisome+2H2O&Peroxisome->2H+&Peroxisome+Oxygen&Peroxisome+Octadecanoyl-CoA&Peroxisome	r126	NA	#	H+&Cytoplasm+NADPH&Cytoplasm+Oxygen&Cytoplasm+Octadecanoyl-CoA&Cytoplasm->(9Z)-Octadecenoyl-CoA&Cytoplasm+2H2O&Cytoplasm+NADP+&Cytoplasm	reaction-799	PAS_chr2-1_0072	#		H+&Cytoplasm+NADPH&Cytoplasm+Oxygen&Cytoplasm+Octadecanoyl-CoA&Cytoplasm->(9Z)-Octadecenoyl-CoA&Cytoplasm+2H2O&Cytoplasm+NADP+&Cytoplasm	PAS_chr2-1_0072,PAS_chr4_0259			R02222 is not exatly same with this	#
(S)-1-Pyrroline-5-carboxylate&Cytoplasm+2H+&Cytoplasm+NADPH&Cytoplasm->L-Proline&Cytoplasm+NADP+&Cytoplasm	R00941		(S)-1-Pyrroline-5-carboxylate&Cytoplasm+H+&Cytoplasm+NADH&Cytoplasm->L-Proline&Cytoplasm+NAD+&Cytoplasm	r254	PAS_chr4_0398	#	(S)-1-Pyrroline-5-carboxylate&Cytoplasm+2H+&Cytoplasm+NADPH&Cytoplasm->L-Proline&Cytoplasm+NADP+&Cytoplasm	reaction-1170	PAS_chr4_0398	#		(S)-1-Pyrroline-5-carboxylate&Cytoplasm+2H+&Cytoplasm+NADPH&Cytoplasm->L-Proline&Cytoplasm+NADP+&Cytoplasm	PAS_chr4_0398	EC 1.5.1.2	R01251	both form exists (reaction-1170)	#
Acetaldehyde&Cytoplasm+H2O&Cytoplasm+NADP+&Cytoplasm->Acetate&Cytoplasm+2H+&Cytoplasm+NADPH&Cytoplasm	R00214	????	Acetaldehyde&Cytoplasm+H2O&Cytoplasm+NAD+&Cytoplasm->Acetate&Cytoplasm+H+&Cytoplasm+NADH&Cytoplasm	r155	PAS_chr2-1_0453	#	Acetaldehyde&Cytoplasm+H2O&Cytoplasm+NADP+&Cytoplasm->Acetate&Cytoplasm+2H+&Cytoplasm+NADPH&Cytoplasm	reaction-609	PAS_chr2-1_0506, PAS_chr3_0987, PAS_chr4_0043, PAS_chr4_0470	#		Acetaldehyde&Cytoplasm+H2O&Cytoplasm+NAD+&Cytoplasm->Acetate&Cytoplasm+H+&Cytoplasm+NADH&Cytoplasm	PAS_chr2-1_0453; PAS_chr1-4_0064, PAS_chr2-1_0853, PAS_chr3_0987, PAS_chr4_0043	EC 1.2.1.5; EC 1.2.1.3	R00710	both exists	#
						#				#		Acetaldehyde&Cytoplasm+H2O&Cytoplasm+NADP+&Cytoplasm->Acetate&Cytoplasm+2H+&Cytoplasm+NADPH&Cytoplasm	PAS_chr2-1_0453	EC 1.2.1.5	R00711	both exists
CTP&Cytoplasm+D-4'-Phosphopantothenate&Cytoplasm+L-Cysteine&Cytoplasm->(R)-4'-Phosphopantothenoyl-L-cysteine&Cytoplasm+CMP&Cytoplasm+Diphosphate&Cytoplasm+H+&Cytoplasm	R01002	???	ATP&Cytoplasm+D-4'-Phosphopantothenate&Cytoplasm+L-Cysteine&Cytoplasm->(R)-4'-Phosphopantothenoyl-L-cysteine&Cytoplasm+AMP&Cytoplasm+Diphosphate&Cytoplasm	r1056	PAS_chr2-2_0204	#	CTP&Cytoplasm+D-4'-Phosphopantothenate&Cytoplasm+L-Cysteine&Cytoplasm->(R)-4'-Phosphopantothenoyl-L-cysteine&Cytoplasm+CMP&Cytoplasm+Diphosphate&Cytoplasm+H+&Cytoplasm	reaction-360	PAS_chr2-2_0204	#		ATP&Cytoplasm+D-4'-Phosphopantothenate&Cytoplasm+L-Cysteine&Cytoplasm->(R)-4'-Phosphopantothenoyl-L-cysteine&Cytoplasm+AMP&Cytoplasm+Diphosphate&Cytoplasm	PAS_chr2-2_0204	EC 6.3.2.5	R04230	both exists-same enzyme	#
						#				#		CTP&Cytoplasm+D-4'-Phosphopantothenate&Cytoplasm+L-Cysteine&Cytoplasm->(R)-4'-Phosphopantothenoyl-L-cysteine&Cytoplasm+CMP&Cytoplasm+Diphosphate&Cytoplasm+H+&Cytoplasm	PAS_chr2-2_0204	EC 6.3.2.5	R04231
ATP&Mitochondria+CoA&Mitochondria+Succinate&Mitochondria=ADP&Mitochondria+Orthophosphate&Mitochondria+Succinyl-CoA&Mitochondria	R01133	???	CoA&Mitochondria+GTP&Mitochondria+Succinate&Mitochondria=GDP&Mitochondria+Orthophosphate&Mitochondria+Succinyl-CoA&Mitochondria	r1049	PAS_chr3_0831:PAS_chr2-2_0407	#	ATP&Mitochondria+CoA&Mitochondria+Succinate&Mitochondria=ADP&Mitochondria+Orthophosphate&Mitochondria+Succinyl-CoA&Mitochondria	reaction-340	PAS_chr2-2_0407+PAS_chr3_0831	#		CoA&Mitochondria+GTP&Mitochondria+Succinate&Mitochondria=GDP&Mitochondria+Orthophosphate&Mitochondria+Succinyl-CoA&Mitochondria	PAS_chr2-2_0407, PAS_chr3_0831	EC 6.2.1.4	R00432	both exits-encoded by same gene	#
						#				#		ATP&Mitochondria+CoA&Mitochondria+Succinate&Mitochondria=ADP&Mitochondria+Orthophosphate&Mitochondria+Succinyl-CoA&Mitochondria	PAS_chr2-2_0407, PAS_chr3_0831	EC 6.2.1.5	R00405	both exits-encoded by same gene
(S)-2-Aceto-2-hydroxybutanoate&Mitochondria+H+&Mitochondria+NADPH&Mitochondria->(R)-2,3-Dihydroxy-3-methylpentanoate&Mitochondria+NADP+&Mitochondria	R00771		(S)-2-Aceto-2-hydroxybutanoate&Mitochondria->(R)-3-Hydroxy-3-methyl-2-oxopentanoate&Mitochondria	r81	PAS_chr1-1_0432	#	(S)-2-Aceto-2-hydroxybutanoate&Mitochondria+H+&Mitochondria+NADPH&Mitochondria->(R)-2,3-Dihydroxy-3-methylpentanoate&Mitochondria+NADP+&Mitochondria	reaction-561	PAS_chr1-1_0432	#		(S)-2-Aceto-2-hydroxybutanoate&Mitochondria->(R)-3-Hydroxy-3-methyl-2-oxopentanoate&Mitochondria	Pas_Chr1-1_0432	EC 1.1.1.86	R05069	this is a merged reaction of two (added to the model as separately	#
			(R)-3-Hydroxy-3-methyl-2-oxopentanoate&Mitochondria+H+&Mitochondria+NADPH&Mitochondria->(R)-2,3-Dihydroxy-3-methylpentanoate&Mitochondria+NADP+&Mitochondria	r82	PAS_chr1-1_0432	#				#		(R)-3-Hydroxy-3-methyl-2-oxopentanoate&Mitochondria+H+&Mitochondria+NADPH&Mitochondria->(R)-2,3-Dihydroxy-3-methylpentanoate&Mitochondria+NADP+&Mitochondria	Pas_Chr1-1_0432	EC 1.1.1.86	R05068
2-Acetolactate&Mitochondria+H+&Mitochondria+NADPH&Mitochondria->(R)-2,3-Dihydroxy-3-methylbutanoate&Mitochondria+NADP+&Mitochondria	R00770		2-Acetolactate&Mitochondria->3-Hydroxy-3-methyl-2-oxobutanoicacid&Mitochondria	r83	PAS_chr1-1_0432	#	2-Acetolactate&Mitochondria+H+&Mitochondria+NADPH&Mitochondria->(R)-2,3-Dihydroxy-3-methylbutanoate&Mitochondria+NADP+&Mitochondria	reaction-562	PAS_chr1-1_0432	#		2-Acetolactate&Mitochondria->3-Hydroxy-3-methyl-2-oxobutanoicacid&Mitochondria	Pas_Chr1-1_0432	EC 5.4.99.3	R03052	this is a merged reaction of two (added to the model as separately	#
			3-Hydroxy-3-methyl-2-oxobutanoicacid&Mitochondria+H+&Mitochondria+NADPH&Mitochondria->(R)-2,3-Dihydroxy-3-methylbutanoate&Mitochondria+NADP+&Mitochondria	r80	PAS_chr1-1_0432	#				#		3-Hydroxy-3-methyl-2-oxobutanoicacid&Mitochondria+H+&Mitochondria+NADPH&Mitochondria->(R)-2,3-Dihydroxy-3-methylbutanoate&Mitochondria+NADP+&Mitochondria	Pas_Chr1-1_0432	EC 1.1.1.86	R04440
Formaldehyde&Cytoplasm+NAD+&Cytoplasm+Glutathione&Cytoplasm=H+&Cytoplasm+NADH&Cytoplasm+S-Formylglutathione&Cytoplasm	R00496					#	Formaldehyde&Cytoplasm+NAD+&Cytoplasm+Glutathione&Cytoplasm=H+&Cytoplasm+NADH&Cytoplasm+S-Formylglutathione&Cytoplasm	reaction-980	PAS_chr3_1028	#						couldn't find such a reaction in kegg-this reaction is merged formed of R06982 and 83- BUT 82 do not exist in K. phaffii	#
			Formaldehyde&Cytoplasm+Glutathione&Cytoplasm->S-(Hydroxymethyl)glutathione&Cytoplasm	r966	PAS_chr2-1_0313	#						Formaldehyde&Cytoplasm+Glutathione&Cytoplasm=S-(Hydroxymethyl)glutathione&Cytoplasm	PAS_chr2-1_0313	EC 4.4.1.22	R06982	http://bioinformatics.psb.ugent.be/orcae/annotation/Picpa/current/chr2-1_0313
			NAD+&Cytoplasm+S-(Hydroxymethyl)glutathione&Cytoplasm->H+&Cytoplasm+NADH&Cytoplasm+S-Formylglutathione&Cytoplasm	r44	PAS_chr3_1028	#						NAD+&Cytoplasm+S-(Hydroxymethyl)glutathione&Cytoplasm->H+&Cytoplasm+NADH&Cytoplasm+S-Formylglutathione&Cytoplasm	PAS_chr3_1028	EC 1.1.1.284	R06983	as In ILC915
5-Phospho-alpha-D-ribose1-diphosphate&Cytoplasm+Adenine&Cytoplasm->AMP&Cytoplasm+Diphosphate&Cytoplasm	R00163		5-Phospho-alpha-D-ribose1-diphosphate&Cytoplasm+Adenine&Cytoplasm=AMP&Cytoplasm+Diphosphate&Cytoplasm	r482	PAS_chr3_1138	#	5-Phospho-alpha-D-ribose1-diphosphate&Cytoplasm+Adenine&Cytoplasm->AMP&Cytoplasm+Diphosphate&Cytoplasm	reaction-234	PAS_chr3_1138	#		5-Phospho-alpha-D-ribose1-diphosphate&Cytoplasm+Adenine&Cytoplasm=AMP&Cytoplasm+Diphosphate&Cytoplasm	PAS_chr3_1138	EC 2.4.2.7	R00190	all enzymes are same	#
Allantoate&Cytoplasm+H2O&Cytoplasm=(-)-Ureidoglycolate&Cytoplasm+Urea&Cytoplasm	R00216		Allantoate&Cytoplasm+H2O&Cytoplasm->(-)-Ureidoglycolate&Cytoplasm+Urea&Cytoplasm	r803	PAS_chr2-1_0749	#	Allantoate&Cytoplasm+H2O&Cytoplasm=(-)-Ureidoglycolate&Cytoplasm+Urea&Cytoplasm	reaction-612	PAS_chr2-1_0749	#		Allantoate&Cytoplasm+H2O&Cytoplasm=(-)-Ureidoglycolate&Cytoplasm+Urea&Cytoplasm	PAS_chr2-1_0749	EC 3.5.3.4	R02422	all enzymes are same	#
ATP&Cytoplasm+dUDP&Cytoplasm=ADP&Cytoplasm+dUTP&Cytoplasm	R00877		ATP&Cytoplasm+dUDP&Cytoplasm->ADP&Cytoplasm+dUTP&Cytoplasm	r618	PAS_chr2-2_0059	#	ATP&Cytoplasm+dUDP&Cytoplasm=ADP&Cytoplasm+dUTP&Cytoplasm	reaction-406	PAS_chr2-2_0059	#		ATP&Cytoplasm+dUDP&Cytoplasm=ADP&Cytoplasm+dUTP&Cytoplasm	PAS_chr2-2_0059	EC 2.7.4.6	R02331	all enzymes are same	#
H+&Cytoplasm+NADPH&Cytoplasm+2trans,trans-Farnesyldiphosphate&Cytoplasm->2Diphosphate&Cytoplasm+NADP+&Cytoplasm+Squalene&Cytoplasm	R01123		H+&Cytoplasm+NADPH&Cytoplasm+2trans,trans-Farnesyldiphosphate&Cytoplasm=2Diphosphate&Cytoplasm+NADP+&Cytoplasm+Squalene&Cytoplasm	r500	PAS_chr3_0317	#	H+&Cytoplasm+NADPH&Cytoplasm+2trans,trans-Farnesyldiphosphate&Cytoplasm->2Diphosphate&Cytoplasm+NADP+&Cytoplasm+Squalene&Cytoplasm	reaction-1135	PAS_chr3_0317	#		H+&Cytoplasm+NADPH&Cytoplasm+2trans,trans-Farnesyldiphosphate&Cytoplasm->2Diphosphate&Cytoplasm+NADP+&Cytoplasm+Squalene&Cytoplasm	PAS_chr3_0317	EC 2.5.1.21	R06223	all enzymes are same	#
5-Phospho-alpha-D-ribose1-diphosphate&Cytoplasm+Uracil&Cytoplasm->Diphosphate&Cytoplasm+UMP&Cytoplasm	R01212		5-Phospho-alpha-D-ribose1-diphosphate&Cytoplasm+Uracil&Cytoplasm=Diphosphate&Cytoplasm+UMP&Cytoplasm	r485	PAS_chr1-1_0262	#	5-Phospho-alpha-D-ribose1-diphosphate&Cytoplasm+Uracil&Cytoplasm->Diphosphate&Cytoplasm+UMP&Cytoplasm	reaction-1086	PAS_chr1-1_0262	#		5-Phospho-alpha-D-ribose1-diphosphate&Cytoplasm+Uracil&Cytoplasm=Diphosphate&Cytoplasm+UMP&Cytoplasm	PAS_chr1-1_0262	EC 2.4.2.9	R00966	all enzymes are same	#
Acetyl-CoA&Cytoplasm+Acyl-carrierprotein&Cytoplasm=Acetyl-[acp]&Cytoplasm+CoA&Cytoplasm	R00132		Acetyl-CoA&Cytoplasm+Acyl-carrierprotein&Cytoplasm->Acetyl-[acp]&Cytoplasm+CoA&Cytoplasm	r387	PAS_chr1-4_0295:PAS_chr1-1_0008	#	Acetyl-CoA&Cytoplasm+Acyl-carrierprotein&Cytoplasm=Acetyl-[acp]&Cytoplasm+CoA&Cytoplasm	reaction-247	PAS_chr1-1_0008+PAS_chr1-4_0295	#		Acetyl-CoA&Cytoplasm+Acyl-carrierprotein&Cytoplasm->Acetyl-[acp]&Cytoplasm+CoA&Cytoplasm	PAS_chr1-4_0295, PAS_chr1-1_0008	EC 2.3.1.86	R01624	all enzymes are same	#
Isopentenyldiphosphate&Cytoplasm=Dimethylallyldiphosphate&Cytoplasm	R00762		Isopentenyldiphosphate&Cytoplasm->Dimethylallyldiphosphate&Cytoplasm	r985	PAS_chr1-4_0429	#	Isopentenyldiphosphate&Cytoplasm=Dimethylallyldiphosphate&Cytoplasm	reaction-391	PAS_chr1-4_0429	#		Isopentenyldiphosphate&Cytoplasm=Dimethylallyldiphosphate&Cytoplasm	PAS_chr1-4_0429	EC 5.3.3.2	R01123	all enzymes are same	#
L-Threonine&Cytoplasm->Acetaldehyde&Cytoplasm+Glycine&Cytoplasm	R01154		L-Threonine&Cytoplasm=Acetaldehyde&Cytoplasm+Glycine&Cytoplasm	r876	PAS_chr4_0112	#	L-Threonine&Cytoplasm->Acetaldehyde&Cytoplasm+Glycine&Cytoplasm	reaction-243	PAS_chr4_0112	#		L-Threonine&Cytoplasm->Acetaldehyde&Cytoplasm+Glycine&Cytoplasm	PAS_chr4_0112	EC 4.1.2.5	R00751	all enzymes are same	#
N-(L-Arginino)succinate&Cytoplasm=Fumarate&Cytoplasm+L-Arginine&Cytoplasm	R00240		N-(L-Arginino)succinate&Cytoplasm->Fumarate&Cytoplasm+L-Arginine&Cytoplasm	r961	PAS_chr1-1_0389	#	N-(L-Arginino)succinate&Cytoplasm=Fumarate&Cytoplasm+L-Arginine&Cytoplasm	reaction-7	PAS_chr1-1_0389	#		N-(L-Arginino)succinate&Cytoplasm->Fumarate&Cytoplasm+L-Arginine&Cytoplasm	PAS_chr1-1_0389	EC 4.3.2.1	R01086	all enzymes are same	#
Dihydrofolate&Cytoplasm+H+&Cytoplasm+NADPH&Cytoplasm->NADP+&Cytoplasm+Tetrahydrofolate&Cytoplasm	R00003		NADP+&Cytoplasm+Tetrahydrofolate&Cytoplasm=Dihydrofolate&Cytoplasm+H+&Cytoplasm+NADPH&Cytoplasm	r259	PAS_chr1-4_0697	#	Dihydrofolate&Cytoplasm+H+&Cytoplasm+NADPH&Cytoplasm->NADP+&Cytoplasm+Tetrahydrofolate&Cytoplasm	reaction-484	PAS_chr1-4_0697	#		NADP+&Cytoplasm+Tetrahydrofolate&Cytoplasm=Dihydrofolate&Cytoplasm+H+&Cytoplasm+NADPH&Cytoplasm	PAS_chr1-4_0697	EC 1.5.1.3	R00939	all enzymes are same	#
Acetyl-CoA&Cytoplasm+L-Homoserine&Cytoplasm=CoA&Cytoplasm+O-Acetyl-L-homoserine&Cytoplasm	R00724		Acetyl-CoA&Cytoplasm+L-Homoserine&Cytoplasm->CoA&Cytoplasm+O-Acetyl-L-homoserine&Cytoplasm	r382	PAS_chr4_0865	#	Acetyl-CoA&Cytoplasm+L-Homoserine&Cytoplasm=CoA&Cytoplasm+O-Acetyl-L-homoserine&Cytoplasm	reaction-59	PAS_chr4_0865	#		Acetyl-CoA&Cytoplasm+L-Homoserine&Cytoplasm->CoA&Cytoplasm+O-Acetyl-L-homoserine&Cytoplasm	PAS_chr2-1_0383, PAS_chr4_0865	EC 2.3.1.31	R01776	another enzyme added	#
H2O&Cytoplasm+Hexadecanoyl-[acp]&Cytoplasm=Acyl-carrierprotein&Cytoplasm+H+&Cytoplasm+Hexadecanoate(n-C16:0)&Cytoplasm	R00470		H2O&Cytoplasm+Hexadecanoyl-[acp]&Cytoplasm->Acyl-carrierprotein&Cytoplasm+Hexadecanoate(n-C16:0)&Cytoplasm	r408	PAS_chr1-4_0295:PAS_chr1-1_0008	#	H2O&Cytoplasm+Hexadecanoyl-[acp]&Cytoplasm=Acyl-carrierprotein&Cytoplasm+H+&Cytoplasm+Hexadecanoate(n-C16:0)&Cytoplasm	reaction-898	PAS_chr1-1_0008+PAS_chr1-4_0295	#		H2O&Cytoplasm+Hexadecanoyl-[acp]&Cytoplasm->Acyl-carrierprotein&Cytoplasm+Hexadecanoate(n-C16:0)&Cytoplasm		EC 3.1.2.14	R01706	all enzymes are same	#
3-Hydroxyhexacosanoyl-CoA&Peroxisome+NAD+&Peroxisome=3-Oxohexacosanoyl-CoA&Peroxisome+H+&Peroxisome+NADH&Peroxisome	R00678		3-Hydroxyhexacosanoyl-CoA&Peroxisome+NAD+&Peroxisome->3-Oxohexacosanoyl-CoA&Peroxisome+H+&Peroxisome+NADH&Peroxisome	r52	PAS_chr4_0368, PAS_chr4_0988	#	3-Hydroxyhexacosanoyl-CoA&Peroxisome+NAD+&Peroxisome=3-Oxohexacosanoyl-CoA&Peroxisome+H+&Peroxisome+NADH&Peroxisome	reaction-848	PAS_chr2-1_0776	#		3-Hydroxyhexacosanoyl-CoA&Peroxisome+NAD+&Peroxisome->3-Oxohexacosanoyl-CoA&Peroxisome+H+&Peroxisome+NADH&Peroxisome			R10826	enzyme different	#
Acetyl-CoA&Cytoplasm+Carnitine&Cytoplasm=CoA&Cytoplasm+O-Acetylcarnitine&Cytoplasm	R00345		CoA&Cytoplasm+O-Acetylcarnitine&Cytoplasm->Acetyl-CoA&Cytoplasm+Carnitine&Cytoplasm	r407	PAS_chr1-4_0074, PAS_chr3_0761	#	Acetyl-CoA&Cytoplasm+Carnitine&Cytoplasm=CoA&Cytoplasm+O-Acetylcarnitine&Cytoplasm	reaction-749	PAS_chr1-4_0074, PAS_chr3_0761	#		Acetyl-CoA&Cytoplasm+Carnitine&Cytoplasm->CoA&Cytoplasm+O-Acetylcarnitine&Cytoplasm	PAS_chr1-4_0074, PAS_chr3_0069	EC 2.3.1.7	R02396	direction is given in this way in metacyc	#
Glycylpeptide&Cytoplasm+Tetradecanoyl-CoA&Cytoplasm->CoA&Cytoplasm+N-Tetradecanoylglycylpeptide&Cytoplasm	R00616		Glycylpeptide&Cytoplasm+Tetradecanoyl-CoA&Cytoplasm=CoA&Cytoplasm+N-Tetradecanoylglycylpeptide&Cytoplasm	r415	PAS_chr3_1025	#	Glycylpeptide&Cytoplasm+Tetradecanoyl-CoA&Cytoplasm->CoA&Cytoplasm+N-Tetradecanoylglycylpeptide&Cytoplasm	reaction-1044	PAS_chr3_1025	#		Glycylpeptide&Cytoplasm+Tetradecanoyl-CoA&Cytoplasm->CoA&Cytoplasm+N-Tetradecanoylglycylpeptide&Cytoplasm	PAS_chr3_1025	EC 2.3.1.97	R03992	direction is not known	#
(S)-Malate&Peroxisome+NAD+&Peroxisome=H+&Peroxisome+NADH&Peroxisome+Oxaloacetate&Peroxisome	R00813		H+&Peroxisome+NADH&Peroxisome+Oxaloacetate&Peroxisome->(S)-Malate&Peroxisome+NAD+&Peroxisome	r64	PAS_chr4_0815	#	(S)-Malate&Peroxisome+NAD+&Peroxisome=H+&Peroxisome+NADH&Peroxisome+Oxaloacetate&Peroxisome	reaction-849	PAS_chr4_0815	#		(S)-Malate&Peroxisome+NAD+&Peroxisome=H+&Peroxisome+NADH&Peroxisome+Oxaloacetate&Peroxisome	PAS_chr2-1_0238, PAS_chr4_0815	EC 1.1.1.37	R00342	enyzme changed	#
Orthophosphate&Mitochondria+Succinate&Cytoplasm->Orthophosphate&Cytoplasm+Succinate&Mitochondria	R01128		Orthophosphate&Mitochondria+Succinate&Cytoplasm=Orthophosphate&Cytoplasm+Succinate&Mitochondria	r1268	PAS_chr2-1_0166	#	Orthophosphate&Mitochondria+Succinate&Cytoplasm->Orthophosphate&Cytoplasm+Succinate&Mitochondria	reaction-1030	PAS_chr4_0877	#		Orthophosphate&Mitochondria+Succinate&Cytoplasm=Orthophosphate&Cytoplasm+Succinate&Mitochondria				exchange/transport	#
3-(4-Hydroxyphenyl)pyruvate&Cytoplasm+L-Glutamate&Cytoplasm->2-Oxoglutarate&Cytoplasm+L-Tyrosine&Cytoplasm	R01197		3-(4-Hydroxyphenyl)pyruvate&Cytoplasm+L-Glutamate&Cytoplasm=2-Oxoglutarate&Cytoplasm+L-Tyrosine&Cytoplasm	r523	PAS_chr1-4_0608, PAS_chr4_0147	#	3-(4-Hydroxyphenyl)pyruvate&Cytoplasm+L-Glutamate&Cytoplasm->2-Oxoglutarate&Cytoplasm+L-Tyrosine&Cytoplasm	reaction-36	PAS_chr1-4_0608, PAS_chr4_0147, PAS_chr4_0974	#		3-(4-Hydroxyphenyl)pyruvate&Cytoplasm+L-Glutamate&Cytoplasm=2-Oxoglutarate&Cytoplasm+L-Tyrosine&Cytoplasm	PAS_chr1-1_0200, PAS_chr4_0974; PAS_chr1-4_0608;PAS_chr2-1_0684; PAS_chr1-4_0608	EC 2.6.1.1; EC 2.6.1.5; EC 2.6.1.9; EC 2.6.1.57	R00734	enyzmes are not exactly same	#
Acetyl-CoA&Mitochondria+Acyl-carrierprotein&Mitochondria=Acetyl-[acp]&Mitochondria+CoA&Mitochondria	R00133		Acetyl-CoA&Mitochondria+Acyl-carrierprotein&Mitochondria->Acetyl-[acp]&Mitochondria+CoA&Mitochondria	r386	PAS_chr2-1_0224	#	Acetyl-CoA&Mitochondria+Acyl-carrierprotein&Mitochondria=Acetyl-[acp]&Mitochondria+CoA&Mitochondria	reaction-249	PAS_chr3_0631, PAS_chr3_1119, PAS_chr2-1_0856, PAS_chr2-1_0224, PAS_chr4_0311, PAS_chr4_0511	#		Acetyl-CoA&Mitochondria+Acyl-carrierprotein&Mitochondria->Acetyl-[acp]&Mitochondria+CoA&Mitochondria	PAS_chr1-4_0295, PAS_chr1-1_0008	EC 2.3.1.86	R01624	enzymes are different (they were same for cytoplasm)	#
ATP&Cytoplasm+CoA&Cytoplasm+Hexadecanoate(n-C16:0)&Cytoplasm=AMP&Cytoplasm+Diphosphate&Cytoplasm+Palmitoyl-CoA&Cytoplasm	R00490		ATP&Cytoplasm+CoA&Cytoplasm+Hexadecanoate(n-C16:0)&Cytoplasm->AMP&Cytoplasm+Diphosphate&Cytoplasm+Palmitoyl-CoA&Cytoplasm	r1047	PAS_chr1-4_0080, PAS_chr2-1_0785, PAS_chr4_0352	#	ATP&Cytoplasm+CoA&Cytoplasm+Hexadecanoate(n-C16:0)&Cytoplasm=AMP&Cytoplasm+Diphosphate&Cytoplasm+Palmitoyl-CoA&Cytoplasm	reaction-328	PAS_chr2-1_0785	#		ATP&Cytoplasm+CoA&Cytoplasm+Hexadecanoate(n-C16:0)&Cytoplasm=AMP&Cytoplasm+Diphosphate&Cytoplasm+Palmitoyl-CoA&Cytoplasm	PAS_chr2-1_0785, PAS_chr4_0352	EC 6.2.1.3	R01280	enzymes are not exactly same with any model	#
(S)-3-Hydroxyhexadecanoyl-CoA&Peroxisome=H2O&Peroxisome+trans-Hexadec-2-enoyl-CoA&Peroxisome	R00438		H2O&Peroxisome+trans-Hexadec-2-enoyl-CoA&Peroxisome->(S)-3-Hydroxyhexadecanoyl-CoA&Peroxisome	r899	PAS_chr4_0338	#	(S)-3-Hydroxyhexadecanoyl-CoA&Peroxisome=H2O&Peroxisome+trans-Hexadec-2-enoyl-CoA&Peroxisome	reaction-680	PAS_chr2-1_0776	#		(S)-3-Hydroxyhexadecanoyl-CoA&Peroxisome=H2O&Peroxisome+trans-Hexadec-2-enoyl-CoA&Peroxisome	PAS_chr2-1_0776	EC 4.2.1.17	R04738	http://bioinformatics.psb.ugent.be/orcae/annotation/Picpa/current/chr2-1_0776	#
3-Oxooctadecanoyl-CoA&Peroxisome+H+&Peroxisome+NADH&Peroxisome=3-Hydroxyoctadecanoyl-CoA&Peroxisome+NAD+&Peroxisome	R00683		3-Hydroxyoctadecanoyl-CoA&Peroxisome+NAD+&Peroxisome->3-Oxooctadecanoyl-CoA&Peroxisome+H+&Peroxisome+NADH&Peroxisome	r51	PAS_chr4_0368, PAS_chr4_0988	#	3-Oxooctadecanoyl-CoA&Peroxisome+H+&Peroxisome+NADH&Peroxisome=3-Hydroxyoctadecanoyl-CoA&Peroxisome+NAD+&Peroxisome	reaction-586	PAS_chr2-1_0776	#		3-Oxooctadecanoyl-CoA&Peroxisome+H+&Peroxisome+NADPH&Peroxisome->3-Hydroxyoctadecanoyl-CoA&Peroxisome+NADP+&Peroxisome	PAS_chr4_0368	EC 1.1.1.330	R07759	same with ILC but enzyme change	#
(2S,3R)-3-Hydroxybutane-1,2,3-tricarboxylate&Mitochondria->Pyruvate&Mitochondria+Succinate&Mitochondria	R00807		(2S,3R)-3-Hydroxybutane-1,2,3-tricarboxylate&Mitochondria=Pyruvate&Mitochondria+Succinate&Mitochondria	r880	NA	#	(2S,3R)-3-Hydroxybutane-1,2,3-tricarboxylate&Mitochondria->Pyruvate&Mitochondria+Succinate&Mitochondria	reaction-978	PAS_chr1-4_0338	#				EC 4.1.3.30	R00409	not for K. phaffii in kegg	#
(S)-3-Hydroxytetradecanoyl-CoA&Peroxisome=H2O&Peroxisome+trans-Tetradec-2-enoyl-CoA&Peroxisome	R00437		H2O&Peroxisome+trans-Tetradec-2-enoyl-CoA&Peroxisome->(S)-3-Hydroxytetradecanoyl-CoA&Peroxisome	r900	PAS_chr4_0338	#	(S)-3-Hydroxytetradecanoyl-CoA&Peroxisome=H2O&Peroxisome+trans-Tetradec-2-enoyl-CoA&Peroxisome	reaction-682	PAS_chr2-1_0776	#		(S)-3-Hydroxytetradecanoyl-CoA&Peroxisome=H2O&Peroxisome+trans-Tetradec-2-enoyl-CoA&Peroxisome	PAS_chr2-1_0776	EC 4.2.1.17	R04740	direction same with IPP668 and PPAMbel 1254	#
(S)-Hydroxydecanoyl-CoA&Peroxisome=H2O&Peroxisome+trans-Dec-2-enoyl-CoA&Peroxisome	R00435		H2O&Peroxisome+trans-Dec-2-enoyl-CoA&Peroxisome->(S)-Hydroxydecanoyl-CoA&Peroxisome	r901	PAS_chr4_0338	#	(S)-Hydroxydecanoyl-CoA&Peroxisome=trans-Dec-2-enoyl-CoA&Peroxisome+H2O&Peroxisome	reaction-1057	PAS_chr2-1_0776	#		(S)-Hydroxydecanoyl-CoA&Peroxisome=trans-Dec-2-enoyl-CoA&Peroxisome+H2O&Peroxisome	PAS_chr2-1_0776	EC 4.2.1.17	R04744	direction same with IPP668 and PPAMbel 1254	#
3-Oxodecanoyl-CoA&Peroxisome+H+&Peroxisome+NADH&Peroxisome=(S)-Hydroxydecanoyl-CoA&Peroxisome+NAD+&Peroxisome	R00679		(S)-Hydroxydecanoyl-CoA&Peroxisome+NAD+&Peroxisome->3-Oxodecanoyl-CoA&Peroxisome+H+&Peroxisome+NADH&Peroxisome	r57	PAS_chr4_0368, PAS_chr4_0988	#	3-Oxodecanoyl-CoA&Peroxisome+H+&Peroxisome+NADH&Peroxisome=(S)-Hydroxydecanoyl-CoA&Peroxisome+NAD+&Peroxisome	reaction-583	PAS_chr2-1_0776	#		3-Oxodecanoyl-CoA&Peroxisome+H+&Peroxisome+NADH&Peroxisome=(S)-Hydroxydecanoyl-CoA&Peroxisome+NAD+&Peroxisome	PAS_chr2-1_0776	EC 1.1.1.35	R04743	direction same with IPP668 and PPAMbel 1254	#
3-Oxododecanoyl-CoA&Peroxisome+H+&Peroxisome+NADH&Peroxisome=(S)-3-Hydroxydodecanoyl-CoA&Peroxisome+NAD+&Peroxisome	R00680		(S)-3-Hydroxydodecanoyl-CoA&Peroxisome+NAD+&Peroxisome->3-Oxododecanoyl-CoA&Peroxisome+H+&Peroxisome+NADH&Peroxisome	r61	PAS_chr4_0368, PAS_chr4_0988	#	3-Oxododecanoyl-CoA&Peroxisome+H+&Peroxisome+NADH&Peroxisome=(S)-3-Hydroxydodecanoyl-CoA&Peroxisome+NAD+&Peroxisome	reaction-584	PAS_chr2-1_0776	#		3-Oxododecanoyl-CoA&Peroxisome+H+&Peroxisome+NADH&Peroxisome=(S)-3-Hydroxydodecanoyl-CoA&Peroxisome+NAD+&Peroxisome	PAS_chr2-1_0776	EC 1.1.1.35	R04741	direction same with IPP668 and PPAMbel 1254	#
3-Oxopalmitoyl-CoA&Peroxisome+H+&Peroxisome+NADH&Peroxisome=(S)-3-Hydroxyhexadecanoyl-CoA&Peroxisome+NAD+&Peroxisome	R00682		(S)-3-Hydroxyhexadecanoyl-CoA&Peroxisome+NAD+&Peroxisome->3-Oxopalmitoyl-CoA&Peroxisome+H+&Peroxisome+NADH&Peroxisome	r55	PAS_chr4_0368, PAS_chr4_0988	#	3-Oxopalmitoyl-CoA&Peroxisome+H+&Peroxisome+NADH&Peroxisome=(S)-3-Hydroxyhexadecanoyl-CoA&Peroxisome+NAD+&Peroxisome	reaction-585	PAS_chr2-1_0776	#		3-Oxopalmitoyl-CoA&Peroxisome+H+&Peroxisome+NADH&Peroxisome=(S)-3-Hydroxyhexadecanoyl-CoA&Peroxisome+NAD+&Peroxisome	PAS_chr2-1_0776	EC 1.1.1.35	R04737	http://bioinformatics.psb.ugent.be/orcae/annotation/Picpa/current/chr2-1_0776	#
3-Oxotetradecanoyl-CoA&Peroxisome+H+&Peroxisome+NADH&Peroxisome=(S)-3-Hydroxytetradecanoyl-CoA&Peroxisome+NAD+&Peroxisome	R00681		(S)-3-Hydroxytetradecanoyl-CoA&Peroxisome+NAD+&Peroxisome->3-Oxotetradecanoyl-CoA&Peroxisome+H+&Peroxisome+NADH&Peroxisome	r56	PAS_chr4_0368, PAS_chr4_0988	#	3-Oxotetradecanoyl-CoA&Peroxisome+H+&Peroxisome+NADH&Peroxisome=(S)-3-Hydroxytetradecanoyl-CoA&Peroxisome+NAD+&Peroxisome	reaction-587	PAS_chr2-1_0776	#		3-Oxotetradecanoyl-CoA&Peroxisome+H+&Peroxisome+NADH&Peroxisome=(S)-3-Hydroxytetradecanoyl-CoA&Peroxisome+NAD+&Peroxisome	PAS_chr2-1_0776	EC 1.1.1.35	R04739	direction same with IPP668 and PPAMbel 1254	#
3-Hydroxyhexacosanoyl-CoA&Peroxisome=H2O&Peroxisome+trans-2-hexacosenoyl-CoA&Peroxisome	R00434		H2O&Peroxisome+trans-2-hexacosenoyl-CoA&Peroxisome->3-Hydroxyhexacosanoyl-CoA&Peroxisome	r895	PAS_chr4_0338	#	H2O&Peroxisome+trans-2-hexacosenoyl-CoA&Peroxisome=3-Hydroxyhexacosanoyl-CoA&Peroxisome	reaction-1059	PAS_chr2-1_0776	#		3-Hydroxyhexacosanoyl-CoA&Peroxisome->H2O&Peroxisome+trans-2-hexacosenoyl-CoA&Peroxisome-	PAS_chr3_0222		R10827	direction oposite to ILC915	#
5-Phospho-alpha-D-ribose1-diphosphate&Cytoplasm+Guanine&Cytoplasm->Diphosphate&Cytoplasm+GMP&Cytoplasm	R00668		5-Phospho-alpha-D-ribose1-diphosphate&Cytoplasm+Guanine&Cytoplasm=Diphosphate&Cytoplasm+GMP&Cytoplasm	r483	PAS_chr3_1138	#	5-Phospho-alpha-D-ribose1-diphosphate&Cytoplasm+Guanine&Cytoplasm->Diphosphate&Cytoplasm+GMP&Cytoplasm	reaction-237	PAS_chr3_0887	#		5-Phospho-alpha-D-ribose1-diphosphate&Cytoplasm+Guanine&Cytoplasm=Diphosphate&Cytoplasm+GMP&Cytoplasm	PAS_chr3_1138	EC 2.4.2.7	R01229	same with ILC	#
ATP&Cytoplasm+dUMP&Cytoplasm=ADP&Cytoplasm+dUDP&Cytoplasm	R01216		ATP&Cytoplasm+dUMP&Cytoplasm->ADP&Cytoplasm+dUDP&Cytoplasm	r610	PAS_chr3_0262	#	ATP&Cytoplasm+dUMP&Cytoplasm=ADP&Cytoplasm+dUDP&Cytoplasm	reaction-407	PAS_chr2-1_0543	#		ATP&Cytoplasm+dUMP&Cytoplasm=ADP&Cytoplasm+dUDP&Cytoplasm	PAS_chr3_0262	EC 2.7.4.9	R02098	same with ILC	#
ATP&Cytoplasm->3',5'-CyclicAMP&Cytoplasm+Diphosphate&Cytoplasm	R00160		ATP&Cytoplasm=3',5'-CyclicAMP&Cytoplasm+Diphosphate&Cytoplasm	r969	PAS_chr1-4_0566, PAS_chr4_0356	#	ATP&Cytoplasm->3',5'-CyclicAMP&Cytoplasm+Diphosphate&Cytoplasm	reaction-309	PAS_chr4_0356	#		ATP&Cytoplasm->3',5'-CyclicAMP&Cytoplasm+Diphosphate&Cytoplasm	PAS_chr4_0356	EC 4.6.1.1	R00089	same with IPP	#
(9Z)-Octadecenoicacid&Cytoplasm+ATP&Cytoplasm+CoA&Cytoplasm=(9Z)-Octadecenoyl-CoA&Cytoplasm+AMP&Cytoplasm+Diphosphate&Cytoplasm	R00493		(9Z)-Octadecenoicacid&Cytoplasm+ATP&Cytoplasm+CoA&Cytoplasm->(9Z)-Octadecenoyl-CoA&Cytoplasm+AMP&Cytoplasm+Diphosphate&Cytoplasm	r1045	PAS_chr1-4_0080, PAS_chr2-1_0785, PAS_chr4_0352	#	ATP&Cytoplasm+CoA&Cytoplasm+(9Z)-Octadecenoicacid&Cytoplasm=(9Z)-Octadecenoyl-CoA&Cytoplasm+AMP&Cytoplasm+Diphosphate&Cytoplasm	reaction-331	PAS_chr2-1_0785	#						there is :(9Z)-Octadecenoyl-CoA + H2O <=> CoA + (9Z)-Octadecenoic acid but not in K. phaffii	#
ATP&Cytoplasm+CoA&Cytoplasm+octadecanoate(n-C18:0)&Cytoplasm=AMP&Cytoplasm+Diphosphate&Cytoplasm+Octadecanoyl-CoA&Cytoplasm	R00492		ATP&Cytoplasm+CoA&Cytoplasm+octadecanoate(n-C18:0)&Cytoplasm->AMP&Cytoplasm+Diphosphate&Cytoplasm+Octadecanoyl-CoA&Cytoplasm	r696	PAS_chr2-1_0545	#	ATP&Cytoplasm+CoA&Cytoplasm+octadecanoate(n-C18:0)&Cytoplasm=AMP&Cytoplasm+Diphosphate&Cytoplasm+Octadecanoyl-CoA&Cytoplasm	reaction-330	PAS_chr2-1_0785	#					R08174	there was a similar eq in Kegg but not for K. phaffii	#
H+&Vacuole+L-Isoleucine&Vacuole->H+&Cytoplasm+L-Isoleucine&Cytoplasm	R00748		H+&Vacuole+L-Isoleucine&Vacuole=H+&Cytoplasm+L-Isoleucine&Cytoplasm	r1398	PAS_chr2-2_0343, PAS_chr3_0226, PAS_chr3_0295	#	H+&Vacuole+L-Isoleucine&Vacuole->H+&Cytoplasm+L-Isoleucine&Cytoplasm	reaction-68	PAS_chr3_0295, PAS_chr2-2_0343	#						no vacoular L-isoleucine- not used in any reaction	#
H+&Vacuole+L-Asparagine&Vacuole->H+&Cytoplasm+L-Asparagine&Cytoplasm	R00255		H+&Vacuole+L-Asparagine&Vacuole=H+&Cytoplasm+L-Asparagine&Cytoplasm	r1413	PAS_chr2-2_0343, PAS_chr3_0226, PAS_chr3_0295	#	H+&Vacuole+L-Asparagine&Vacuole->H+&Cytoplasm+L-Asparagine&Cytoplasm	reaction-590	PAS_chr3_0295, PAS_chr2-2_0343	#						no vacoular L-Asparagine- not used in any reaction	#
H+&Vacuole+L-Aspartate&Vacuole->H+&Cytoplasm+L-Aspartate&Cytoplasm	R00267		H+&Vacuole+L-Aspartate&Vacuole=H+&Cytoplasm+L-Aspartate&Cytoplasm	r1414	PAS_chr2-2_0160	#	H+&Vacuole+L-Aspartate&Vacuole->H+&Cytoplasm+L-Aspartate&Cytoplasm	reaction-591	PAS_chr2-2_0160	#						no vacoular L-Aspartate- not used in any reaction	#
H+&Vacuole+L-Glutamine&Vacuole->H+&Cytoplasm+L-Glutamine&Cytoplasm	R00614		H+&Vacuole+L-Glutamine&Vacuole=H+&Cytoplasm+L-Glutamine&Cytoplasm	r1420	PAS_chr2-2_0160, PAS_chr2-2_0343, PAS_chr3_0226, PAS_chr3_0295	#	H+&Vacuole+L-Glutamine&Vacuole->H+&Cytoplasm+L-Glutamine&Cytoplasm	reaction-595	PAS_chr3_0295, PAS_chr2-2_0343	#						no vacoular L-Glutamine- not used in any reaction	#
sn-Glycerol3-phosphate&Cytoplasm->sn-Glycerol3-phosphate&Mitochondria	R00636		sn-Glycerol3-phosphate&Cytoplasm=sn-Glycerol3-phosphate&Mitochondria	r1206	NA	#	sn-Glycerol3-phosphate&Cytoplasm->sn-Glycerol3-phosphate&Mitochondria	reaction-437	NA	#						transport	#
GDP&Mitochondria+GTP&Cytoplasm+H+&Cytoplasm->GDP&Cytoplasm+GTP&Mitochondria+H+&Mitochondria	R00666		GDP&Mitochondria+GTP&Cytoplasm+H+&Cytoplasm=GDP&Cytoplasm+GTP&Mitochondria+H+&Mitochondria	r1219	PAS_chr3_0255	#	GDP&Mitochondria+GTP&Cytoplasm+H+&Cytoplasm->GDP&Cytoplasm+GTP&Mitochondria+H+&Mitochondria	reaction-458	PAS_chr3_0255	#						transport	#
CoA&Cytoplasm->CoA&Mitochondria	R00334		CoA&Cytoplasm=CoA&Mitochondria	r1257	PAS_chr1-3_0250	#	CoA&Cytoplasm->CoA&Mitochondria	reaction-341	PAS_chr1-3_0250	#						transport	#
FAD&Cytoplasm+FMN&Mitochondria->FAD&Mitochondria+FMN&Cytoplasm	R00495		FAD&Cytoplasm+FMN&Mitochondria=FAD&Mitochondria+FMN&Cytoplasm	r1264	PAS_chr3_0429	#	FAD&Cytoplasm+FMN&Mitochondria->FAD&Mitochondria+FMN&Cytoplasm	reaction-425	PAS_chr3_0429	#						transport	#
Fe2+&Cytoplasm->Fe2+&Mitochondria	R00535		Fe2+&Cytoplasm=Fe2+&Mitochondria	r1282	NA	#	Fe2+&Cytoplasm->Fe2+&Mitochondria	reaction-422	NA	#		Fe2+&Cytoplasm=Fe2+&Mitochondria				transport	#
Glyceronephosphate&Mitochondria->Glyceronephosphate&Cytoplasm	R00388		Glyceronephosphate&Mitochondria=Glyceronephosphate&Cytoplasm	r1283	NA	#	Glyceronephosphate&Mitochondria->Glyceronephosphate&Cytoplasm	reaction-388	NA	#		Glyceronephosphate&Mitochondria=Glyceronephosphate&Cytoplasm				transport	#
ADP&Peroxisome+ATP&Cytoplasm+H+&Peroxisome->ADP&Cytoplasm+ATP&Peroxisome+H+&Cytoplasm	R00285		ADP&Peroxisome+ATP&Cytoplasm+H+&Peroxisome=ADP&Cytoplasm+ATP&Peroxisome+H+&Cytoplasm	r1298	PAS_chr4_0122, PAS_chr4_0347	#	ADP&Peroxisome+ATP&Cytoplasm+H+&Peroxisome->ADP&Cytoplasm+ATP&Peroxisome+H+&Cytoplasm	reaction-279	PAS_chr4_0347	#		ADP&Peroxisome+ATP&Cytoplasm+H+&Peroxisome=ADP&Cytoplasm+ATP&Peroxisome+H+&Cytoplasm				transport	#
AMP&Peroxisome+ATP&Cytoplasm+H+&Peroxisome->AMP&Cytoplasm+ATP&Peroxisome+H+&Cytoplasm	R00274		AMP&Peroxisome+ATP&Cytoplasm+H+&Peroxisome=AMP&Cytoplasm+ATP&Peroxisome+H+&Cytoplasm	r1299	PAS_chr4_0122, PAS_chr4_0347	#	AMP&Peroxisome+ATP&Cytoplasm+H+&Peroxisome->AMP&Cytoplasm+ATP&Peroxisome+H+&Cytoplasm	reaction-281	PAS_chr4_0347	#						transport	#
Oxygen&Extracellular=Oxygen&Cytoplasm	R00914		Oxygen&Extracellular->Oxygen&Cytoplasm	r1348	NA	#	Oxygen&Extracellular=Oxygen&Cytoplasm	reaction-864	NA	#		Oxygen&Extracellular->Oxygen&Cytoplasm				transport	#
H+&Extracellular+Orthophosphate&Extracellular=H+&Cytoplasm+Orthophosphate&Cytoplasm	R00979		H+&Extracellular+Orthophosphate&Extracellular->H+&Cytoplasm+Orthophosphate&Cytoplasm	r1392	PAS_chr2-1_0235, PAS_chr4_0337	#	H+&Extracellular+Orthophosphate&Extracellular=H+&Cytoplasm+Orthophosphate&Cytoplasm	reaction-919	PAS_chr3_0495, PAS_chr4_0337, PAS_chr2-1_0235	#		H+&Extracellular+Orthophosphate&Extracellular->H+&Cytoplasm+Orthophosphate&Cytoplasm				transport	#
H+&Vacuole+L-Cystine&Vacuole->H+&Cytoplasm+L-Cystine&Cytoplasm	R00778		H+&Vacuole+L-Cystine&Vacuole=H+&Cytoplasm+L-Cystine&Cytoplasm	r1399	PAS_chr3_0226, PAS_chr3_0821	#	H+&Vacuole+L-Cystine&Vacuole->H+&Cytoplasm+L-Cystine&Cytoplasm	reaction-592	PAS_chr3_0821	#						no vacuoular version-not used in any reaction	#
H+&Vacuole+L-Leucine&Vacuole->H+&Cytoplasm+L-Leucine&Cytoplasm	R00781		H+&Vacuole+L-Leucine&Vacuole=H+&Cytoplasm+L-Leucine&Cytoplasm	r1401	PAS_chr2-2_0343, PAS_chr3_0295	#	H+&Vacuole+L-Leucine&Vacuole->H+&Cytoplasm+L-Leucine&Cytoplasm	reaction-78	PAS_chr3_0295, PAS_chr2-2_0343	#						no vacuoular version-not used in any reaction	#
H+&Vacuole+L-Lysine&Cytoplasm->H+&Cytoplasm+L-Lysine&Vacuole	R00795		H+&Vacuole+L-Lysine&Cytoplasm=H+&Cytoplasm+L-Lysine&Vacuole	r1402	PAS_chr1-3_0206, PAS_chr3_0519, PAS_chr3_1201	#	H+&Vacuole+L-Lysine&Cytoplasm->H+&Cytoplasm+L-Lysine&Vacuole	reaction-82	PAS_chr3_0519, PAS_chr1-3_0206, PAS_chr3_1201	#						no vacuoular version-not used in any reaction	#
H+&Vacuole+L-Tyrosine&Vacuole->H+&Cytoplasm+L-Tyrosine&Cytoplasm	R01196		H+&Vacuole+L-Tyrosine&Vacuole=H+&Cytoplasm+L-Tyrosine&Cytoplasm	r1403	PAS_chr3_0226, PAS_chr3_0519, PAS_chr3_1201	#	H+&Vacuole+L-Tyrosine&Cytoplasm->H+&Cytoplasm+L-Tyrosine&Vacuole	reaction-134	PAS_chr3_0519, PAS_chr3_0226	#						no vacuoular version-not used in any reaction	#
H+&Vacuole+L-Tyrosine&Cytoplasm->H+&Cytoplasm+L-Tyrosine&Vacuole	R01195		H+&Vacuole+L-Tyrosine&Cytoplasm=H+&Cytoplasm+L-Tyrosine&Vacuole	r1404	PAS_chr2-2_0343, PAS_chr3_0295	#	H+&Vacuole+L-Tyrosine&Vacuole->H+&Cytoplasm+L-Tyrosine&Cytoplasm	reaction-136	PAS_chr3_0295, PAS_chr2-2_0343	#						no vacuoular version-not used in any reaction	#
H+&Vacuole+L-Arginine&Cytoplasm->H+&Cytoplasm+L-Arginine&Vacuole	R00244		H+&Vacuole+L-Arginine&Cytoplasm=H+&Cytoplasm+L-Arginine&Vacuole	r1412	PAS_chr3_0519	#	H+&Vacuole+L-Arginine&Cytoplasm->H+&Cytoplasm+L-Arginine&Vacuole	reaction-588	PAS_chr3_0519	#						no vacuoular version-not used in any reaction	#
L-Alanine&Mitochondria->L-Alanine&Cytoplasm	R00187		L-Alanine&Cytoplasm=L-Alanine&Mitochondria	r1245	PAS_chr3_0434	#	L-Alanine&Mitochondria->L-Alanine&Cytoplasm	reaction-4	NA	#		L-Alanine&Cytoplasm=L-Alanine&Mitochondria				transport	#
L-Isoleucine&Mitochondria->L-Isoleucine&Cytoplasm	R00751		L-Isoleucine&Cytoplasm=L-Isoleucine&Mitochondria	r1290	PAS_chr3_0434	#	L-Isoleucine&Mitochondria->L-Isoleucine&Cytoplasm	reaction-64	NA	#		L-Isoleucine&Cytoplasm=L-Isoleucine&Mitochondria				transport	#
Pyruvate&Cytoplasm->Pyruvate&Extracellular	R01058		Pyruvate&Extracellular=Pyruvate&Cytoplasm	r1391	PAS_chr3_0440	#	Pyruvate&Cytoplasm->Pyruvate&Extracellular	reaction-976	NA	#						transport	#
L-Aspartate&Mitochondria+L-Glutamate&Cytoplasm->L-Aspartate&Cytoplasm+L-Glutamate&Mitochondria	R00259		L-Aspartate&Cytoplasm+L-Glutamate&Mitochondria=L-Aspartate&Mitochondria+L-Glutamate&Cytoplasm	r1210	PAS_chr3_0434, PAS_chr4_0592	#	L-Aspartate&Mitochondria+L-Glutamate&Cytoplasm->L-Aspartate&Cytoplasm+L-Glutamate&Mitochondria	reaction-43	PAS_chr3_0434	#		L-Aspartate&Mitochondria+L-Glutamate&Cytoplasm->L-Aspartate&Cytoplasm+L-Glutamate&Mitochondria				transport/exchange	#
Carnitine&Mitochondria+O-Acetylcarnitine&Cytoplasm->Carnitine&Cytoplasm+O-Acetylcarnitine&Mitochondria	R00338		Carnitine&Cytoplasm+O-Acetylcarnitine&Mitochondria=Carnitine&Mitochondria+O-Acetylcarnitine&Cytoplasm	r1280	PAS_chr3_0069	#	Carnitine&Mitochondria+O-Acetylcarnitine&Cytoplasm->Carnitine&Cytoplasm+O-Acetylcarnitine&Mitochondria	reaction-752	PAS_chr2-2_0355	#						transport/exchange	#
Fumarate&Mitochondria+Succinate&Cytoplasm->Fumarate&Cytoplasm+Succinate&Mitochondria	R01132		Fumarate&Mitochondria+Succinate&Cytoplasm=Fumarate&Cytoplasm+Succinate&Mitochondria	r1267	PAS_chr2-1_0166, PAS_chr4_0688, PAS_chr4_0877	#	Fumarate&Mitochondria+Succinate&Cytoplasm->Fumarate&Cytoplasm+Succinate&Mitochondria	reaction-1029	PAS_chr4_0877, PAS_chr4_0688	#						transport/exchange	#
1-Phosphatidyl-D-myo-inositol4,5-bisphosphate&Cytoplasm+H2O&Cytoplasm->1,2-Diacyl-sn-glycerol&Cytoplasm+D-myo-Inositol1,4,5-trisphosphate&Cytoplasm+H+&Cytoplasm	R01258		1-Phosphatidyl-D-myo-inositol4,5-bisphosphate&Cytoplasm+H2O&Cytoplasm->1,2-Diacyl-sn-glycerol&Cytoplasm+D-myo-Inositol1,4,5-trisphosphate&Cytoplasm	r738	PAS_chr4_0700	#	1-Phosphatidyl-D-myo-inositol4,5-bisphosphate&Cytoplasm+H2O&Cytoplasm->1,2-Diacyl-sn-glycerol&Cytoplasm+D-myo-Inositol1,4,5-trisphosphate&Cytoplasm+H+&Cytoplasm	reaction-166	PAS_chr4_0700	#		1-Phosphatidyl-D-myo-inositol4,5-bisphosphate&Cytoplasm+H2O&Cytoplasm->1,2-Diacyl-sn-glycerol&Cytoplasm+D-myo-Inositol1,4,5-trisphosphate&Cytoplasm	PAS_chr4_0700	EC 3.1.4.11	R03435	without H	#
1-(5'-Phosphoribosyl)-5-amino-4-imidazolecarboxamide&Cytoplasm+10-Formyltetrahydrofolate&Cytoplasm=1-(5'-Phosphoribosyl)-5-formamido-4-imidazolecarboxamide&Cytoplasm+Tetrahydrofolate&Cytoplasm	R00175		1-(5'-Phosphoribosyl)-5-amino-4-imidazolecarboxamide&Cytoplasm+10-Formyltetrahydrofolate&Cytoplasm->1-(5'-Phosphoribosyl)-5-formamido-4-imidazolecarboxamide&Cytoplasm+Tetrahydrofolate&Cytoplasm	r312	PAS_chr2-1_0660	#	10-Formyltetrahydrofolate&Cytoplasm+1-(5'-Phosphoribosyl)-5-amino-4-imidazolecarboxamide&Cytoplasm=1-(5'-Phosphoribosyl)-5-formamido-4-imidazolecarboxamide&Cytoplasm+Tetrahydrofolate&Cytoplasm	reaction-229	PAS_chr2-1_0660	#		1-(5'-Phosphoribosyl)-5-amino-4-imidazolecarboxamide&Cytoplasm+10-Formyltetrahydrofolate&Cytoplasm->1-(5'-Phosphoribosyl)-5-formamido-4-imidazolecarboxamide&Cytoplasm+Tetrahydrofolate&Cytoplasm	PAS_chr2-1_0660	EC 2.1.2.3	R04560	direction as it is in ilc915	#
2-Oxoglutarate&Cytoplasm+4-Aminobutanoate&Cytoplasm->L-Glutamate&Cytoplasm+Succinatesemialdehyde&Cytoplasm	R00100		2-Oxoglutarate&Cytoplasm+4-Aminobutanoate&Cytoplasm=L-Glutamate&Cytoplasm+Succinatesemialdehyde&Cytoplasm	r527	PAS_chr2-1_0107, PAS_chr4_0677	#	2-Oxoglutarate&Cytoplasm+4-Aminobutanoate&Cytoplasm->L-Glutamate&Cytoplasm+Succinatesemialdehyde&Cytoplasm	reaction-189	PAS_chr4_0677, PAS_chr2-1_0107	#		2-Oxoglutarate&Cytoplasm+4-Aminobutanoate&Cytoplasm->L-Glutamate&Cytoplasm+Succinatesemialdehyde&Cytoplasm	PAS_chr2-1_0107 ; PAS_chr4_0677	EC 2.6.1.19	R01648	direction same with IPP668 and PPAMbel 1254	#
5,10-Methylenetetrahydrofolate&Cytoplasm+NAD+&Cytoplasm->5,10-Methenyltetrahydrofolate&Cytoplasm+NADH&Cytoplasm	R00846		5,10-Methylenetetrahydrofolate&Cytoplasm+NAD+&Cytoplasm=5,10-Methenyltetrahydrofolate&Cytoplasm+NADH&Cytoplasm	r251	PAS_chr1-3_0220	#	5,10-Methylenetetrahydrofolate&Cytoplasm+NAD+&Cytoplasm->5,10-Methenyltetrahydrofolate&Cytoplasm+NADH&Cytoplasm	reaction-825	PAS_chr1-3_0220	#		5,10-Methylenetetrahydrofolate&Cytoplasm+NAD+&Cytoplasm=5,10-Methenyltetrahydrofolate&Cytoplasm+NADH&Cytoplasm	PAS_chr1-3_0220	EC 1.5.1.15	R01218	direction as it is in ilc915	#
Dihydrolipoylprotein&Mitochondria+NAD+&Mitochondria=H+&Mitochondria+Lipoylprotein&Mitochondria+NADH&Mitochondria	R00593		Dihydrolipoylprotein&Mitochondria+NAD+&Mitochondria->H+&Mitochondria+Lipoylprotein&Mitochondria+NADH&Mitochondria	r278	PAS_chr2-2_0048	#	Dihydrolipoylprotein&Mitochondria+NAD+&Mitochondria=H+&Mitochondria+Lipoylprotein&Mitochondria+NADH&Mitochondria	reaction-841	PAS_FragB_0053, PAS_chr2-2_0048, PAS_chr2-2_0492, PAS_FragB_0009	#		Dihydrolipoylprotein&Mitochondria+NAD+&Mitochondria->H+&Mitochondria+Lipoylprotein&Mitochondria+NADH&Mitochondria	PAS_chr2-2_0048	EC 1.8.1.4	R03815	direction as it is in ilc915	#
2-Oxoglutarate&Peroxisome+L-Aspartate&Peroxisome=L-Glutamate&Peroxisome+Oxaloacetate&Peroxisome	R00270		2-Oxoglutarate&Peroxisome+L-Aspartate&Peroxisome->L-Glutamate&Peroxisome+Oxaloacetate&Peroxisome	r521	NA	#	2-Oxoglutarate&Peroxisome+L-Aspartate&Peroxisome=L-Glutamate&Peroxisome+Oxaloacetate&Peroxisome	reaction-12	PAS_chr4_0974	#		2-Oxoglutarate&Peroxisome+L-Aspartate&Peroxisome=L-Glutamate&Peroxisome+Oxaloacetate&Peroxisome	PAS_chr1-1_0200, PAS_chr4_0974	EC 2.6.1.1	R00355	direction same with IPP668 and PPAMbel 1254	#
3-Hydroxyoctadecanoyl-CoA&Peroxisome=H2O&Peroxisome+trans-Octadec-2-enoyl-CoA&Peroxisome	R00439		H2O&Peroxisome+trans-Octadec-2-enoyl-CoA&Peroxisome->3-Hydroxyoctadecanoyl-CoA&Peroxisome	r894	PAS_chr4_0338	#	3-Hydroxyoctadecanoyl-CoA&Peroxisome=H2O&Peroxisome+trans-Octadec-2-enoyl-CoA&Peroxisome	reaction-681	PAS_chr2-1_0776	#		3-Hydroxyoctadecanoyl-CoA&Peroxisome->H2O&Peroxisome+trans-Octadec-2-enoyl-CoA&Peroxisome	PAS_chr3_0222	EC 4.2.1.134	R07760	direction of the reactin has been changed	#
5-Phosphoribosylamine&Cytoplasm+ATP&Cytoplasm+Glycine&Cytoplasm=5'-Phosphoribosylglycinamide&Cytoplasm+ADP&Cytoplasm+H+&Cytoplasm+Orthophosphate&Cytoplasm	R00029		5-Phosphoribosylamine&Cytoplasm+ATP&Cytoplasm+Glycine&Cytoplasm->5'-Phosphoribosylglycinamide&Cytoplasm+ADP&Cytoplasm+Orthophosphate&Cytoplasm	r1061	NA	#	5-Phosphoribosylamine&Cytoplasm+ATP&Cytoplasm+Glycine&Cytoplasm=5'-Phosphoribosylglycinamide&Cytoplasm+ADP&Cytoplasm+H+&Cytoplasm+Orthophosphate&Cytoplasm	reaction-440	PAS_chr3_0770	#		5-Phosphoribosylamine&Cytoplasm+ATP&Cytoplasm+Glycine&Cytoplasm=5'-Phosphoribosylglycinamide&Cytoplasm+ADP&Cytoplasm+Orthophosphate&Cytoplasm	PAS_chr3_0770	EC 6.3.4.13	R04144	direction same with IPP668 and PPAMbel 1254	#
2-Oxoglutarate&Mitochondria+Acetyl-CoA&Mitochondria+H2O&Mitochondria->(2R)-homocitrate&Mitochondria+CoA&Mitochondria+H+&Mitochondria	R00686		2-Oxoglutarate&Mitochondria+Acetyl-CoA&Mitochondria+H2O&Mitochondria->CoA&Mitochondria+(2R)-homocitrate&Mitochondria	r424	PAS_chr1-1_0313, PAS_chr1-4_0421	#	2-Oxoglutarate&Mitochondria+Acetyl-CoA&Mitochondria+H2O&Mitochondria->(2R)-homocitrate&Mitochondria+H+&Mitochondria+CoA&Mitochondria	reaction-190	PAS_chr1-1_0313	#		2-Oxoglutarate&Mitochondria+Acetyl-CoA&Mitochondria+H2O&Mitochondria->(2R)-homocitrate&Mitochondria+CoA&Mitochondria	PAS_chr1-1_0313, PAS_chr1-4_0421	EC 2.3.3.14	R00271	same as ilc915	#
ADP&Mitochondria+3H+&Cytoplasm+Orthophosphate&Mitochondria->ATP&Mitochondria+2H+&Mitochondria+H2O&Mitochondria	R00027		ADP&Mitochondria+2H+&Cytoplasm+Orthophosphate&Mitochondria->ATP&Mitochondria+3H+&Mitochondria+H2O&Mitochondria	r842	PAS_chr1-1_0191:PAS_chr1-1_0484:PAS_chr1-4_0445:PAS_chr1-4_0465:PAS_chr2-1_0612:PAS_chr2-2_0165:PAS_chr3_0460:PAS_chr3_1236:PAS_chr3_1236:PAS_chr4_0990	#	ADP&Mitochondria+3H+&Cytoplasm+Orthophosphate&Mitochondria->ATP&Mitochondria+2H+&Mitochondria+H2O&Mitochondria	reaction-1181	PAS_chr3_0576+PAS_chr3_0460+PAS_chr1-4_0465+PAS_chr3_0819+PAS_chr2-2_0165+PAS_chr1-1_0315+PAS_chr1-1_0191+PAS_chr1-4_0445+PAS_chr2-1_0751+PAS_chr3_0059+PAS_chr4_0892+PAS_chr2-2_0119	#						??	#
ADP&Vacuole+3H+&Cytoplasm+Orthophosphate&Vacuole->ATP&Vacuole+2H+&Vacuole+H2O&Vacuole	R00283		ADP&Vacuole+2H+&Cytoplasm+Orthophosphate&Vacuole->ATP&Vacuole+3H+&Vacuole+H2O&Vacuole	r843	PAS_chr3_0704:PAS_chr4_0990:PAS_chr1-1_0195:PAS_chr3_1236:PAS_chr2-1_0687:PAS_c131_0021:PAS_chr3_1040:PAS_chr1-3_0066:PAS_chr2-2_0227:PAS_chr4_0255:PAS_chr4_0674:PAS_chr1-1_0309:PAS_chr2-1_0246	#	ADP&Vacuole+3H+&Cytoplasm+Orthophosphate&Vacuole->ATP&Vacuole+2H+&Vacuole+H2O&Vacuole	reaction-1182	PAS_chr3_1093+PAS_chr3_0704+PAS_chr4_0990+PAS_chr1-1_0195+PAS_chr3_1236+PAS_c131_0021+PAS_chr2-1_0687+PAS_chr3_1040+PAS_chr2-2_0227+PAS_chr4_0255+PAS_chr1-1_0309+PAS_chr4_0674+PAS_chr2-1_0246	#						??	#
ADP&Golgi_apparatus+3H+&Cytoplasm+Orthophosphate&Golgi_apparatus->ATP&Golgi_apparatus+2H+&Golgi_apparatus+H2O&Golgi_apparatus	R00282		ATP&Golgi_apparatus+H2O&Golgi_apparatus->ADP&Golgi_apparatus+Orthophosphate&Golgi_apparatus	r820	PAS_chr1-4_0325, PAS_chr4_0662	#	ADP&Golgi_apparatus+3H+&Cytoplasm+Orthophosphate&Golgi_apparatus->ATP&Golgi_apparatus+2H+&Golgi_apparatus+H2O&Golgi_apparatus	reaction-1180	PAS_chr3_0704+PAS_chr4_0990+PAS_chr1-1_0195+PAS_chr3_1236+PAS_chr2-1_0687+PAS_c131_0021+PAS_chr3_1040+PAS_chr1-3_0066+PAS_chr2-2_0227+PAS_chr4_0255+PAS_chr4_0674+PAS_chr1-1_0309+PAS_chr2-1_0246	#						??	#
3H2O&Cytoplasm+Hydrogensulfide&Cytoplasm+3NADP+&Cytoplasm=5H+&Cytoplasm+3NADPH&Cytoplasm+Sulfite&Cytoplasm	R01135		3H+&Cytoplasm+3NADPH&Cytoplasm+Sulfite&Cytoplasm->3H2O&Cytoplasm+Hydrogensulfide&Cytoplasm+3NADP+&Cytoplasm	r274	PAS_chr3_1084, PAS_chr4_0369	#	3H2O&Cytoplasm+Hydrogensulfide&Cytoplasm+3NADP+&Cytoplasm=5H+&Cytoplasm+3NADPH&Cytoplasm+Sulfite&Cytoplasm	reaction-1158	PAS_chr4_0369, PAS_chr3_1084	#		3H+&Cytoplasm+3NADPH&Cytoplasm+Sulfite&Cytoplasm->3H2O&Cytoplasm+Hydrogensulfide&Cytoplasm+3NADP+&Cytoplasm	PAS_chr4_0369; PAS_chr3_1084	EC 1.8.1.2	R00858	all enzymes are same	#
Adenosine&Cytoplasm+ATP&Cytoplasm->ADP&Cytoplasm+AMP&Cytoplasm+H+&Cytoplasm	R00161		Adenosine&Cytoplasm+ATP&Cytoplasm=ADP&Cytoplasm+AMP&Cytoplasm	r563	PAS_chr2-2_0162	#	Adenosine&Cytoplasm+ATP&Cytoplasm->ADP&Cytoplasm+AMP&Cytoplasm+H+&Cytoplasm	reaction-276	PAS_chr2-2_0162	#		Adenosine&Cytoplasm+ATP&Cytoplasm->ADP&Cytoplasm+AMP&Cytoplasm	PAS_chr2-2_0162	EC 2.7.1.20	R00185	all enzymes are same	#
ATP&Cytoplasm+Bicarbonate&Cytoplasm+Pyruvate&Cytoplasm->ADP&Cytoplasm+H+&Cytoplasm+Orthophosphate&Cytoplasm+Oxaloacetate&Cytoplasm	R00948		ATP&Cytoplasm+CO2&Cytoplasm+Pyruvate&Cytoplasm->ADP&Cytoplasm+Orthophosphate&Cytoplasm+Oxaloacetate&Cytoplasm	r1079	PAS_chr2-2_0024	#	ATP&Cytoplasm+Bicarbonate&Cytoplasm+Pyruvate&Cytoplasm->ADP&Cytoplasm+H+&Cytoplasm+Oxaloacetate&Cytoplasm+Orthophosphate&Cytoplasm	reaction-304	PAS_chr2-2_0024	#		ATP&Cytoplasm+Bicarbonate&Cytoplasm+Pyruvate&Cytoplasm->ADP&Cytoplasm+H+&Cytoplasm+Oxaloacetate&Cytoplasm+Orthophosphate&Cytoplasm	PAS_chr2-2_0024	EC 6.4.1.1	R00344	all enzymes are same	#
ATP&Cytoplasm+Bicarbonate&Cytoplasm+Urea&Cytoplasm=ADP&Cytoplasm+H+&Cytoplasm+Orthophosphate&Cytoplasm+Urea-1-carboxylate&Cytoplasm	R01215		ATP&Cytoplasm+CO2&Cytoplasm+Urea&Cytoplasm->ADP&Cytoplasm+Orthophosphate&Cytoplasm+Urea-1-carboxylate&Cytoplasm	r1066	PAS_chr4_0173	#	ATP&Cytoplasm+Bicarbonate&Cytoplasm+Urea&Cytoplasm=ADP&Cytoplasm+H+&Cytoplasm+Orthophosphate&Cytoplasm+Urea-1-carboxylate&Cytoplasm	reaction-305	PAS_chr4_0173	#		ATP&Cytoplasm+Bicarbonate&Cytoplasm+Urea&Cytoplasm=ADP&Cytoplasm+Orthophosphate&Cytoplasm+Urea-1-carboxylate&Cytoplasm	PAS_chr4_0173	EC 6.3.4.6	R00774	all enzymes are same	#
ATP&Cytoplasm+L-Aspartate&Cytoplasm+L-Citrulline&Cytoplasm=AMP&Cytoplasm+Diphosphate&Cytoplasm+H+&Cytoplasm+N-(L-Arginino)succinate&Cytoplasm	R00241		ATP&Cytoplasm+L-Aspartate&Cytoplasm+L-Citrulline&Cytoplasm->AMP&Cytoplasm+Diphosphate&Cytoplasm+N-(L-Arginino)succinate&Cytoplasm	r1065	PAS_chr3_0216	#	ATP&Cytoplasm+L-Aspartate&Cytoplasm+L-Citrulline&Cytoplasm=AMP&Cytoplasm+Diphosphate&Cytoplasm+H+&Cytoplasm+N-(L-Arginino)succinate&Cytoplasm	reaction-289	PAS_chr3_0216	#		ATP&Cytoplasm+L-Aspartate&Cytoplasm+L-Citrulline&Cytoplasm->AMP&Cytoplasm+Diphosphate&Cytoplasm+N-(L-Arginino)succinate&Cytoplasm	PAS_chr3_0216	EC 6.3.4.5	R01954	all enzymes are same	#
dCMP&Cytoplasm+H+&Cytoplasm+H2O&Cytoplasm=Ammonium&Cytoplasm+dUMP&Cytoplasm	R00372		dCMP&Cytoplasm+H2O&Cytoplasm->dUMP&Cytoplasm+Ammonium&Cytoplasm	r805	PAS_chr1-1_0163	#	dCMP&Cytoplasm+H+&Cytoplasm+H2O&Cytoplasm=Ammonium&Cytoplasm+dUMP&Cytoplasm	reaction-504	PAS_chr1-1_0163	#		dCMP&Cytoplasm+H2O&Cytoplasm->dUMP&Cytoplasm+Ammonium&Cytoplasm	PAS_chr1-1_0163	EC 3.5.4.12	R01663	all enzymes are same	#
[truncated: 2,032 more rows]
