# Supplementary material for: Metabolic modeling to identify engineering targets for Komagataella phaffii: The effect of biomass composition on gene target identification
Source: Biotechnol Bioeng. 2017 Aug 15;114(11):2605–15. doi: 10.1002/bit.26380 (PMC5659126; doi:10.1002/bit.26380)
Supplement: Supplementary file 3 — Supporting Information.S3 [file BIT-114-2605-s003.xlsx]

## Sheet: Sheet1
	phenotype (kp.1.0 prediction)	viability	Yeast ortholog	experimental data on yeast				Genes in yeast7.6 model	K.p ortholog	phenotype (yeast 7.6 prediction)	viability	experimental data on yeast
PAS_chr2-1_0500	0	inviable	YBL035C	inviable				YGL055W	PAS_chr2-1_0072	-3.78658e-09	inviable	inviable
PAS_chr4_0709	0	inviable	YBL076C	inviable				YKL182W	PAS_chr1-1_0008	-1.35329e-09	inviable	inviable
PAS_chr2-2_0044	0	inviable	YBR029C	inviable				YPL231W	PAS_chr1-4_0295	-1.35329e-09	inviable	inviable
PAS_chr3_0376	0	inviable	YBR121C	inviable				YER043C	PAS_chr3_0890	-4.90181e-10	inviable	inviable
PAS_chr3_0157	0	inviable	YBR154C	inviable				YNR016C	PAS_chr1-4_0249	-4.17465e-10	inviable	inviable
PAS_chr1-4_0423	0	inviable	YBR192W	inviable				YDL141W	PAS_chr3_0569	-4.17465e-10	inviable	inviable
PAS_chr1-3_0238	0	inviable	YCL004W	inviable				YGR175C	PAS_chr3_0124	-1.152e-10	inviable	inviable
PAS_chr4_0780	0	inviable	YDL015C	inviable				YHR072W	PAS_chr2-1_0391	-1.152e-10	inviable	inviable
PAS_chr2-1_0163	0	inviable	YDL102W	inviable				YHR190W	PAS_chr3_0317	-1.152e-10	inviable	inviable
PAS_chr3_0568	0	inviable	YDL140C	inviable				YOR095C	PAS_chr4_0213	-2.07935e-11	inviable	inviable
PAS_chr1-4_0463	0	inviable	YDR023W	inviable				YOL066C	PAS_chr1-3_0239	-5.46718e-12	inviable	inviable
PAS_chr3_0949	0	inviable	YDR037W	inviable				YDR454C	PAS_chr2-2_0219	-3.55201e-22	inviable	inviable
PAS_chr3_0942	0	inviable	YDR045C	inviable				YBR029C	PAS_chr2-2_0044	-1.80419e-22	inviable	inviable
PAS_chr3_0166	0	inviable	YDR341C	inviable				YOR074C	PAS_chr3_0996	-3.40231e-24	inviable	inviable
PAS_chr2-2_0480	0	inviable	YDR353W	inviable				YDL015C	PAS_chr4_0780	-1.1665e-24	inviable	inviable
PAS_chr4_0906	0	inviable	YDR404C	inviable				YJL097W	PAS_chr3_0222	-1.1665e-24	inviable	inviable
PAS_chr2-2_0219	0	inviable	YDR454C	inviable				YER023W	PAS_chr4_0398	-3.70719e-28	inviable	inviable
PAS_chr3_1115	0	inviable	YER003C	inviable				YBL076C	PAS_chr4_0709	0	inviable	inviable
PAS_chr4_0398	0	inviable	YER023W	inviable				YDR037W	PAS_chr3_0949	0	inviable	inviable
PAS_chr3_0890	0	inviable	YER043C	inviable				YDR341C	PAS_chr3_0166	0	inviable	inviable
PAS_chr4_0276	0	inviable	YFL022C	inviable				YFL022C	PAS_chr4_0276	0	inviable	inviable
PAS_chr2-2_0053	0	inviable	YFL045C	inviable				YGL245W	PAS_chr1-4_0598	0	inviable	inviable
PAS_chr1-4_0604	0	inviable	YGL001C	inviable				YGR094W	PAS_chr3_0754	0	inviable	inviable
PAS_chr1-4_0598	0	inviable	YGL245W	inviable				YGR185C	PAS_chr4_0522	0	inviable	inviable
PAS_chr3_0053	0	inviable	YGR060W	inviable				YGR264C	PAS_chr2-1_0346	0	inviable	inviable
PAS_chr3_0754	0	inviable	YGR094W	inviable				YHR019C	PAS_chr1-1_0390	0	inviable	inviable
PAS_chr3_0124	0	inviable	YGR175C	inviable				YHR020W	PAS_chr1-1_0391	0	inviable	inviable
PAS_chr4_0522	0	inviable	YGR185C	inviable				YIL078W	PAS_chr2-2_0238	0	inviable	inviable
PAS_chr2-1_0346	0	inviable	YGR264C	inviable				YJR016C	PAS_chr1-4_0458	0	inviable	inviable
PAS_chr1-1_0390	0	inviable	YHR019C	inviable				YLL018C	PAS_chr1-4_0095	0	inviable	inviable
PAS_chr1-1_0391	0	inviable	YHR020W	inviable				YLR060W	PAS_chr3_0144	0	inviable	inviable
PAS_chr2-1_0391	0	inviable	YHR072W	inviable				YLR355C	PAS_chr1-1_0432	0	inviable	inviable
PAS_chr3_0317	0	inviable	YHR190W	inviable				YNL247W	PAS_chr1-4_0514	0	inviable	inviable
PAS_chr4_0344	0	inviable	YIL021W	inviable				YOL097C	PAS_chr3_0165	0	inviable	inviable
PAS_chr2-2_0238	0	inviable	YIL078W	inviable				YOR168W	PAS_chr3_0285	0	inviable	inviable
PAS_chr4_0323	0	inviable	YIR008C	inviable				YOR335C	PAS_chr3_0462	0	inviable	inviable
PAS_chr3_0222	0	inviable	YJL097W	inviable				YPL160W	PAS_chr4_0393	0	inviable	inviable
PAS_chr1-4_0314	0	inviable	YJL167W	inviable				YPR033C	PAS_chr1-3_0244	0	inviable	inviable
PAS_chr2-1_0395	0	inviable	YJR006W	inviable				YDL103C	PAS_chr3_0676	0	inviable	inviable
PAS_chr1-4_0458	0	inviable	YJR016C	inviable				YDL205C	PAS_chr1-4_0303	0	inviable	inviable
PAS_chr2-2_0330	0	inviable	YKL004W	inviable				YDR044W	PAS_chr3_0943	0	inviable	inviable
PAS_chr2-1_0543	0	inviable	YKL024C	inviable				YDR232W	PAS_chr2-1_0716	0	inviable	inviable
PAS_chr1-3_0122	0	inviable	YKL035W	inviable				YEL058W	PAS_chr1-1_0067	0	inviable	inviable
PAS_chr4_0735	0	inviable	YKL144C	inviable				YFL017C	PAS_chr4_0060	0	inviable	inviable
PAS_chr1-1_0008	0	inviable	YKL182W	inviable				YGL040C	PAS_chr4_0418	0	inviable	inviable
PAS_chr1-4_0095	0	inviable	YLL018C	inviable				YHR007C	PAS_chr3_0957	0	inviable	inviable
PAS_chr3_0144	0	inviable	YLR060W	inviable				YOR176W	PAS_chr3_0264	0	inviable	inviable
PAS_chr2-1_0628	0	inviable	YLR100W	inviable				YOR278W	PAS_chr2-1_0533	0	inviable	inviable
PAS_chr1-1_0432	0	inviable	YLR355C	inviable				YPR183W	PAS_chr1-1_0459	0	inviable	inviable
PAS_chr2-2_0329	0	inviable	YLR359W	inviable				YBR256C	PAS_chr4_0081	0	inviable	inviable
PAS_chr2-1_0191	0	inviable	YML126C	inviable				YDR487C	PAS_chr3_0167	0	inviable	inviable
PAS_chr1-3_0187	0	inviable	YMR208W	inviable				YER003C	PAS_chr3_1115	5.45112e-28	inviable	inviable
PAS_chr2-2_0318	0	inviable	YMR220W	inviable				YFL045C	PAS_chr2-2_0053	5.45112e-28	inviable	inviable
PAS_chr2-2_0349	0	inviable	YNL102W	inviable				YDL055C	PAS_chr3_0870	5.45112e-28	inviable	inviable
PAS_chr1-4_0514	0	inviable	YNL247W	inviable				YPR035W	PAS_chr4_0785	3.48395e-26	inviable	inviable
PAS_chr1-3_0083	0	inviable	YNL262W	inviable				YKL024C	PAS_chr2-1_0543	8.35473e-26	inviable	inviable
PAS_chr4_0697	0	inviable	YNR003C	inviable				YPR113W	PAS_chr2-1_0695	1.18692e-24	inviable	inviable
PAS_chr1-4_0249	0	inviable	YNR016C	inviable				YKL004W	PAS_chr2-2_0330	7.19345e-24	inviable	inviable
PAS_chr1-4_0003	0	inviable	YNR043W	inviable				YMR208W	PAS_chr1-3_0187	1.03284e-23	inviable	inviable
PAS_chr3_0244	0	inviable	YOL005C	inviable				YMR220W	PAS_chr2-2_0318	1.03284e-23	inviable	inviable
PAS_chr3_0165	0	inviable	YOL097C	inviable				YNR043W	PAS_chr1-4_0003	1.03284e-23	inviable	inviable
PAS_chr3_0996	0	inviable	YOR074C	inviable				YBR265W	PAS_chr1-4_0149	6.02694e-23	inviable	inviable
PAS_chr4_0302	0	inviable	YOR116C	inviable				YDR062W	PAS_chr3_0733	6.02694e-23	inviable	inviable
PAS_chr2-1_0125	0	inviable	YOR151C	inviable				YMR296C	PAS_FragB_0040	6.02694e-23	inviable	inviable
PAS_chr3_0285	0	inviable	YOR168W	inviable				YKL104C	PAS_chr2-1_0626	1.03603e-18	inviable	inviable
PAS_chr4_0239	0	inviable	YOR207C	inviable				YML126C	PAS_chr2-1_0191	5.51097e-12	inviable	inviable
PAS_chr2-1_0223	0	inviable	YOR210W	inviable				YPL028W	PAS_chr1-4_0304	5.51097e-12	inviable	inviable
PAS_chr2-2_0309	0	inviable	YOR224C	inviable				YJL167W	PAS_chr1-4_0314	1.90056e-11	inviable	inviable
PAS_chr3_0462	0	inviable	YOR335C	inviable				YPL117C	PAS_chr1-4_0429	1.90056e-11	inviable	inviable
PAS_chr3_0707	0	inviable	YOR340C	inviable				YLR359W	PAS_chr2-2_0329	7.12126e-11	inviable	inviable
PAS_chr2-2_0387	0	inviable	YOR341W	inviable				YDR353W	PAS_chr2-2_0480	7.95602e-11	inviable	inviable
PAS_chr1-4_0304	0	inviable	YPL028W	inviable				YGL001C	PAS_chr1-4_0604	1.52537e-10	inviable	inviable
PAS_chr1-4_0429	0	inviable	YPL117C	inviable				YGR060W	PAS_chr3_0053	1.52537e-10	inviable	inviable
PAS_chr4_0393	0	inviable	YPL160W	inviable				YLR100W	PAS_chr2-1_0628	1.52537e-10	inviable	inviable
PAS_chr1-4_0295	0	inviable	YPL231W	inviable				YCR012W	PAS_chr1-4_0292	0.898757	viable	inviable
PAS_chr1-4_0324	0	inviable	YPR010C	inviable				YKL060C	PAS_chr1-1_0072	0.971542	viable	inviable
PAS_chr1-3_0244	0	inviable	YPR033C	inviable				YDR050C	PAS_chr3_0951	0.972011	viable	inviable
PAS_chr4_0785	0	inviable	YPR035W	inviable				YBR196C	PAS_chr3_0456	0.989558	viable	inviable
PAS_chr4_0826	0	inviable	YPR110C	inviable				YBR121C	PAS_chr3_0376	1	viable	inviable
PAS_chr2-1_0695	0	inviable	YPR113W	inviable				YDR023W	PAS_chr1-4_0463	1	viable	inviable
PAS_chr3_0765	0	inviable	YPR175W	inviable				YMR013C	PAS_chr2-1_0498	1	viable	inviable
PAS_chr2-2_0431	0	inviable	YPR190C	inviable				YAL038W	PAS_chr2-1_0769	1	viable	inviable
PAS_chr3_0770	-1.6979e-11	inviable	YGL234W	viable				YBR038W	PAS_chr2-2_0094	1	viable	inviable
PAS_chr1-1_0430	-1.66159e-12	inviable	YMR300C	viable				YBR110W	PAS_chr2-1_0759	1	viable	inviable
PAS_chr4_0994	0	inviable	YBL039C	viable				YGL008C	PAS_chr1-1_0002	1	viable	inviable
PAS_chr1-4_0153	0	inviable	YBR115C	viable				YJL026W	PAS_chr4_0197	1	viable	inviable
PAS_c131_0017	0	inviable	YBR126C	viable				YHR068W	PAS_chr1-3_0211	1	viable	inviable
PAS_chr4_0368	0	inviable	YBR159W	viable				YCL004W	PAS_chr1-3_0238	1	viable	inviable
PAS_chr2-2_0317	0	inviable	YBR166C	viable				YGR267C	PAS_chr1-1_0062	1	viable	inviable
PAS_chr4_0703	0	inviable	YBR248C	viable				YNL256W	PAS_chr2-2_0302	1	viable	inviable
PAS_chr3_0177	0	inviable	YBR291C	viable				YDR208W	PAS_chr1-1_0457	1	viable	inviable
PAS_chr3_0489	0	inviable	YBR294W	viable				YDL045C	PAS_chr1-3_0240	1	viable	inviable
PAS_chr1-4_0160	0	inviable	YCL030C	viable				YJR057W	PAS_chr3_0262	1	viable	inviable
PAS_chr2-1_0269	0	inviable	YCR053W	viable				YDR531W	PAS_chr1-1_0324	1	viable	inviable
PAS_chr3_0570	0	inviable	YDL142C	viable				YIL083C	PAS_chr2-2_0204	1	viable	inviable
PAS_chr4_0816	0	inviable	YDR001C	viable				YKL088W	PAS_chr2-1_0871	1	viable	inviable
PAS_chr3_0735	0	inviable	YDR072C	viable				YLR153C	PAS_chr3_0403	1	viable	inviable
PAS_chr1-3_0054	0	inviable	YDR074W	viable				YHR074W	PAS_chr4_0233	1	viable	inviable
PAS_chr2-1_0100	0	inviable	YDR121W	viable				YBR011C	PAS_chr1-3_0028	1	viable	inviable
PAS_chr3_0471	0	inviable	YDR158W	viable				YJL005W	PAS_chr4_0356	1	viable	inviable
PAS_chr3_0257	0	inviable	YDR226W	viable				YOR143C	PAS_chr3_0052	1	viable	inviable
PAS_chr4_0795	0	inviable	YDR234W	viable				YDR196C	PAS_chr4_0477	1	viable	inviable
PAS_chr3_0425	0	inviable	YDR297W	viable				YBR192W	PAS_chr1-4_0423	1	viable	inviable
PAS_chr4_0294	0	inviable	YDR354W	viable				YDR236C	PAS_chr4_0996	1	viable	inviable
PAS_chr2-1_0121	0	inviable	YDR408C	viable				YGR277C	PAS_chr4_0023	1	viable	inviable
PAS_chr4_0150	0	inviable	YER052C	viable				YKL035W	PAS_chr1-3_0122	1	viable	inviable
PAS_chr1-4_0234	0	inviable	YER055C	viable				YJR073C	PAS_chr3_0859	-7.22824e-09	inviable	viable
PAS_chr2-1_0158	0	inviable	YER090W	viable				YER026C	PAS_chr1-1_0420	-3.45949e-09	inviable	viable
PAS_chr2-1_0160	0	inviable	YER091C	viable				YGL012W	PAS_chr4_0063	-3.14404e-10	inviable	viable
PAS_chr1-1_0397	0	inviable	YFR025C	viable				YOR128C	PAS_chr3_0085	-4.14997e-11	inviable	viable
PAS_chr2-1_0368	0	inviable	YGL009C	viable				YPR060C	PAS_chr4_0050	-6.93184e-12	inviable	viable
PAS_chr4_0063	0	inviable	YGL012W	viable				YBL033C	PAS_chr2-1_0736	-5.46718e-12	inviable	viable
PAS_chr1-4_0359	0	inviable	YGL070C	viable				YAR015W	PAS_chr1-4_0450	-3.45742e-12	inviable	viable
PAS_chr2-1_0637	0	inviable	YGL148W	viable				YMR202W	PAS_chr4_0198	-3.57728e-23	inviable	viable
PAS_chr1-4_0608	0	inviable	YGL202W	viable				YJL153C	PAS_chr2-2_0113	-1.01097e-23	inviable	viable
PAS_chr1-4_0538	0	inviable	YGL205W	viable				YKL001C	PAS_chr3_0667	-3.49951e-24	inviable	viable
PAS_chr3_0675	0	inviable	YGR124W	viable				YOR236W	PAS_chr1-4_0697	-2.35731e-24	inviable	viable
PAS_chr1-1_0389	0	inviable	YHR018C	viable				YMR217W	PAS_chr1-3_0191	-2.33301e-24	inviable	viable
PAS_chr3_0899	0	inviable	YHR025W	viable				YBR159W	PAS_chr4_0368	-1.1665e-24	inviable	viable
PAS_chr4_0806	0	inviable	YHR042W	viable				YBR126C	PAS_c131_0017	-2.91626e-25	inviable	viable
PAS_chr1-4_0572	0	inviable	YHR100C	viable				YDR074W	PAS_chr1-3_0054	-2.91626e-25	inviable	viable
PAS_chr3_0277	0	inviable	YHR183W	viable				YGL009C	PAS_chr2-1_0368	-1.30485e-25	inviable	viable
PAS_chr4_0248	0	inviable	YHR208W	viable				YCL018W	PAS_chr3_0039	-1.30485e-25	inviable	viable
PAS_chr4_0343	0	inviable	YIL020C	viable				YJL130C	PAS_chr2-2_0142	-3.64533e-26	inviable	viable
PAS_chr2-1_0684	0	inviable	YIL116W	viable				YKL216W	PAS_chr2-2_0021	-3.64533e-26	inviable	viable
PAS_chr1-1_0447	0	inviable	YIR034C	viable				YLR420W	PAS_chr2-1_0593	-3.64533e-26	inviable	viable
PAS_chr3_0623	0	inviable	YJL088W	viable				YER091C	PAS_chr2-1_0160	-6.07555e-27	inviable	viable
PAS_chr2-2_0104	0	inviable	YJL140W	viable				YBR115C	PAS_chr1-4_0153	0	inviable	viable
PAS_chr2-2_0113	0	inviable	YJL153C	viable				YBR248C	PAS_chr4_0703	0	inviable	viable
PAS_chr3_0659	0	inviable	YJL200C	viable				YCL030C	PAS_chr1-4_0160	0	inviable	viable
PAS_chr2-1_0554	0	inviable	YJR063W	viable				YCR053W	PAS_chr2-1_0269	0	inviable	viable
PAS_chr3_0859	0	inviable	YJR073C	viable				YDR158W	PAS_chr3_0471	0	inviable	viable
PAS_chr1-4_0049	0	inviable	YJR139C	viable				YDR234W	PAS_chr4_0795	0	inviable	viable
PAS_chr3_0667	0	inviable	YKL001C	viable				YDR354W	PAS_chr4_0294	0	inviable	viable
PAS_chr2-2_0059	0	inviable	YKL067W	viable				YER052C	PAS_chr4_0150	0	inviable	viable
PAS_chr3_0962	0	inviable	YKL211C	viable				YER055C	PAS_chr1-4_0234	0	inviable	viable
PAS_chr2-1_0466	0	inviable	YKR089C	viable				YFR025C	PAS_chr1-1_0397	0	inviable	viable
Pas_chr1-4_0367	0	inviable	YLR056W	viable				YHR018C	PAS_chr1-1_0389	0	inviable	viable
PAS_chr2-1_0580	0	inviable	YLR174W	viable				YHR025W	PAS_chr3_0899	0	inviable	viable
PAS_chr1-3_0104	0	inviable	YLR304C	viable				YHR042W	PAS_chr4_0806	0	inviable	viable
PAS_chr3_0371	0	inviable	YML008C	viable				YIL020C	PAS_chr4_0343	0	inviable	viable
PAS_chr2-2_0230	0	inviable	YML075C	viable				YIL116W	PAS_chr2-1_0684	0	inviable	viable
PAS_chr3_0507	0	inviable	YMR015C	viable				YIR034C	PAS_chr1-1_0447	0	inviable	viable
PAS_chr2-1_0660	0	inviable	YMR120C	viable				YJL088W	PAS_chr3_0623	0	inviable	viable
PAS_chr4_0198	0	inviable	YMR202W	viable				YJR139C	PAS_chr1-4_0049	0	inviable	viable
PAS_chr1-3_0191	0	inviable	YMR217W	viable				YKL211C	PAS_chr3_0962	0	inviable	viable
PAS_chr2-1_0739	0	inviable	YMR261C	viable				YNL280C	PAS_chr1-1_0411	0	inviable	viable
PAS_chr3_0535	0	inviable	YMR272C	viable				YNR050C	PAS_chr3_0528	0	inviable	viable
PAS_chr2-1_0415	0	inviable	YNL104C	viable				YOL058W	PAS_chr3_0216	0	inviable	viable
PAS_chr2-1_0308	0	inviable	YNL241C	viable				YOR202W	PAS_chr3_0788	0	inviable	viable
PAS_chr3_0651	0	inviable	YNL248C	viable				YIL094C	PAS_chr2-2_0168	0	inviable	viable
PAS_chr1-1_0411	0	inviable	YNL280C	viable				YDR047W	PAS_chr3_0954	0	inviable	viable
PAS_chr4_0437	0	inviable	YNL316C	viable				YER014W	PAS_chr4_0055	0	inviable	viable
PAS_chr1-1_0475	0	inviable	YNR001C	viable				YGL026C	PAS_chr2-1_0679	0	inviable	viable
PAS_chr3_0528	0	inviable	YNR050C	viable				YMR319C	PAS_chr2-2_0009	0	inviable	viable
PAS_chr3_0216	0	inviable	YOL058W	viable				YMR108W	PAS_chr4_0228	0	inviable	viable
PAS_chr4_0229	0	inviable	YOL115W	viable				YOL143C	PAS_chr3_1037	0	inviable	viable
PAS_chr3_0788	0	inviable	YOR202W	viable				YER069W	PAS_chr2-1_0168	6.07555e-27	inviable	viable
PAS_chr1-4_0697	0	inviable	YOR236W	viable				YMR062C	PAS_chr3_0176	6.07555e-27	inviable	viable
PAS_chr3_0703	0	inviable	YOR330C	viable				YOR130C	PAS_chr3_0100	6.07555e-27	inviable	viable
PAS_chr1-3_0218	0	inviable	YPL057C	viable				YOL140W	PAS_chr4_0645	6.07555e-27	inviable	viable
PAS_chr2-2_0252	0	inviable	YPL087W	viable				YHR208W	PAS_chr4_0248	3.03777e-26	inviable	viable
PAS_chr3_0040	0	inviable	YPL134C	viable				YML008C	PAS_chr3_0371	5.83252e-25	inviable	viable
PAS_chr2-1_0697	0	inviable	YPL167C	viable				YFR030W	PAS_chr4_0369	6.30073e-25	inviable	viable
PAS_chr3_0647	0	inviable	YPL262W	viable				YJR137C	PAS_chr3_1084	6.30073e-25	inviable	viable
PAS_chr4_0050	0	inviable	YPR060C	viable				YLR303W	PAS_chr4_0330	6.30073e-25	inviable	viable
PAS_chr1-4_0150	0	inviable	YPR074C	viable				YNL277W	PAS_chr4_0865	5.44369e-24	inviable	viable
PAS_chr2-2_0434	0	inviable	YPR187W	viable				YER090W	PAS_chr2-1_0158	2.38404e-23	inviable	viable
PAS_chr1-4_0450	1.72015e-11	inviable	YAR015W	viable				YLR304C	PAS_chr1-3_0104	1.45476e-12	inviable	viable
PAS_chr1-4_0551	1.72015e-11	inviable	YGR061C	viable				YBR166C	PAS_chr2-2_0317	2.30447e-12	inviable	viable
PAS_chr3_0085	1.72015e-11	inviable	YOR128C	viable				YGL148W	PAS_chr2-1_0637	6.31685e-12	inviable	viable
PAS_chr3_0039	0	inviable	YCL018W	viable				YNL316C	PAS_chr4_0437	6.71676e-12	inviable	viable
PAS_chr3_0876	0	inviable	YDR502C	viable				YKL067W	PAS_chr2-2_0059	6.80154e-12	inviable	viable
PAS_chr1-1_0420	0	inviable	YER026C	viable				YDR226W	PAS_chr3_0257	1.11861e-11	inviable	viable
PAS_chr2-2_0168	0	inviable	YIL094C	viable				YGL234W	PAS_chr3_0770	2.21499e-11	inviable	viable
PAS_chr4_0578	0	inviable	YNL036W	viable				YMR300C	PAS_chr1-1_0430	2.21499e-11	inviable	viable
PAS_chr4_0613	0	inviable	YNL220W	viable				YDR408C	PAS_chr2-1_0121	2.21499e-11	inviable	viable
PAS_chr2-1_0437	0.0761065	viable	YGR192C	viable				YGR061C	PAS_chr1-4_0551	2.21499e-11	inviable	viable
PAS_chr2-1_0657	0.0761065	viable	YER081W	viable				YNL220W	PAS_chr4_0613	2.35153e-11	inviable	viable
PAS_chr4_0285	0.0761065	viable	YGR208W	viable				YGL191W	PAS_chr2-1_0363	0.206309	viable	viable
PAS_chr3_0566	0.0761065	viable	YOR184W	viable				YHR051W	PAS_chr3_0824	0.206309	viable	viable
PAS_chr1-4_0292	0.0761065	viable	YCR012W	inviable				YLR038C	PAS_chr4_0422	0.206309	viable	viable
PAS_chr3_0951	0.108421	viable	YDR050C	inviable				YLR395C	PAS_chr2-2_0266	0.206309	viable	viable
PAS_chr1-4_0149	0.144996	viable	YBR265W	inviable				YGL187C	PAS_chr2-1_0361	0.206309	viable	viable
PAS_chr3_0733	0.144996	viable	YDR062W	inviable				YDR529C	PAS_chr1-1_0322	0.207636	viable	viable
PAS_FragB_0040	0.144996	viable	YMR296C	inviable				YJL166W	PAS_chr1-4_0313	0.207636	viable	viable
PAS_chr3_0456	0.153074	viable	YBR196C	inviable				YPR191W	PAS_chr2-2_0430	0.207636	viable	viable
PAS_chr1-1_0324	0.15701	viable	YDR531W	inviable				YFL018C	PAS_chr2-2_0048	0.961949	viable	viable
PAS_chr2-2_0204	0.15701	viable	YIL083C	inviable				YKL152C	PAS_chr3_0826	0.963216	viable	viable
PAS_chr2-1_0871	0.15701	viable	YKL088W	inviable				YGR240C	PAS_chr2-1_0402	0.971542	viable	viable
PAS_chr1-1_0062	0.15701	viable	YGR267C	inviable				YMR205C	PAS_chr1-4_0047	0.971542	viable	viable
PAS_chr2-2_0302	0.15701	viable	YNL256W	inviable				YKL029C	PAS_chr3_0181	0.980078	viable	viable
PAS_chr1-1_0457	0.15701	viable	YDR208W	inviable				YPL262W	PAS_chr3_0647	0.982528	viable	viable
PAS_chr2-1_0498	0.15701	viable	YMR013C	inviable				YGR208W	PAS_chr4_0285	0.985237	viable	viable
PAS_chr2-1_0769	0.15701	viable	YAL038W	inviable				YOR184W	PAS_chr3_0566	0.985237	viable	viable
PAS_chr1-3_0028	0.15701	viable	YBR011C	inviable				YLR058C	PAS_chr4_0415	0.98617	viable	viable
PAS_chr2-2_0094	0.15701	viable	YBR038W	inviable				YBR263W	PAS_chr4_0587	0.986985	viable	viable
PAS_chr3_0944	0.15701	viable	YBR070C	inviable				YDR019C	PAS_chr2-2_0492	0.986985	viable	viable
PAS_chr2-1_0759	0.15701	viable	YBR110W	inviable				YMR189W	PAS_FragB_0053	0.986985	viable	viable
PAS_chr2-1_0727	0.15701	viable	YBR243C	inviable				YAL044C	PAS_FragB_0009	0.986985	viable	viable
PAS_chr3_0870	0.15701	viable	YDL055C	inviable				YGR193C	PAS_chr1-4_0254	0.989697	viable	viable
PAS_chr3_0676	0.15701	viable	YDL103C	inviable				YNL071W	PAS_chr1-1_0050	0.989697	viable	viable
PAS_chr3_0569	0.15701	viable	YDL141W	inviable				YBR221C	PAS_chr1-4_0593	0.989697	viable	viable
PAS_chr1-4_0303	0.15701	viable	YDL205C	inviable				YER178W	PAS_chr2-2_0294	0.989697	viable	viable
PAS_chr3_0943	0.15701	viable	YDR044W	inviable				YDR178W	PAS_chr2-2_0283	0.994127	viable	viable
PAS_chr2-1_0716	0.15701	viable	YDR232W	inviable				YLL041C	PAS_chr3_1111	0.994127	viable	viable
PAS_chr4_0996	0.15701	viable	YDR236C	inviable				YPR021C	PAS_chr3_0434	0.995515	viable	viable
PAS_chr2-1_0423	0.15701	viable	YEL002C	inviable				YKL085W	PAS_chr2-1_0238	0.997062	viable	viable
PAS_chr1-1_0067	0.15701	viable	YEL058W	inviable				YGL202W	PAS_chr1-4_0608	0.998058	viable	viable
PAS_chr4_0060	0.15701	viable	YFL017C	inviable				YNL104C	PAS_chr2-1_0415	0.998067	viable	viable
PAS_chr1-1_0002	0.15701	viable	YGL008C	inviable				YDL066W	PAS_chr1-1_0233	0.99865	viable	viable
PAS_chr1-4_0685	0.15701	viable	YGL022W	inviable				YHR137W	PAS_chr4_0147	0.998784	viable	viable
PAS_chr4_0418	0.15701	viable	YGL040C	inviable				YDR035W	PAS_chr3_0936	0.999383	viable	viable
PAS_chr1-4_0448	0.15701	viable	YGL047W	inviable				YBR291C	PAS_chr3_0177	0.999383	viable	viable
PAS_chr2-1_0072	0.15701	viable	YGL055W	inviable				YLR174W	PAS_chr2-1_0580	0.999785	viable	viable
PAS_c121_0002	0.15701	viable	YGL065C	inviable				YER005W	PAS_chr1-1_0063	0.999822	viable	viable
PAS_chr2-2_0278	0.15701	viable	YGR147C	inviable				YCL050C	PAS_chr1-1_0323	0.999826	viable	viable
PAS_chr3_0957	0.15701	viable	YHR007C	inviable				YNL241C	PAS_chr2-1_0308	0.999876	viable	viable
PAS_chr4_0233	0.15701	viable	YHR074W	inviable				YJR105W	PAS_chr2-2_0162	0.999884	viable	viable
PAS_chr2-1_0694	0.15701	viable	YHR197W	inviable				YOR175C	PAS_chr3_0271	0.999965	viable	viable
PAS_chr3_0741	0.15701	viable	YJL002C	inviable				YDR300C	PAS_chr3_0294	0.999967	viable	viable
PAS_chr4_0197	0.15701	viable	YJL026W	inviable				YOR323C	PAS_chr4_0665	0.999967	viable	viable
PAS_chr2-1_0626	0.15701	viable	YKL104C	inviable				YAL012W	PAS_chr1-4_0489	0.999973	viable	viable
PAS_chr2-1_0557	0.15701	viable	YKL203C	inviable				YGR155W	PAS_chr2-2_0137	0.999973	viable	viable
PAS_chr3_0403	0.15701	viable	YLR153C	inviable				YDR072C	PAS_chr3_0735	0.999979	viable	viable
PAS_chr3_1025	0.15701	viable	YLR195C	inviable				YHR144C	PAS_chr1-1_0163	0.99999	viable	viable
PAS_chr1-4_0015	0.15701	viable	YNL163C	inviable				YNL169C	PAS_chr1-4_0019	0.999995	viable	viable
PAS_chr4_0213	0.15701	viable	YOR095C	inviable				YPL087W	PAS_chr2-2_0252	0.999997	viable	viable
PAS_chr2-2_0346	0.15701	viable	YOR103C	inviable				YBR041W	PAS_chr1-4_0080	0.999997	viable	viable
PAS_chr3_0052	0.15701	viable	YOR143C	inviable				YDR148C	PAS_chr1-3_0094	1	viable	viable
PAS_chr3_0264	0.15701	viable	YOR176W	inviable				YIL125W	PAS_chr2-1_0089	1	viable	viable
PAS_chr2-1_0533	0.15701	viable	YOR278W	inviable				YLR354C	PAS_chr2-2_0337	1	viable	viable
PAS_chr1-1_0459	0.15701	viable	YPR183W	inviable				YHL032C	PAS_chr4_0783	1	viable	viable
PAS_chr1-3_0240	0.15701	viable	YDL045C	inviable				YGR244C	PAS_chr2-2_0407	1	viable	viable
PAS_chr1-3_0211	0.15701	viable	YHR068W	inviable				YOR142W	PAS_chr3_0831	1	viable	viable
PAS_chr4_0081	0.15701	viable	YBR256C	inviable				YHR104W	PAS_chr3_0744	1	viable	viable
PAS_chr3_0167	0.15701	viable	YDR487C	inviable				YOR374W	PAS_chr2-1_0853	1	viable	viable
PAS_chr1-3_0239	0.15701	viable	YOL066C	inviable				YMR165C	PAS_chr3_0512	1	viable	viable
PAS_chr1-1_0072	0.15701	viable	YKL060C	inviable				YLR089C	PAS_chr3_0482	1	viable	viable
PAS_chr3_0262	0.15701	viable	YJR057W	inviable				YMR313C	PAS_chr2-1_0279	1	viable	viable
PAS_chr4_0477	0.15701	viable	YDR196C	inviable				YDR272W	PAS_chr3_0783	1	viable	viable
PAS_chr4_0023	0.15701	viable	YGR277C	inviable				YML004C	PAS_chr4_0842	1	viable	viable
PAS_chr4_0356	0.15701	viable	YJL005W	inviable				YKR080W	PAS_chr1-3_0220	1	viable	viable
PAS_chr2-1_0402	0.107855	viable	YGR240C	viable				YBL039C	PAS_chr4_0994	1	viable	viable
PAS_chr1-4_0047	0.107855	viable	YMR205C	viable				YBR294W	PAS_chr3_0489	1	viable	viable
PAS_chr2-2_0024	0.129993	viable	YBR218C	viable				YGR124W	PAS_chr3_0675	1	viable	viable
PAS_chr4_0112	0.147422	viable	YEL046C	viable				YHR183W	PAS_chr3_0277	1	viable	viable
PAS_chr3_0434	0.14886	viable	YPR021C	viable				YML075C	PAS_chr2-2_0230	1	viable	viable
PAS_chr4_0587	0.14886	viable	YBR263W	viable				YMR120C	PAS_chr2-1_0660	1	viable	viable
PAS_chr2-2_0492	0.14886	viable	YDR019C	viable				YMR261C	PAS_chr2-1_0739	1	viable	viable
PAS_FragB_0053	0.14886	viable	YMR189W	viable				YNR001C	PAS_chr1-1_0475	1	viable	viable
PAS_chr2-2_0048	0.14886	viable	YFL018C	viable				YPL057C	PAS_chr1-3_0218	1	viable	viable
PAS_chr4_0415	0.155716	viable	YLR058C	viable				YPL134C	PAS_chr3_0040	1	viable	viable
PAS_chr3_0271	0.156258	viable	YOR175C	viable				YPR074C	PAS_chr1-4_0150	1	viable	viable
PAS_chr3_0294	0.156303	viable	YDR300C	viable				YDR502C	PAS_chr3_0876	1	viable	viable
PAS_chr4_0665	0.156303	viable	YOR323C	viable				YGR192C	PAS_chr2-1_0437	1	viable	viable
PAS_chr2-2_0063	0.156321	viable	YIL124W	viable				YER081W	PAS_chr2-1_0657	1	viable	viable
PAS_chr3_0410	0.156552	viable	YLR438W	viable				YBR218C	PAS_chr2-2_0024	1	viable	viable
PAS_chr1-3_0220	0.15701	viable	YKR080W	viable				YNL129W	PAS_chr2-2_0359	1	viable	viable
PAS_chr2-2_0359	0.15701	viable	YNL129W	viable				YOR171C	PAS_chr3_0399	1	viable	viable
PAS_chr2-2_0137	0.15701	viable	YGR155W	viable				YJL134W	PAS_chr3_0597	1	viable	viable
PAS_chr4_0173	0.15701	viable	YBR208C	viable				YBR026C	PAS_chr4_0311	1	viable	viable
PAS_chr1-4_0083	0.15701	viable	YJR078W	viable				YDL174C	PAS_chr3_1021	1	viable	viable
PAS_chr1-1_0427	0.15701	viable	YOR283W	viable				YKL184W	PAS_chr3_0417	1	viable	viable
PAS_chr3_0399	0.15701	viable	YOR171C	viable				YHR067W	pas_chr3_0631	1	viable	viable
PAS_chr3_1011	0.15701	viable	YPL091W	viable				YJR048W	PAS_chr4_0018	1	viable	viable
PAS_chr2-2_0267	0.15701	viable	YIL160C	viable				YDL168W	PAS_chr3_1028	1	viable	viable
PAS_chr2-1_0776	0.15701	viable	YKR009C	viable				YAL022C	PAS_chr2-1_0257	1	viable	viable
PAS_chr2-1_0472	0.15701	viable	YMR303C	viable				YAL054C	PAS_chr2-1_0767	1	viable	viable
PAS_chr1-4_0198	0.15701	viable	YIL145C	viable				YAL062W	PAS_chr1-1_0107	1	viable	viable
PAS_chr3_0597	0.15701	viable	YJL134W	viable				YAR035W	PAS_chr1-4_0074	1	viable	viable
PAS_chr4_0311	0.15701	viable	YBR026C	viable				YBL011W	PAS_chr3_0073	1	viable	viable
PAS_chr2-1_0202	0.15701	viable	YOL052C	viable				YBL068W	PAS_chr1-1_0436	1	viable	viable
PAS_chr4_0866	0.15701	viable	YER019W	viable				YBR002C	PAS_chr4_0818	1	viable	viable
PAS_chr2-2_0131	0.15701	viable	YDR256C	viable				YBR023C	PAS_chr2-1_0065	1	viable	viable
PAS_chr2-2_0084	0.15701	viable	YDR481C	viable				YBR093C	PAS_chr2-1_0103	1	viable	viable
PAS_chr1-4_0009	0.15701	viable	YMR113W	viable				YBR213W	PAS_chr1-4_0222	1	viable	viable
PAS_chr4_0940	0.15701	viable	YMR289W	viable				YBR249C	PAS_chr1-4_0218	1	viable	viable
PAS_chr2-2_0075	0.15701	viable	YNR033W	viable				YBR296C	PAS_chr2-1_0235	1	viable	viable
PAS_chr2-2_0408	0.15701	viable	YCL064C	viable				YCL040W	PAS_chr4_0624	1	viable	viable
PAS_chr3_0922	0.15701	viable	YMR020W	viable				YCR024C	PAS_chr1-1_0392	1	viable	viable
PAS_chr3_1021	0.15701	viable	YDL174C	viable				YDL042C	PAS_chr1-1_0374	1	viable	viable
PAS_chr3_0604	0.15701	viable	YCR036W	viable				YDL052C	PAS_chr1-3_0156	1	viable	viable
PAS_chr2-1_0047	0.15701	viable	YPR062W	viable				YDL131W	PAS_chr1-1_0313	1	viable	viable
PAS_chr3_0417	0.15701	viable	YKL184W	viable				YDR058C	PAS_chr2-1_0794	1	viable	viable
PAS_chr2-2_0496	0.15701	viable	YHR037W	viable				YDR098C	PAS_chr2-1_0060	1	viable	viable
PAS_chr1-4_0632	0.15701	viable	YBR084W	viable				YDR191W	PAS_chr4_0474	1	viable	viable
pas_chr3_0631	0.15701	viable	YHR067W	viable				YDR268W	PAS_chr2-2_0245	1	viable	viable
PAS_chr2-1_0520	0.15701	viable	YMR014W	viable				YDR294C	PAS_chr4_0598	1	viable	viable
PAS_chr1-1_0029	0.15701	viable	YER163C	viable				YDR368W	PAS_chr1-1_0360	1	viable	viable
PAS_chr4_0018	0.15701	viable	YJR048W	viable				YDR513W	PAS_chr4_0840	1	viable	viable
PAS_chr2-2_0423	0.15701	viable	YKL215C	viable				YDR536W	PAS_chr1-1_0028	1	viable	viable
PAS_chr3_1028	0.15701	viable	YDL168W	viable				YER024W	PAS_chr3_0761	1	viable	viable
PAS_chr1-4_0524	0.15701	viable	YDL238C	viable				YER053C	PAS_chr4_0488	1	viable	viable
PAS_chr3_0887	0.15701	viable	YDR399W	viable				YER056C	PAS_chr4_0514	1	viable	viable
PAS_chr3_0181	0.15701	viable	YKL029C	viable				YER070W	PAS_chr1-1_0282	1	viable	viable
PAS_chr3_0482	0.15701	viable	YLR089C	viable				YFL053W	PAS_chr3_0841	1	viable	viable
PAS_chr1-1_0132	0.15701	viable	YLR209C	viable				YGL037C	PAS_chr3_0361	1	viable	viable
PAS_chr3_0868	0.15701	viable	YLR377C	viable				YGL084C	PAS_chr1-1_0069	1	viable	viable
PAS_chr2-2_0314	0.15701	viable	YPL110C	viable				YGL125W	PAS_chr2-2_0145	1	viable	viable
PAS_chr3_0305	0.15701	viable	YPL206C	viable				YGL224C	PAS_chr1-3_0130	1	viable	viable
PAS_chr1-4_0489	0.15701	viable	YAL012W	viable				YGL253W	PAS_chr3_1192	1	viable	viable
PAS_chr2-1_0257	0.15701	viable	YAL022C	viable				YGR032W	PAS_chr2-1_0661	1	viable	viable
PAS_FragB_0009	0.15701	viable	YAL044C	viable				YGR055W	PAS_chr2-1_0351	1	viable	viable
PAS_chr2-1_0767	0.15701	viable	YAL054C	viable				YGR121C	PAS_chr2-2_0391	1	viable	viable
PAS_chr1-1_0107	0.15701	viable	YAL062W	viable				YGR171C	PAS_chr2-1_0396	1	viable	viable
PAS_chr1-4_0074	0.15701	viable	YAR035W	viable				YGR282C	PAS_chr1-4_0426	1	viable	viable
PAS_chr3_0073	0.15701	viable	YBL011W	viable				YHL011C	PAS_chr3_0062	1	viable	viable
PAS_chr1-1_0436	0.15701	viable	YBL068W	viable				YHL036W	PAS_chr1-1_0221	1	viable	viable
PAS_chr4_0818	0.15701	viable	YBR002C	viable				YHR011W	PAS_chr1-4_0104	1	viable	viable
PAS_chr2-1_0065	0.15701	viable	YBR023C	viable				YHR067W	pas_chr3_0631	1	viable	viable
PAS_chr1-4_0080	0.15701	viable	YBR041W	viable				YHR092C	PAS_chr1-4_0570	1	viable	viable
PAS_chr2-1_0103	0.15701	viable	YBR093C	viable				YHR163W	PAS_chr3_1126	1	viable	viable
PAS_chr3_1012	0.15701	viable	YBR176W	viable				YIL002C	PAS_chr2-1_0424	1	viable	viable
PAS_chr1-4_0222	0.15701	viable	YBR213W	viable				YIL107C	PAS_chr2-2_0060	1	viable	viable
PAS_chr2-1_0778	0.15701	viable	YBR229C	viable				YIR028W	PAS_chr3_0022	1	viable	viable
PAS_chr1-4_0218	0.15701	viable	YBR249C	viable				YIR031C	PAS_chr4_0191	1	viable	viable
PAS_chr2-1_0235	0.15701	viable	YBR296C	viable				YIR037W	PAS_chr2-2_0382	1	viable	viable
PAS_chr4_0624	0.15701	viable	YCL040W	viable				YJL060W	PAS_chr3_1132	1	viable	viable
PAS_chr1-1_0323	0.15701	viable	YCL050C	viable				YJL068C	PAS_chr3_0867	1	viable	viable
PAS_chr1-1_0392	0.15701	viable	YCR024C	viable				YJL071W	PAS_chr1-4_0215	1	viable	viable
PAS_chr3_0602	0.15701	viable	YCR034W	viable				YJR049C	PAS_chr4_0912	1	viable	viable
PAS_chr1-1_0465	0.15701	viable	YCR068W	viable				YJR077C	PAS_chr1-4_0615	1	viable	viable
PAS_chr1-1_0373	0.15701	viable	YDL040C	viable				YJR109C	PAS_chr3_0799	1	viable	viable
PAS_chr1-1_0374	0.15701	viable	YDL042C	viable				YJR152W	PAS_chr1-1_0287	1	viable	viable
PAS_chr1-3_0156	0.15701	viable	YDL052C	viable				YKL008C	PAS_chr1-1_0358	1	viable	viable
PAS_chr1-1_0233	0.15701	viable	YDL066W	viable				YKL148C	PAS_chr4_0733	1	viable	viable
PAS_chr1-1_0313	0.15701	viable	YDL131W	viable				YKL181W	PAS_chr1-1_0006	1	viable	viable
PAS_chr3_1024	0.15701	viable	YDL171C	viable				YKL194C	PAS_chr2-1_0673	1	viable	viable
PAS_chr3_0674	0.15701	viable	YDL178W	viable				YKR039W	PAS_chr1-1_0030	1	viable	viable
PAS_chr2-1_0311	0.15701	viable	YDL215C	viable				YKR058W	PAS_chr4_0847	1	viable	viable
PAS_chr3_0936	0.15701	viable	YDR035W	viable				YKR069W	PAS_chr1-3_0078	1	viable	viable
PAS_chr3_0954	0.15701	viable	YDR047W	viable				YLL028W	PAS_chr1-4_0194	1	viable	viable
PAS_chr2-1_0794	0.15701	viable	YDR058C	viable				YLR043C	PAS_chr4_0284	1	viable	viable
PAS_chr2-1_0060	0.15701	viable	YDR098C	viable				YLR172C	PAS_chr2-1_0577	1	viable	viable
PAS_chr1-3_0094	0.15701	viable	YDR148C	viable				YLR240W	PAS_chr4_0478	1	viable	viable
PAS_chr1-4_0293	0.15701	viable	YDR173C	viable				YLR258W	PAS_chr3_0781	1	viable	viable
PAS_chr2-2_0283	0.15701	viable	YDR178W	viable				YLR285W	PAS_chr3_1002	1	viable	viable
PAS_chr4_0474	0.15701	viable	YDR191W	viable				YLR300W	PAS_chr2-1_0454	1	viable	viable
PAS_chr3_0283	0.15701	viable	YDR242W	viable				YLR305C	PAS_chr1-3_0100	1	viable	viable
PAS_chr2-2_0245	0.15701	viable	YDR268W	viable				YLR308W	PAS_chr1-1_0103	1	viable	viable
PAS_chr3_0783	0.15701	viable	YDR272W	viable				YLR382C	PAS_chr1-4_0534	1	viable	viable
PAS_chr3_0198	0.15701	viable	YDR284C	viable				YML086C	PAS_chr2-1_0197	1	viable	viable
PAS_chr4_0598	0.15701	viable	YDR294C	viable				YML106W	PAS_chr3_1197	1	viable	viable
PAS_chr3_0630	0.15701	viable	YDR315C	viable				YML123C	PAS_chr4_0337	1	viable	viable
PAS_chr3_0591	0.15701	viable	YDR321W	viable				YMR041C	PAS_chr2-1_0775	1	viable	viable
PAS_chr1-1_0360	0.15701	viable	YDR368W	viable				YMR101C	PAS_chr1-1_0424	1	viable	viable
PAS_chr3_0095	0.15701	viable	YDR380W	viable				YMR105C	PAS_chr1-4_0264	1	viable	viable
PAS_chr1-3_0212	0.15701	viable	YDR402C	viable				YMR145C	PAS_chr1-4_0299	1	viable	viable
PAS_chr4_0840	0.15701	viable	YDR513W	viable				YMR278W	PAS_chr2-1_0771	1	viable	viable
PAS_chr1-1_0028	0.15701	viable	YDR536W	viable				YNL052W	PAS_chr3_0615	1	viable	viable
PAS_chr1-4_0144	0.15701	viable	YEL029C	viable				YNL073W	PAS_chr1-1_0047	1	viable	viable
PAS_chr4_0021	0.15701	viable	YEL042W	viable				YNL106C	PAS_chr2-1_0178	1	viable	viable
PAS_chr4_0055	0.15701	viable	YER014W	viable				YNL142W	PAS_chr1-4_0394	1	viable	viable
PAS_chr3_0761	0.15701	viable	YER024W	viable				YNL192W	PAS_chr1-1_0393	1	viable	viable
PAS_chr4_0488	0.15701	viable	YER053C	viable				YNL268W	PAS_chr1-4_0601	1	viable	viable
PAS_chr4_0514	0.15701	viable	YER056C	viable				YOL033W	PAS_chr1-1_0241	1	viable	viable
PAS_chr2-1_0168	0.15701	viable	YER069W	viable				YOL055C	PAS_chr3_0842	1	viable	viable
PAS_chr1-1_0282	0.15701	viable	YER070W	viable				YOL061W	PAS_chr2-2_0174	1	viable	viable
PAS_chr1-4_0243	0.15701	viable	YER086W	viable				YOL136C	PAS_FragB_0064	1	viable	viable
PAS_chr4_0449	0.15701	viable	YER141W	viable				YOR025W	PAS_chr2-1_0513	1	viable	viable
PAS_chr2-1_0111	0.15701	viable	YER170W	viable				YOR054C	PAS_chr3_1031	1	viable	viable
PAS_chr4_0247	0.15701	viable	YER183C	viable				YOR192C	PAS_chr3_0649	1	viable	viable
PAS_chr4_0416	0.15701	viable	YFL030W	viable				YOR241W	PAS_chr4_0196	1	viable	viable
PAS_chr3_0841	0.15701	viable	YFL053W	viable				YOR273C	PAS_chr4_0836	1	viable	viable
PAS_chr4_0369	0.15701	viable	YFR030W	viable				YOR303W	PAS_chr4_0138	1	viable	viable
PAS_chr3_0915	0.15701	viable	YFR047C	viable				YPL015C	PAS_chr1-4_0315	1	viable	viable
PAS_chr2-1_0679	0.15701	viable	YGL026C	viable				YPL023C	PAS_chr2-2_0182	1	viable	viable
PAS_chr1-1_0215	0.15701	viable	YGL027C	viable				YPL040C	PAS_chr2-1_0123	1	viable	viable
PAS_chr3_0361	0.15701	viable	YGL037C	viable				YPL097W	PAS_chr3_1110	1	viable	viable
PAS_chr1-1_0069	0.15701	viable	YGL084C	viable				YPL104W	PAS_chr4_0101	1	viable	viable
PAS_chr2-2_0145	0.15701	viable	YGL125W	viable				YPL188W	PAS_chr1-4_0124	1	viable	viable
PAS_chr2-1_0363	0.15701	viable	YGL191W	viable				YPL265W	PAS_chr4_0287	1	viable	viable
PAS_chr1-3_0130	0.15701	viable	YGL224C	viable				YPL273W	PAS_chr4_0664	1	viable	viable
PAS_chr3_1192	0.15701	viable	YGL253W	viable				YPR047W	PAS_chr1-4_0558	1	viable	viable
PAS_chr4_0408	0.15701	viable	YGR007W	viable				YPR156C	PAS_chr1-4_0090	1	viable	viable
PAS_chr4_0677	0.15701	viable	YGR019W	viable				YPR192W	PAS_chr3_0763	1	viable	viable
PAS_chr2-1_0661	0.15701	viable	YGR032W	viable				YCL009C	PAS_chr2-1_0864	1	viable	viable
PAS_chr4_0264	0.15701	viable	YGR036C	viable				YKL055C	PAS_chr2-1_0856	1	viable	viable
PAS_chr2-1_0351	0.15701	viable	YGR055W	viable				YKR097W	PAS_FragB_0061	1	viable	viable
PAS_chr2-2_0391	0.15701	viable	YGR121C	viable				YLR044C	PAS_chr3_0188	1	viable	viable
PAS_chr3_1127	0.15701	viable	YGR170W	viable				YLR299W	PAS_chr3_0561	1	viable	viable
PAS_chr2-1_0396	0.15701	viable	YGR171C	viable				YIR029W	PAS_chr2-1_0749	1	viable	viable
PAS_chr1-4_0254	0.15701	viable	YGR193C	viable				YIR032C	PAS_chr2-1_0292	1	viable	viable
PAS_chr1-1_0280	0.15701	viable	YGR194C	viable				YMR318C	PAS_chr4_0576	1	viable	viable
PAS_chr4_0938	0.15701	viable	YGR205W	viable				YDL022W	PAS_chr2-2_0111	1	viable	viable
PAS_chr1-4_0475	0.15701	viable	YGR227W	viable				YLR158C	PAS_chr2-2_0481	1	viable	viable
PAS_chr1-4_0426	0.15701	viable	YGR282C	viable				YGL184C	PAS_chr2-1_0358	1	viable	viable
PAS_chr3_0062	0.15701	viable	YHL011C	viable				YGR254W	PAS_chr3_0082	1	viable	viable
PAS_chr4_0783	0.15701	viable	YHL032C	viable				YER061C	PAS_chr4_0511	1	viable	viable
PAS_chr1-1_0221	0.15701	viable	YHL036W	viable				YOR163W	PAS_chr3_0281	1	viable	viable
PAS_chr1-4_0104	0.15701	viable	YHR011W	viable				YPR069C	PAS_chr2-1_0885	1	viable	viable
PAS_chr1-3_0090	0.15701	viable	YHR013C	viable				YHR100C	PAS_chr1-4_0572	1	viable	viable
PAS_chr2-1_0016	0.15701	viable	YHR044C	viable				YPL214C	PAS_chr3_0843	1	viable	viable
PAS_chr3_0824	0.15701	viable	YHR051W	viable				YMR113W	PAS_chr1-4_0009	1	viable	viable
PAS_chr3_0631	0.15701	viable	YHR067W	viable				YDR481C	PAS_chr2-2_0084	1	viable	viable
PAS_chr1-4_0570	0.15701	viable	YHR092C	viable				YML110C	PAS_chr2-1_0763	1	viable	viable
PAS_chr3_0744	0.15701	viable	YHR104W	viable				YNL003C	PAS_chr3_0036	1	viable	viable
PAS_chr4_0147	0.15701	viable	YHR137W	viable				YNR041C	PAS_chr3_0291	1	viable	viable
PAS_chr3_1126	0.15701	viable	YHR163W	viable				YOL096C	PAS_chr3_0169	1	viable	viable
PAS_chr2-1_0424	0.15701	viable	YIL002C	viable				YOR125C	PAS_chr1-1_0169	1	viable	viable
PAS_chr2-1_0419	0.15701	viable	YIL006W	viable				YPL069C	PAS_chr3_1007	1	viable	viable
PAS_chr4_0579	0.15701	viable	YIL099W	viable				YBR003W	PAS_chr4_0819	1	viable	viable
PAS_chr2-2_0060	0.15701	viable	YIL107C	viable				YGR255C	PAS_chr2-2_0303	1	viable	viable
PAS_chr2-1_0089	0.15701	viable	YIL125W	viable				YKR089C	PAS_chr2-1_0466	1	viable	viable
PAS_chr4_0744	0.15701	viable	YIL157C	viable				YEL042W	PAS_chr4_0021	1	viable	viable
PAS_chr2-1_0037	0.15701	viable	YIL164C	viable				YOL011W	PAS_chr4_0153	1	viable	viable
PAS_chr3_0022	0.15701	viable	YIR028W	viable				YNL037C	PAS_chr4_0580	1	viable	viable
PAS_chr4_0191	0.15701	viable	YIR031C	viable				YOR136W	PAS_chr2-1_0120	1	viable	viable
PAS_chr2-2_0382	0.15701	viable	YIR037W	viable				YPL092W	PAS_chr2-2_0276	1	viable	viable
PAS_chr3_1132	0.15701	viable	YJL060W	viable				YDR297W	PAS_chr3_0425	1	viable	viable
PAS_chr3_0867	0.15701	viable	YJL068C	viable				YDR173C	PAS_chr1-4_0293	1	viable	viable
PAS_chr1-4_0215	0.15701	viable	YJL071W	viable				YPL268W	PAS_chr4_0700	1	viable	viable
PAS_chr1-1_0184	0.15701	viable	YJL101C	viable				YJR130C	PAS_chr2-1_0752	1	viable	viable
PAS_chr2-2_0142	0.15701	viable	YJL130C	viable				YIL155C	PAS_chr3_0579	1	viable	viable
PAS_chr2-1_0110	0.15701	viable	YJL155C	viable				YER086W	PAS_chr1-4_0243	1	viable	viable
PAS_chr4_0912	0.15701	viable	YJR049C	viable				YIL099W	PAS_chr4_0579	1	viable	viable
PAS_chr1-4_0615	0.15701	viable	YJR077C	viable				YMR170C	PAS_chr2-1_0453	1	viable	viable
PAS_chr3_0799	0.15701	viable	YJR109C	viable				YDR321W	PAS_chr3_0591	1	viable	viable
PAS_chr2-1_0753	0.15701	viable	YJR131W	viable				YMR250W	PAS_chr3_0965	1	viable	viable
PAS_chr3_1084	0.15701	viable	YJR137C	viable				YLR348C	PAS_chr4_0877	1	viable	viable
PAS_chr1-1_0287	0.15701	viable	YJR152W	viable				YLR133W	PAS_chr1-4_0390	1	viable	viable
PAS_chr1-1_0358	0.15701	viable	YKL008C	viable				YGR202C	PAS_chr2-2_0401	1	viable	viable
PAS_chr2-1_0238	0.15701	viable	YKL085W	viable				YGR170W	PAS_chr3_1127	1	viable	viable
PAS_chr1-1_0081	0.15701	viable	YKL120W	viable				YDR380W	PAS_chr3_0095	1	viable	viable
PAS_chr4_0733	0.15701	viable	YKL148C	viable				YLR056W	Pas_chr1-4_0367	1	viable	viable
PAS_chr3_0826	0.15701	viable	YKL152C	viable				YMR015C	PAS_chr3_0507	1	viable	viable
PAS_chr2-2_0101	0.15701	viable	YKL174C	viable				YLR372W	PAS_chr3_0236	1	viable	viable
PAS_chr1-1_0006	0.15701	viable	YKL181W	viable				YCL064C	PAS_chr2-2_0408	1	viable	viable
PAS_chr2-2_0272	0.15701	viable	YKL188C	viable				YEL046C	PAS_chr4_0112	1	viable	viable
PAS_chr2-1_0673	0.15701	viable	YKL194C	viable				YHR037W	PAS_chr2-2_0496	1	viable	viable
PAS_chr2-2_0021	0.15701	viable	YKL216W	viable				YER183C	PAS_chr4_0247	1	viable	viable
PAS_chr3_0440	0.15701	viable	YKL217W	viable				YDR284C	PAS_chr3_0198	1	viable	viable
PAS_chr1-1_0030	0.15701	viable	YKR039W	viable				YLR410W	PAS_chr1-1_0005	1	viable	viable
PAS_chr4_0847	0.15701	viable	YKR058W	viable				YBR208C	PAS_chr4_0173	1	viable	viable
PAS_chr2-2_0127	0.15701	viable	YKR066C	viable				YLR146C	PAS_chr4_0648	1	viable	viable
PAS_chr1-3_0081	0.15701	viable	YKR067W	viable				YLR245C	PAS_chr3_0726	1	viable	viable
PAS_chr1-3_0078	0.15701	viable	YKR069W	viable				YDL215C	PAS_chr2-1_0311	1	viable	viable
PAS_chr3_0428	0.15701	viable	YLL018C-A	viable				YDR315C	PAS_chr3_0630	1	viable	viable
PAS_chr1-4_0194	0.15701	viable	YLL028W	viable				YHR128W	PAS_chr1-1_0262	1	viable	viable
PAS_chr3_1111	0.15701	viable	YLL041C	viable				YGR007W	PAS_chr4_0408	1	viable	viable
PAS_chr4_0974	0.15701	viable	YLR027C	viable				YIL124W	PAS_chr2-2_0063	1	viable	viable
PAS_chr4_0422	0.15701	viable	YLR038C	viable				YER065C	PAS_chr1-4_0338	1	viable	viable
PAS_chr4_0284	0.15701	viable	YLR043C	viable				YKL174C	PAS_chr2-2_0101	1	viable	viable
PAS_chr1-4_0390	0.15701	viable	YLR133W	viable				YLR438W	PAS_chr3_0410	1	viable	viable
PAS_chr4_0648	0.15701	viable	YLR146C	viable				YMR289W	PAS_chr4_0940	1	viable	viable
PAS_chr2-1_0577	0.15701	viable	YLR172C	viable				YNR033W	PAS_chr2-2_0075	1	viable	viable
PAS_chr4_0478	0.15701	viable	YLR240W	viable				YPR160W	PAS_chr2-1_0173	1	viable	viable
PAS_chr3_0726	0.15701	viable	YLR245C	viable				YKR067W	PAS_chr1-3_0081	1	viable	viable
PAS_chr3_0781	0.15701	viable	YLR258W	viable				YCR034W	PAS_chr3_0602	1	viable	viable
PAS_chr3_1002	0.15701	viable	YLR285W	viable				YFL030W	PAS_chr4_0416	1	viable	viable
PAS_chr2-1_0454	0.15701	viable	YLR300W	viable				YKR031C	PAS_chr3_0646	1	viable	viable
PAS_chr4_0330	0.15701	viable	YLR303W	viable				YEL047C	PAS_chr3_0225	1	viable	viable
PAS_chr1-3_0100	0.15701	viable	YLR305C	viable				YOR209C	PAS_chr2-1_0221	1	viable	viable
PAS_chr1-1_0103	0.15701	viable	YLR308W	viable				YML059C	PAS_chr1-1_0009	1	viable	viable
PAS_chr1-4_0181	0.15701	viable	YLR328W	viable				YGR019W	PAS_chr4_0677	1	viable	viable
PAS_chr3_0306	0.15701	viable	YLR343W	viable				YBR006W	PAS_chr1-3_0024	1	viable	viable
PAS_chr4_0266	0.15701	viable	YLR345W	viable				YOR311C	PAS_chr3_0072	1	viable	viable
PAS_chr4_0877	0.15701	viable	YLR348C	viable				YGR194C	PAS_chr1-1_0280	1	viable	viable
PAS_chr2-2_0337	0.15701	viable	YLR354C	viable				YKR066C	PAS_chr2-2_0127	1	viable	viable
PAS_chr3_0236	0.15701	viable	YLR372W	viable				YPL206C	PAS_chr3_0305	1	viable	viable
PAS_chr1-4_0534	0.15701	viable	YLR382C	viable				YPR026W	PAS_chr4_0342	1	viable	viable
PAS_chr2-2_0266	0.15701	viable	YLR395C	viable				YPL111W	PAS_chr2-2_0288	1	viable	viable
PAS_chr1-1_0005	0.15701	viable	YLR410W	viable				YKL120W	PAS_chr1-1_0081	1	viable	viable
PAS_chr2-1_0593	0.15701	viable	YLR420W	viable				YKL217W	PAS_chr3_0440	1	viable	viable
PAS_chr1-4_0447	0.15701	viable	YLR446W	viable				YPL091W	PAS_chr3_1011	1	viable	viable
PAS_chr4_0842	0.15701	viable	YML004C	viable				YMR303C	PAS_chr2-1_0472	1	viable	viable
PAS_chr3_1142	0.15701	viable	YML019W	viable				YKL188C	PAS_chr2-2_0272	1	viable	viable
PAS_chr3_0069	0.15701	viable	YML042W	viable				YPL147W	PAS_chr3_0822	1	viable	viable
PAS_chr1-1_0009	0.15701	viable	YML059C	viable				YCR036W	PAS_chr3_0604	1	viable	viable
PAS_chr2-1_0197	0.15701	viable	YML086C	viable				YPL059W	PAS_chr1-4_0207	1	viable	viable
PAS_chr3_1197	0.15701	viable	YML106W	viable				YDR399W	PAS_chr3_0887	1	viable	viable
PAS_chr2-1_0763	0.15701	viable	YML110C	viable				YER170W	PAS_chr2-1_0111	1	viable	viable
PAS_chr4_0337	0.15701	viable	YML123C	viable				YOL065C	PAS_chr1-3_0235	1	viable	viable
PAS_chr2-1_0775	0.15701	viable	YMR041C	viable				YIL006W	PAS_chr2-1_0419	1	viable	viable
PAS_chr3_0176	0.15701	viable	YMR062C	viable				YIL145C	PAS_chr1-4_0198	1	viable	viable
PAS_chr1-4_0392	0.15701	viable	YMR095C	viable				YMR020W	PAS_chr3_0922	1	viable	viable
PAS_chr1-1_0424	0.15701	viable	YMR101C	viable				YBR176W	PAS_chr3_1012	1	viable	viable
PAS_chr1-4_0264	0.15701	viable	YMR105C	viable				YHR063C	PAS_chr4_0968	1	viable	viable
PAS_chr1-4_0064	0.15701	viable	YMR110C	viable				YOR317W	PAS_chr2-1_0785	1	viable	viable
PAS_chr1-4_0299	0.15701	viable	YMR145C	viable				YOR245C	PAS_chr3_0218	1	viable	viable
PAS_chr3_0512	0.15701	viable	YMR165C	viable				YOL052C	PAS_chr2-1_0202	1	viable	viable
PAS_chr2-1_0453	0.15701	viable	YMR170C	viable				YDR402C	PAS_chr1-3_0212	1	viable	viable
PAS_chr3_0349	0.15701	viable	YMR226C	viable				YBL015W	PAS_chr3_0253	1	viable	viable
PAS_chr3_0965	0.15701	viable	YMR250W	viable				YLR377C	PAS_chr3_0868	1	viable	viable
PAS_chr2-1_0771	0.15701	viable	YMR278W	viable				YNR012W	PAS_chr2-1_0770	1	viable	viable
PAS_chr2-1_0279	0.15701	viable	YMR313C	viable				YML042W	PAS_chr3_0069	1	viable	viable
PAS_chr2-2_0009	0.15701	viable	YMR319C	viable				YDL178W	PAS_chr3_0674	1	viable	viable
PAS_chr3_0036	0.15701	viable	YNL003C	viable				YFR047C	PAS_chr3_0915	1	viable	viable
PAS_chr4_0580	0.15701	viable	YNL037C	viable				YHR123W	PAS_chr2-2_0357	1	viable	viable
PAS_chr3_0615	0.15701	viable	YNL052W	viable				YML035C	PAS_c121_0009	1	viable	viable
PAS_chr1-1_0050	0.15701	viable	YNL071W	viable				YJL155C	PAS_chr2-1_0110	1	viable	viable
PAS_chr1-1_0047	0.15701	viable	YNL073W	viable				YER019W	PAS_chr4_0866	1	viable	viable
PAS_chr2-1_0178	0.15701	viable	YNL106C	viable				YDL171C	PAS_chr3_1024	1	viable	viable
PAS_chr1-4_0394	0.15701	viable	YNL142W	viable				YDR256C	PAS_chr2-2_0131	1	viable	viable
PAS_chr1-4_0019	0.15701	viable	YNL169C	viable				YNL267W	PAS_chr1-4_0380	1	viable	viable
PAS_chr1-1_0393	0.15701	viable	YNL192W	viable				YGL205W	PAS_chr1-4_0538	1	viable	viable
PAS_chr2-2_0036	0.15701	viable	YNL219C	viable				YML022W	PAS_chr3_1138	1	viable	viable
PAS_chr1-4_0380	0.15701	viable	YNL267W	viable				YLR209C	PAS_chr1-1_0132	1	viable	viable
PAS_chr1-4_0601	0.15701	viable	YNL268W	viable				YML054C	PAS_chr4_0272	1	viable	viable
PAS_chr4_0865	0.15701	viable	YNL277W	viable				YER015W	PAS_chr4_0352	1	viable	viable
PAS_chr2-1_0770	0.15701	viable	YNR012W	viable				YLR027C	PAS_chr4_0974	1	viable	viable
PAS_chr4_0544	0.15701	viable	YNR030W	viable				YKR009C	PAS_chr2-1_0776	1	viable	viable
PAS_chr1-1_0277	0.15701	viable	YNR034W	viable				YEL029C	PAS_chr1-4_0144	1	viable	viable
PAS_chr3_0291	0.15701	viable	YNR041C	viable				YPL110C	PAS_chr2-2_0314	1	viable	viable
PAS_chr4_0153	0.15701	viable	YOL011W	viable				YMR226C	PAS_chr3_0349	1	viable	viable
PAS_chr1-1_0241	0.15701	viable	YOL033W	viable				YMR272C	PAS_chr3_0535	1	viable	viable
PAS_chr1-4_0496	0.15701	viable	YOL049W	viable				YDL142C	PAS_chr3_0570	1	viable	viable
PAS_chr3_0842	0.15701	viable	YOL055C	viable				YDR001C	PAS_chr4_0816	1	viable	viable
PAS_chr2-2_0174	0.15701	viable	YOL061W	viable				YIL160C	PAS_chr2-2_0267	1	viable	viable
PAS_chr1-3_0235	0.15701	viable	YOL065C	viable				YJL101C	PAS_chr1-1_0184	1	viable	viable
PAS_chr3_0169	0.15701	viable	YOL096C	viable				YOL049W	PAS_chr1-4_0496	1	viable	viable
PAS_chr3_0184	0.15701	viable	YOL132W	viable				YBR084W	PAS_chr1-4_0632	1	viable	viable
PAS_FragB_0064	0.15701	viable	YOL136C	viable				YPR062W	PAS_chr2-1_0047	1	viable	viable
PAS_chr2-1_0549	0.15701	viable	YOR002W	viable				YJR078W	PAS_chr1-4_0083	1	viable	viable
PAS_chr2-1_0513	0.15701	viable	YOR025W	viable				YLR328W	PAS_chr1-4_0181	1	viable	viable
PAS_chr3_1031	0.15701	viable	YOR054C	viable				YDL238C	PAS_chr1-4_0524	1	viable	viable
PAS_chr3_0999	0.15701	viable	YOR067C	viable
PAS_chr4_0610	0.15701	viable	YOR085W	viable
PAS_chr1-1_0169	0.15701	viable	YOR125C	viable
PAS_chr3_0100	0.15701	viable	YOR130C	viable
PAS_chr2-1_0120	0.15701	viable	YOR136W	viable
PAS_chr3_0281	0.15701	viable	YOR163W	viable
PAS_chr3_0649	0.15701	viable	YOR192C	viable
PAS_chr2-1_0221	0.15701	viable	YOR209C	viable
PAS_chr4_0196	0.15701	viable	YOR241W	viable
PAS_chr3_0218	0.15701	viable	YOR245C	viable
PAS_chr4_0836	0.15701	viable	YOR273C	viable
PAS_chr4_0138	0.15701	viable	YOR303W	viable
PAS_chr3_0072	0.15701	viable	YOR311C	viable
PAS_chr2-1_0785	0.15701	viable	YOR317W	viable
PAS_chr2-1_0853	0.15701	viable	YOR374W	viable
PAS_chr1-4_0315	0.15701	viable	YPL015C	viable
PAS_chr2-2_0182	0.15701	viable	YPL023C	viable
PAS_chr2-1_0123	0.15701	viable	YPL040C	viable
PAS_chr1-4_0207	0.15701	viable	YPL059W	viable
PAS_chr3_1007	0.15701	viable	YPL069C	viable
PAS_chr3_1110	0.15701	viable	YPL097W	viable
PAS_chr4_0101	0.15701	viable	YPL104W	viable
PAS_chr2-2_0288	0.15701	viable	YPL111W	viable
PAS_chr3_0822	0.15701	viable	YPL147W	viable
PAS_chr1-4_0124	0.15701	viable	YPL188W	viable
PAS_chr3_0843	0.15701	viable	YPL214C	viable
PAS_chr3_0552	0.15701	viable	YPL227C	viable
PAS_chr4_0287	0.15701	viable	YPL265W	viable
PAS_chr4_0700	0.15701	viable	YPL268W	viable
PAS_chr4_0664	0.15701	viable	YPL273W	viable
PAS_chr4_0342	0.15701	viable	YPR026W	viable
PAS_chr1-4_0558	0.15701	viable	YPR047W	viable
PAS_chr3_0234	0.15701	viable	YPR051W	viable
PAS_chr1-4_0151	0.15701	viable	YPR073C	viable
PAS_chr4_0550	0.15701	viable	YPR127W	viable
PAS_chr4_0346	0.15701	viable	YPR131C	viable
PAS_chr1-4_0090	0.15701	viable	YPR156C	viable
PAS_chr3_0763	0.15701	viable	YPR192W	viable
PAS_chr2-1_0760	0.15701	viable	YBR111C	viable
PAS_chr2-1_0864	0.15701	viable	YCL009C	viable
PAS_chr3_0225	0.15701	viable	YEL047C	viable
PAS_chr1-3_0128	0.15701	viable	YFR044C	viable
PAS_chr3_0579	0.15701	viable	YIL155C	viable
PAS_chr2-2_0162	0.15701	viable	YJR105W	viable
PAS_chr2-1_0856	0.15701	viable	YKL055C	viable
PAS_FragB_0061	0.15701	viable	YKR097W	viable
PAS_chr3_0188	0.15701	viable	YLR044C	viable
PAS_chr3_0561	0.15701	viable	YLR299W	viable
PAS_chr4_0228	0.15701	viable	YMR108W	viable
PAS_chr2-1_0698	0.15701	viable	YOR251C	viable
PAS_chr2-1_0736	0.15701	viable	YBL033C	viable
PAS_chr3_1037	0.15701	viable	YOL143C	viable
PAS_chr2-1_0885	0.15701	viable	YPR069C	viable
PAS_chr2-1_0749	0.15701	viable	YIR029W	viable
PAS_chr2-1_0292	0.15701	viable	YIR032C	viable
PAS_chr2-2_0401	0.15701	viable	YGR202C	viable
PAS_chr2-1_0752	0.15701	viable	YJR130C	viable
PAS_chr4_0576	0.15701	viable	YMR318C	viable
PAS_c121_0009	0.15701	viable	YML035C	viable
PAS_chr2-2_0407	0.15701	viable	YGR244C	viable
PAS_chr3_0831	0.15701	viable	YOR142W	viable
PAS_chr4_0272	0.15701	viable	YML054C	viable
PAS_chr3_0646	0.15701	viable	YKR031C	viable
PAS_chr2-1_0173	0.15701	viable	YPR160W	viable
PAS_chr1-1_0262	0.15701	viable	YHR128W	viable
PAS_chr2-2_0111	0.15701	viable	YDL022W	viable
PAS_chr1-4_0593	0.15701	viable	YBR221C	viable
PAS_chr2-2_0294	0.15701	viable	YER178W	viable
PAS_chr1-4_0338	0.15701	viable	YER065C	viable
PAS_chr2-2_0357	0.15701	viable	YHR123W	viable
PAS_chr1-1_0322	0.15701	viable	YDR529C	viable
PAS_chr1-4_0313	0.15701	viable	YJL166W	viable
PAS_chr2-2_0430	0.15701	viable	YPR191W	viable
PAS_chr3_0253	0.15701	viable	YBL015W	viable
PAS_chr1-1_0063	0.15701	viable	YER005W	viable
PAS_chr2-2_0276	0.15701	viable	YPL092W	viable
PAS_chr3_1138	0.15701	viable	YML022W	viable
PAS_chr4_0819	0.15701	viable	YBR003W	viable
PAS_chr1-3_0024	0.15701	viable	YBR006W	viable
PAS_chr4_0352	0.15701	viable	YER015W	viable
PAS_chr2-1_0361	0.15701	viable	YGL187C	viable
PAS_chr2-2_0303	0.15701	viable	YGR255C	viable
PAS_chr4_0968	0.15701	viable	YHR063C	viable
PAS_chr2-1_0344	0.15701	viable	YJR034W	viable
PAS_chr2-2_0481	0.15701	viable	YLR158C	viable
PAS_chr1-4_0417	0.15701	viable	YNL048W	viable
PAS_chr4_0645	0.15701	viable	YOL140W	viable
PAS_chr2-1_0358	0.15701	viable	YGL184C	viable
PAS_chr1-1_0163	0.15701	viable	YHR144C	viable
PAS_chr3_0082	0.15701	viable	YGR254W	viable
PAS_chr4_0511	0.15701	viable	YER061C	viable
PAS_chr2-1_0659	0.15701	viable	YOR348C	viable
PAS_chr1-4_0393	0.15701	viable	YFL059W	no phentype information
PAS_chr1-1_0490	0.15701	viable	YJR159W	no phentype information
PAS_chr3_0932	0.15701	viable	YOR388C	no phentype information
PAS_chr4_0065	0.15701	viable	YDL244W	no phentype information
PAS_chr1-1_0013	0	inviable	no ortholog
PAS_chr1-1_0200	0	inviable	no ortholog
PAS_chr1-3_0029	0	inviable	no ortholog
PAS_chr1-4_0093	0	inviable	no ortholog
PAS_chr2-1_0547	0	inviable	no ortholog
PAS_chr2-2_0193	0	inviable	no ortholog
PAS_chr3_0151	0	inviable	no ortholog
PAS_chr3_0357	0	inviable	no ortholog
PAS_chr3_0506	0	inviable	no ortholog
PAS_chr3_0939	0	inviable	no ortholog
PAS_chr4_0465	0	inviable	no ortholog
PAS_chr4_0523	0	inviable	no ortholog
PAS_chr4_0730	0	inviable	no ortholog
PAS_chr3_1194	0.15701	viable	no ortholog
PAS_chr1-3_0070	0.15701	viable	no ortholog
PAS_chr1-4_0545	0.15701	viable	no ortholog
PAS_chr2-1_0422	0.15701	viable	no ortholog
PAS_chr2-2_0446	0.15701	viable	no ortholog
PAS_chr3_0740	0.15701	viable	no ortholog
PAS_chr4_0280	0.15701	viable	no ortholog
PAS_chr1-4_0075	0.15701	viable	no ortholog
PAS_chr4_0338	0.15701	viable	no ortholog
PAS_chr4_0339	0.15701	viable	no ortholog
PAS_chr4_0470	0.15701	viable	no ortholog
PAS_chr2-1_0478	0.15701	viable	no ortholog
PAS_chr2-2_0112	0.15701	viable	no ortholog
PAS_FragB_0008	0.15701	viable	no ortholog
PAS_c034_0025	0.15701	viable	no ortholog
PAS_chr1-1_0203	0.15701	viable	no ortholog
PAS_chr1-1_0212	0.15701	viable	no ortholog
PAS_chr1-1_0319	0.15701	viable	no ortholog
PAS_chr1-1_0341	0.15701	viable	no ortholog
PAS_chr1-1_0354	0.15701	viable	no ortholog
PAS_chr1-1_0357	0.15701	viable	no ortholog
PAS_chr1-1_0418	0.15701	viable	no ortholog
PAS_chr1-3_0225	0.15701	viable	no ortholog
PAS_chr1-4_0141	0.15701	viable	no ortholog
PAS_chr1-4_0329	0.15701	viable	no ortholog
PAS_chr1-4_0421	0.15701	viable	no ortholog
PAS_chr1-4_0441	0.15701	viable	no ortholog
PAS_chr1-4_0459	0.15701	viable	no ortholog
PAS_chr1-4_0479	0.15701	viable	no ortholog
PAS_chr1-4_0561	0.15701	viable	no ortholog
PAS_chr1-4_0566	0.15701	viable	no ortholog
PAS_chr2-1_0093	0.15701	viable	no ortholog
PAS_chr2-1_0107	0.15701	viable	no ortholog
PAS_chr2-1_0115	0.15701	viable	no ortholog
PAS_chr2-1_0146	0.15701	viable	no ortholog
PAS_chr2-1_0209	0.15701	viable	no ortholog
PAS_chr2-1_0263	0.15701	viable	no ortholog
PAS_chr2-1_0273	0.15701	viable	no ortholog
PAS_chr2-1_0307	0.15701	viable	no ortholog
PAS_chr2-1_0313	0.15701	viable	no ortholog
PAS_chr2-1_0343	0.15701	viable	no ortholog
PAS_chr2-1_0383	0.15701	viable	no ortholog
PAS_chr2-1_0400	0.15701	viable	no ortholog
PAS_chr2-1_0473	0.15701	viable	no ortholog
PAS_chr2-1_0506	0.15701	viable	no ortholog
PAS_chr2-1_0530	0.15701	viable	no ortholog
PAS_chr2-1_0649	0.15701	viable	no ortholog
PAS_chr2-2_0017	0.15701	viable	no ortholog
PAS_chr2-2_0019	0.15701	viable	no ortholog
PAS_chr2-2_0107	0.15701	viable	no ortholog
PAS_chr2-2_0279	0.15701	viable	no ortholog
PAS_chr2-2_0311	0.15701	viable	no ortholog
PAS_chr2-2_0322	0.15701	viable	no ortholog
PAS_chr2-2_0338	0.15701	viable	no ortholog
PAS_chr3_0006	0.15701	viable	no ortholog
PAS_chr3_0018	0.15701	viable	no ortholog
PAS_chr3_0024	0.15701	viable	no ortholog
PAS_chr3_0099	0.15701	viable	no ortholog
PAS_chr3_0134	0.15701	viable	no ortholog
PAS_chr3_0282	0.15701	viable	no ortholog
PAS_chr3_0381	0.15701	viable	no ortholog
PAS_chr3_0424	0.15701	viable	no ortholog
PAS_chr3_0447	0.15701	viable	no ortholog
PAS_chr3_0634	0.15701	viable	no ortholog
PAS_chr3_0648	0.15701	viable	no ortholog
PAS_chr3_0693	0.15701	viable	no ortholog
PAS_chr3_0832	0.15701	viable	no ortholog
PAS_chr3_0834	0.15701	viable	no ortholog
PAS_chr3_0864	0.15701	viable	no ortholog
PAS_chr3_0920	0.15701	viable	no ortholog
PAS_chr3_0987	0.15701	viable	no ortholog
PAS_chr4_0008	0.15701	viable	no ortholog
PAS_chr4_0043	0.15701	viable	no ortholog
PAS_chr4_0111	0.15701	viable	no ortholog
PAS_chr4_0212	0.15701	viable	no ortholog
PAS_chr4_0259	0.15701	viable	no ortholog
PAS_chr4_0314	0.15701	viable	no ortholog
PAS_chr4_0335	0.15701	viable	no ortholog
PAS_chr4_0439	0.15701	viable	no ortholog
PAS_chr4_0621	0.15701	viable	no ortholog
PAS_chr4_0684	0.15701	viable	no ortholog
PAS_chr4_0692	0.15701	viable	no ortholog
PAS_chr4_0705	0.15701	viable	no ortholog
PAS_chr4_0712	0.15701	viable	no ortholog
PAS_chr4_0815	0.15701	viable	no ortholog
PAS_chr4_0821	0.15701	viable	no ortholog
PAS_chr4_0830	0.15701	viable	no ortholog
PAS_chr4_0839	0.15701	viable	no ortholog
PAS_chr1-1_0448	0.15701	viable	no ortholog
PAS_chr3_0156	0.15701	viable	no ortholog
PAS_chr1-3_0023	0.15701	viable	no ortholog
PAS_chr3_0441	0.15701	viable	no ortholog
PAS_chr1-4_0253	0.15701	viable	no ortholog
PAS_chr4_0907	0.15701	viable	no ortholog
