# Supplementary material for: Metabolic modeling to identify engineering targets for Komagataella phaffii: The effect of biomass composition on gene target identification
Source: Biotechnol Bioeng. 2017 Aug 15;114(11):2605–15. doi: 10.1002/bit.26380 (PMC5659126; doi:10.1002/bit.26380)
Supplement: Supplementary file 4 — Supporting Information.S4 [file BIT-114-2605-s004.xlsx]

## Sheet: Sheet1
genes in kp1.0	Yeast genes with paralog	Paralog gene	phenotype(Kp. 1.0 model prediction)	yeast ortholog (experimental)	Synthetic Lethality
PAS_chr1-3_0122	YKL035W	YHL012W	inviable	inviable
PAS_chr1-4_0249	YNR016C	YMR207C	inviable	inviable
PAS_chr3_0376	YBR121C	YPR081C	inviable	inviable
PAS_chr3_0166	YDR341C	YHR091C	inviable	inviable
PAS_chr2-2_0480	YDR353W	YHR106W	inviable	inviable
PAS_chr2-1_0466	YKR089C	YOR081C	inviable	viable
PAS_chr2-1_0580	YLR174W	YNL009W	inviable	viable	√
PAS_chr2-2_0230	YML075C	YLR450W	inviable	viable	√
PAS_chr2-1_0660	YMR120C	YLR028C	inviable	viable	√
PAS_chr2-1_0739	YMR261C	YML100W	inviable	viable	√
PAS_chr2-1_0415	YNL104C	YOR108W	inviable	viable
PAS_chr1-1_0475	YNR001C	YCR005C	inviable	viable	√
PAS_chr3_0040	YPL134C	YOR222W	inviable	viable
PAS_chr1-4_0150	YPR074C	YBR117C	inviable	viable	√
PAS_chr4_0994	YBL039C	YJR103W	inviable	viable	√
PAS_chr4_0816	YDR001C	YBR001C	inviable	viable
PAS_chr3_0675	YGR124W	YPR145W	inviable	viable	√
PAS_chr3_0277	YHR183W	YGR256W	inviable	viable	√
PAS_chr4_0248	YHR208W	YJR148W	inviable	viable
PAS_chr1-3_0218	YPL057C	YBR161W	inviable	viable	√
PAS_chr2-2_0252	YPL087W	YBR183W	inviable	viable	√
PAS_chr2-1_0769	YAL038W	YOR347C	viable	inviable	√
PAS_chr4_0197	YJL026W	YGR180C	viable	inviable
PAS_chr2-1_0626	YKL104C	YMR084W-YMR085W	viable	inviable
PAS_chr1-3_0239	YOL066C	YDL036C	viable	inviable
PAS_chr2-1_0557	YKL203C	YJR066W	viable	inviable
PAS_chr1-1_0107	YAL062W	YOR375C	viable	viable	√
PAS_chr3_0597	YJL134W	YKR053C	viable	viable
PAS_chr4_0018	YJR048W	YJR048W	viable	viable
PAS_chr4_0912	YJR049C	YEL041W	viable	viable	√
PAS_chr2-1_0752	YJR130C	YML082W	viable	viable
PAS_chr1-1_0358	YKL008C	YHL003C	viable	viable	√
PAS_chr4_0847	YKR058W	YJL137C	viable	viable
PAS_chr4_0284	YLR043C	YGR209C	viable	viable	√
PAS_chr3_0482	YLR089C	YDR111C	viable	viable
PAS_chr1-4_0390	YLR133W	YDR147W	viable	viable
PAS_chr3_0781	YLR258W	YFR015C	viable	viable	√
PAS_chr2-1_0454	YLR300W	YOR190W	viable	viable
PAS_chr1-4_0181	YLR328W	YGR010W	viable	viable
PAS_chr2-2_0337	YLR354C	YGR043C	viable	viable	√
PAS_chr3_1197	YML106W	YMR271C	viable	viable	√
PAS_chr3_1138	YML022W	YDR441C	viable	viable	√
PAS_chr1-4_0264	YMR105C	YKL127W	viable	viable	√
PAS_chr1-4_0009	YMR113W	YKL132C	viable	viable
PAS_chr1-1_0277	YNR034W	YCR073W-A	viable	viable
PAS_chr4_0153	YOL011W	YMR008C	viable	viable
PAS_chr3_0399	YOR171C	YLR260W	viable	viable
PAS_chr1-1_0436	YBL068W	YER099C	viable	viable	√
PAS_chr2-2_0024	YBR218C	YGL062W	viable	viable	√
PAS_chr1-1_0323	YCL050C	YDR530C	viable	viable
PAS_chr4_0624	YCL040W	YDR516C	viable	viable
PAS_chr3_0602	YCR034W	YJL196C	viable	viable
PAS_chr1-1_0313	YDL131W	YDL182W	viable	viable	√
PAS_chr3_0783	YDR272W	YOR040W	viable	viable
PAS_chr3_0294	YDR300C	YHR033W	viable	viable
PAS_chr1-1_0360	YDR368W	YOR120W	viable	viable
PAS_chr1-1_0282	YER070W	YIL066C	viable	viable
PAS_chr2-1_0657	YER081W	YIL074C	viable	viable	√
PAS_chr2-2_0048	YFL018C	YPL017C	viable	viable
PAS_chr1-3_0130	YGL224C	YER037W	viable	viable
PAS_chr2-1_0661	YGR032W	YLR342W	viable	viable	√
PAS_chr3_0082	YGR254W	YHR174W	viable	viable	√
PAS_chr2-2_0357	YHR123W	YNL130C	viable	viable
PAS_chr3_1126	YHR163W	YGR248W	viable	viable
PAS_chr2-2_0382	YIR037W	YKL026C	viable	viable
PAS_chr1-4_0299	YMR145C	YDL085W	viable	viable
PAS_chr2-1_0178	YNL106C	YOR109W	viable	viable	√
PAS_chr3_0615	YNL052W	YIL111W	viable	viable
PAS_chr1-4_0090	YPR156C	YGR138C	viable	viable
PAS_chr2-1_0060	YDR098C	YER174C	viable	viable
PAS_chr4_0840	YDR513W	YCL035C	viable	viable	√
PAS_chr3_0225	YEL047C	YJR051W	viable	viable
PAS_chr1-1_0069	YGL084C	YPL189W	viable	viable
PAS_chr2-2_0391	YGR121C	YPR138C	viable	viable	√
PAS_chr1-4_0570	YHR092C	YDR342C	viable	viable
PAS_chr2-1_0419	YIL006W	YEL006W	viable	viable
