# Supplementary material for: Metabolic modeling to identify engineering targets for Komagataella phaffii: The effect of biomass composition on gene target identification
Source: Biotechnol Bioeng. 2017 Aug 15;114(11):2605–15. doi: 10.1002/bit.26380 (PMC5659126; doi:10.1002/bit.26380)
Supplement: Supplementary file 5 — Supporting Information.S5 [file BIT-114-2605-s005.xlsx]

## Sheet: Sheet1
REACTIONS showing significant change in any comparison		Genes associated with those reactions		Gene Ontology term	Cluster frequency	Genome frequency	Corrected	FDR	FALSE	Genes annotated to the term
r_0895		PAS_c034_0025					P-value		Positives
r_1265		PAS_chr1-1_0008		oxidation-reduction process	90 of 222 genes, 40.5%	173 of 719 genes, 24.1%	1.04e-08	0	0	PAS_chr3_0181, PAS_chr1-4_0593, PAS_chr2-2_0230, PAS_chr2-2_0294, PAS_chr1-4_0604, PAS_chr1-4_0295, PAS_chr4_0780, PAS_chr3_0744, PAS_chr1-4_0064, PAS_chr3_1011, PAS_chr2-1_0853, PAS_chr1-4_0632, PAS_chr3_1111, PAS_chr4_0311, PAS_chr3_0124, PAS_chr1-3_0212, PAS_chr3_0922, PAS_chr3_0053, PAS_chr2-2_0063, PAS_chr4_0063, PAS_chr1-1_0008, PAS_chr1-3_0024, PAS_chr4_0284, PAS_chr2-1_0307, PAS_chr1-1_04…
r_0911		PAS_chr1-1_0030		lipid biosynthetic process	45 of 222 genes, 20.3%	70 of 719 genes, 9.7%	8.41e-07	0	0	PAS_chr4_0368, PAS_chr2-2_0230, PAS_chr3_0859, PAS_chr3_0222, PAS_chr1-4_0604, PAS_chr1-4_0295, PAS_chr3_0371, PAS_chr1-4_0249, PAS_chr3_0507, PAS_chr3_1127, PAS_chr3_0317, PAS_chr2-1_0856, PAS_chr4_0311, PAS_chr3_0053, PAS_chr1-4_0429, PAS_chr2-2_0063, Pas_chr1-4_0367, PAS_chr4_0063, PAS_chr1-1_0008, PAS_chr3_0271, PAS_chr1-4_0093, PAS_chr1-3_0156, PAS_chr1-3_0081, PAS_chr1-4_0003, PAS_chr1-4_03…
r_0131		PAS_chr1-1_0050		steroid biosynthetic process	15 of 222 genes, 6.8%	15 of 719 genes, 2.1%	1.07e-05	0	0	PAS_chr1-4_0304, PAS_chr2-2_0230, PAS_chr1-4_0314, PAS_chr2-1_0628, PAS_chr1-4_0604, PAS_chr3_0957, PAS_chr3_0371, PAS_chr4_0063, PAS_chr3_0507, PAS_chr1-3_0187, PAS_chr2-1_0191, PAS_chr4_0806, PAS_chr4_0198, PAS_chr3_0317, PAS_chr2-1_0391
r_0145		PAS_chr1-1_0072		ergosterol biosynthetic process	15 of 222 genes, 6.8%	15 of 719 genes, 2.1%	1.07e-05	0	0	PAS_chr1-4_0304, PAS_chr2-2_0230, PAS_chr1-4_0314, PAS_chr2-1_0628, PAS_chr1-4_0604, PAS_chr3_0957, PAS_chr3_0371, PAS_chr4_0063, PAS_chr3_0507, PAS_chr1-3_0187, PAS_chr2-1_0191, PAS_chr4_0806, PAS_chr4_0198, PAS_chr3_0317, PAS_chr2-1_0391
r_0701		PAS_chr1-1_0107		steroid metabolic process	15 of 222 genes, 6.8%	15 of 719 genes, 2.1%	1.07e-05	0	0	PAS_chr1-4_0304, PAS_chr2-2_0230, PAS_chr1-4_0314, PAS_chr2-1_0628, PAS_chr1-4_0604, PAS_chr3_0957, PAS_chr3_0371, PAS_chr4_0063, PAS_chr3_0507, PAS_chr1-3_0187, PAS_chr2-1_0191, PAS_chr4_0806, PAS_chr4_0198, PAS_chr3_0317, PAS_chr2-1_0391
r_0493		PAS_chr1-1_0132		ergosterol metabolic process	15 of 222 genes, 6.8%	15 of 719 genes, 2.1%	1.07e-05	0	0	PAS_chr1-4_0304, PAS_chr2-2_0230, PAS_chr1-4_0314, PAS_chr2-1_0628, PAS_chr1-4_0604, PAS_chr3_0957, PAS_chr3_0371, PAS_chr4_0063, PAS_chr3_0507, PAS_chr1-3_0187, PAS_chr2-1_0191, PAS_chr4_0806, PAS_chr4_0198, PAS_chr3_0317, PAS_chr2-1_0391
r_0653		PAS_chr1-1_0163		sterol metabolic process	15 of 222 genes, 6.8%	15 of 719 genes, 2.1%	1.07e-05	0	0	PAS_chr1-4_0304, PAS_chr2-2_0230, PAS_chr1-4_0314, PAS_chr2-1_0628, PAS_chr1-4_0604, PAS_chr3_0957, PAS_chr3_0371, PAS_chr4_0063, PAS_chr3_0507, PAS_chr1-3_0187, PAS_chr2-1_0191, PAS_chr4_0806, PAS_chr4_0198, PAS_chr3_0317, PAS_chr2-1_0391
r_0236		PAS_chr1-1_0200		sterol biosynthetic process	15 of 222 genes, 6.8%	15 of 719 genes, 2.1%	1.07e-05	0	0	PAS_chr1-4_0304, PAS_chr2-2_0230, PAS_chr1-4_0314, PAS_chr2-1_0628, PAS_chr1-4_0604, PAS_chr3_0957, PAS_chr3_0371, PAS_chr4_0063, PAS_chr3_0507, PAS_chr1-3_0187, PAS_chr2-1_0191, PAS_chr4_0806, PAS_chr4_0198, PAS_chr3_0317, PAS_chr2-1_0391
r_0663		PAS_chr1-1_0203		phytosteroid metabolic process	15 of 222 genes, 6.8%	15 of 719 genes, 2.1%	1.07e-05	0	0	PAS_chr1-4_0304, PAS_chr2-2_0230, PAS_chr1-4_0314, PAS_chr2-1_0628, PAS_chr1-4_0604, PAS_chr3_0957, PAS_chr3_0371, PAS_chr4_0063, PAS_chr3_0507, PAS_chr1-3_0187, PAS_chr2-1_0191, PAS_chr4_0806, PAS_chr4_0198, PAS_chr3_0317, PAS_chr2-1_0391
r_0433		PAS_chr1-1_0282		phytosteroid biosynthetic process	15 of 222 genes, 6.8%	15 of 719 genes, 2.1%	1.07e-05	0	0	PAS_chr1-4_0304, PAS_chr2-2_0230, PAS_chr1-4_0314, PAS_chr2-1_0628, PAS_chr1-4_0604, PAS_chr3_0957, PAS_chr3_0371, PAS_chr4_0063, PAS_chr3_0507, PAS_chr1-3_0187, PAS_chr2-1_0191, PAS_chr4_0806, PAS_chr4_0198, PAS_chr3_0317, PAS_chr2-1_0391
r_0121		PAS_chr1-1_0313		cellular alcohol metabolic process	15 of 222 genes, 6.8%	15 of 719 genes, 2.1%	1.07e-05	0	0	PAS_chr1-4_0304, PAS_chr2-2_0230, PAS_chr1-4_0314, PAS_chr2-1_0628, PAS_chr1-4_0604, PAS_chr3_0957, PAS_chr3_0371, PAS_chr4_0063, PAS_chr3_0507, PAS_chr1-3_0187, PAS_chr2-1_0191, PAS_chr4_0806, PAS_chr4_0198, PAS_chr3_0317, PAS_chr2-1_0391
r_0124		PAS_chr1-1_0319		cellular alcohol biosynthetic process	15 of 222 genes, 6.8%	15 of 719 genes, 2.1%	1.07e-05	0	0	PAS_chr1-4_0304, PAS_chr2-2_0230, PAS_chr1-4_0314, PAS_chr2-1_0628, PAS_chr1-4_0604, PAS_chr3_0957, PAS_chr3_0371, PAS_chr4_0063, PAS_chr3_0507, PAS_chr1-3_0187, PAS_chr2-1_0191, PAS_chr4_0806, PAS_chr4_0198, PAS_chr3_0317, PAS_chr2-1_0391
r_0125		PAS_chr1-1_0322		cellular lipid biosynthetic process	15 of 222 genes, 6.8%	15 of 719 genes, 2.1%	1.07e-05	0	0	PAS_chr1-4_0304, PAS_chr2-2_0230, PAS_chr1-4_0314, PAS_chr2-1_0628, PAS_chr1-4_0604, PAS_chr3_0957, PAS_chr3_0371, PAS_chr4_0063, PAS_chr3_0507, PAS_chr1-3_0187, PAS_chr2-1_0191, PAS_chr4_0806, PAS_chr4_0198, PAS_chr3_0317, PAS_chr2-1_0391
r_0122		PAS_chr1-1_0323		secondary alcohol metabolic process	15 of 222 genes, 6.8%	15 of 719 genes, 2.1%	1.07e-05	0	0	PAS_chr1-4_0304, PAS_chr2-2_0230, PAS_chr1-4_0314, PAS_chr2-1_0628, PAS_chr1-4_0604, PAS_chr3_0957, PAS_chr3_0371, PAS_chr4_0063, PAS_chr3_0507, PAS_chr1-3_0187, PAS_chr2-1_0191, PAS_chr4_0806, PAS_chr4_0198, PAS_chr3_0317, PAS_chr2-1_0391
r_0742		PAS_chr1-1_0411		secondary alcohol biosynthetic process	15 of 222 genes, 6.8%	15 of 719 genes, 2.1%	1.07e-05	0	0	PAS_chr1-4_0304, PAS_chr2-2_0230, PAS_chr1-4_0314, PAS_chr2-1_0628, PAS_chr1-4_0604, PAS_chr3_0957, PAS_chr3_0371, PAS_chr4_0063, PAS_chr3_0507, PAS_chr1-3_0187, PAS_chr2-1_0191, PAS_chr4_0806, PAS_chr4_0198, PAS_chr3_0317, PAS_chr2-1_0391
r_1081		PAS_chr1-1_0418		fatty acid biosynthetic process	16 of 222 genes, 7.2%	17 of 719 genes, 2.4%	3.89e-05	0	0	PAS_chr4_0368, PAS_chr3_0222, PAS_chr1-4_0295, PAS_chr1-4_0249, PAS_chr3_0236, PAS_chr3_0535, PAS_chr3_0425, PAS_chr3_0602, PAS_chr2-1_0856, PAS_chr4_0311, PAS_chr3_0053, Pas_chr1-4_0367, PAS_chr2-1_0072, PAS_chr1-1_0008, PAS_chr4_0259, PAS_chr4_0511
r_1121		PAS_chr1-1_0420		monocarboxylic acid biosynthetic process	22 of 222 genes, 9.9%	29 of 719 genes, 4.0%	0.00031	0	0	PAS_chr4_0368, PAS_chr3_0222, PAS_chr2-1_0885, PAS_chr1-4_0295, PAS_chr2-1_0202, PAS_chr1-4_0249, PAS_chr3_0236, PAS_chr3_0535, PAS_chr4_0648, PAS_chr3_0425, PAS_chr2-1_0853, PAS_chr3_0602, PAS_chr2-1_0856, PAS_chr1-1_0200, PAS_chr4_0311, PAS_chr3_0053, Pas_chr1-4_0367, PAS_chr2-1_0072, PAS_chr1-1_0008, PAS_chr4_0259, PAS_chr3_0417, PAS_chr4_0511
r_1405		PAS_chr1-1_0475		monocarboxylic acid metabolic process	41 of 222 genes, 18.5%	77 of 719 genes, 10.7%	0.00854	0	0	PAS_chr4_0368, PAS_chr3_0181, PAS_chr1-4_0593, PAS_chr3_0222, PAS_chr2-2_0294, PAS_chr1-4_0295, PAS_chr2-1_0202, PAS_chr1-4_0249, PAS_chr4_0842, PAS_chr2-1_0107, PAS_chr2-1_0853, PAS_chr1-4_0254, PAS_chr2-1_0767, PAS_chr2-1_0856, PAS_chr1-1_0319, PAS_chr4_0311, PAS_chr3_0403, PAS_chr3_0053, Pas_chr1-4_0367, PAS_chr3_1194, PAS_chr2-2_0048, PAS_chr1-1_0008, PAS_chr1-3_0024, PAS_chr2-1_0885, PAS_chr…
r_1406		PAS_chr1-3_0023
r_0457		PAS_chr1-3_0024
r_0456		PAS_chr1-3_0081
r_1200		PAS_chr1-3_0083
r_1203		PAS_chr1-3_0094
r_0006		PAS_chr1-3_0130
r_0008		PAS_chr1-3_0156
r_0010		PAS_chr1-3_0187
r_0012		PAS_chr1-3_0211
r_0014		PAS_chr1-3_0212
r_0024		PAS_chr1-4_0003
r_0026		PAS_chr1-4_0019
r_0016		PAS_chr1-4_0064
r_0192		PAS_chr1-4_0083
r_0720		PAS_chr1-4_0093
r_0004		PAS_chr1-4_0150
r_0020		PAS_chr1-4_0249
r_0022		PAS_chr1-4_0253
r_0028		PAS_chr1-4_0254
r_0030		PAS_chr1-4_0295
r_0210		PAS_chr1-4_0299
r_0322		PAS_chr1-4_0304
r_0324		PAS_chr1-4_0313
r_0368		PAS_chr1-4_0314
r_0370		PAS_chr1-4_0338
r_0396		Pas_chr1-4_0367
r_0399		PAS_chr1-4_0421
r_0454		PAS_chr1-4_0429
r_0460		PAS_chr1-4_0441
r_0462		PAS_chr1-4_0479
r_0611		PAS_chr1-4_0514
r_0613		PAS_chr1-4_0538
r_1199		PAS_chr1-4_0545
r_1202		PAS_chr1-4_0593
r_0018		PAS_chr1-4_0604
r_0609		PAS_chr1-4_0608
r_1060		PAS_chr1-4_0632
r_0195		PAS_chr1-4_0697
r_1221		PAS_chr2-1_0060
r_0624		PAS_chr2-1_0072
r_0520		PAS_chr2-1_0089
r_0188		PAS_chr2-1_0093
r_0189		PAS_chr2-1_0100
r_0170		PAS_chr2-1_0107
r_0715		PAS_chr2-1_0111
r_0222		PAS_chr2-1_0160
r_0221		PAS_chr2-1_0163
r_1239		PAS_chr2-1_0168
r_1240		PAS_chr2-1_0191
r_1241		PAS_chr2-1_0202
r_0219		PAS_chr2-1_0209
r_0190		PAS_chr2-1_0292
r_0724		PAS_chr2-1_0307
r_0699		PAS_chr2-1_0308
r_0447		PAS_chr2-1_0311
r_0498		PAS_chr2-1_0343
r_0469		PAS_chr2-1_0344
r_0918		PAS_chr2-1_0346
r_0725		PAS_chr2-1_0361
r_0723		PAS_chr2-1_0363
r_0316		PAS_chr2-1_0391
r_0141		PAS_chr2-1_0395
r_0318		PAS_chr2-1_0422
r_1375		PAS_chr2-1_0453
r_0193		PAS_chr2-1_0466
r_0023		PAS_chr2-1_0498
r_0021		PAS_chr2-1_0500
r_0027		PAS_chr2-1_0520
r_0017		PAS_chr2-1_0530
r_0029		PAS_chr2-1_0543
r_0019		PAS_chr2-1_0547
r_0031		PAS_chr2-1_0580
r_0005		PAS_chr2-1_0628
r_0430		PAS_chr2-1_0649
r_1064		PAS_chr2-1_0697
r_0068		PAS_chr2-1_0749
r_0203		PAS_chr2-1_0767
r_1317		PAS_chr2-1_0853
r_0525		PAS_chr2-1_0856
r_0597		PAS_chr2-1_0885
r_0363		PAS_chr2-2_0048
r_0501		PAS_chr2-2_0053
r_0500		PAS_chr2-2_0063
r_0231		PAS_chr2-2_0111
r_0238		PAS_chr2-2_0113
r_0142		PAS_chr2-2_0131
r_0334		PAS_chr2-2_0145
r_0335		PAS_chr2-2_0168
r_0208		PAS_chr2-2_0182
r_0754		PAS_chr2-2_0193
r_0702		PAS_chr2-2_0219
r_0836		PAS_chr2-2_0230
r_0596		PAS_chr2-2_0252
r_0757		PAS_chr2-2_0266
r_0691		PAS_chr2-2_0276
r_0244		PAS_chr2-2_0283
r_0644		PAS_chr2-2_0294
r_0646		PAS_chr2-2_0318
r_0571		PAS_chr2-2_0322
r_0672		PAS_chr2-2_0349
r_0758		PAS_chr2-2_0359
r_0760		PAS_chr2-2_0382
r_0319		PAS_chr2-2_0407
r_0331		PAS_chr2-2_0430
r_0759		PAS_chr2-2_0446
r_0313		PAS_chr2-2_0492
r_1347		PAS_chr3_0053
r_0198		PAS_chr3_0073
r_0391		PAS_chr3_0100
r_0722		PAS_chr3_0124
r_0480		PAS_chr3_0151
r_0764		PAS_chr3_0176
r_0765		PAS_chr3_0181
r_0514		PAS_chr3_0188
r_0465		PAS_chr3_0222
r_1204		PAS_chr3_0225
r_0373		PAS_chr3_0236
r_0616		PAS_chr3_0257
r_0626		PAS_chr3_0271
r_0507		PAS_chr3_0277
r_0610		PAS_chr3_0317
r_0172		PAS_chr3_0349
r_0769		PAS_chr3_0371
r_0921		PAS_chr3_0399
r_0770		PAS_chr3_0403
r_0148		PAS_chr3_0417
r_0772		PAS_chr3_0424
r_0155		PAS_chr3_0425
r_0420		PAS_chr3_0428
r_0159		PAS_chr3_0434
r_0386		PAS_chr3_0441
r_1257		PAS_chr3_0447
r_1180		PAS_chr3_0489
r_0265		PAS_chr3_0507
r_1270		PAS_chr3_0535
r_0588		PAS_chr3_0570
r_0293		PAS_chr3_0579
r_0196		PAS_chr3_0597
r_0197		PAS_chr3_0602
r_0668		PAS_chr3_0615
r_0078		PAS_chr3_0631
r_0380		PAS_chr3_0647
r_0524		PAS_chr3_0674
r_0738		PAS_chr3_0703
r_0780		PAS_chr3_0740
r_0085		PAS_chr3_0744
r_0632		PAS_chr3_0765
r_0634		PAS_chr3_0783
r_0635		PAS_chr3_0824
r_0636		PAS_chr3_0831
r_0786		PAS_chr3_0859
r_0787		PAS_chr3_0870
r_0788		PAS_chr3_0922
r_0789		PAS_chr3_0932
r_0352		PAS_chr3_0957
r_0708		PAS_chr3_0965
r_0791		PAS_chr3_0987
r_0793		PAS_chr3_0996
r_1290		PAS_chr3_1011
r_1291		PAS_chr3_1021
r_0143		PAS_chr3_1084
r_0919		PAS_chr3_1111
r_0233		PAS_chr3_1115
r_0707		PAS_chr3_1127
r_0805		PAS_chr3_1194
r_0411		PAS_chr4_0018
r_0394		PAS_chr4_0023
r_0811		PAS_chr4_0043
r_0689		PAS_chr4_0063
r_0098		PAS_chr4_0112
r_0467		PAS_chr4_0147
r_0468		PAS_chr4_0197
r_0001		PAS_chr4_0198
r_0224		PAS_chr4_0229
r_0225		PAS_chr4_0247
r_0276		PAS_chr4_0259
r_0041		PAS_chr4_0272
r_1361		PAS_chr4_0280
r_0818		PAS_chr4_0284
r_0513		PAS_chr4_0287
r_0301		PAS_chr4_0311
r_0147		PAS_chr4_0323
r_0676		PAS_chr4_0368
r_0823		PAS_chr4_0369
r_0904		PAS_chr4_0422
r_0698		PAS_chr4_0470
r_0226		PAS_chr4_0477
r_0583		PAS_chr4_0511
r_0075		PAS_chr4_0578
r_0828		PAS_chr4_0621
r_0827		PAS_chr4_0645
r_0829		PAS_chr4_0648
r_1235		PAS_chr4_0677
r_1236		PAS_chr4_0730
r_1238		PAS_chr4_0733
r_0713		PAS_chr4_0744
r_0270		PAS_chr4_0780
r_0264		PAS_chr4_0806
r_0215		PAS_chr4_0840
r_0218		PAS_chr4_0842
r_0214		PAS_chr4_0877
r_0180		PAS_chr4_0974
r_0416		PAS_chr4_0996
r_0652
r_0696
r_0834
r_0492
r_0675
r_0311
r_0312
r_1460
r_0547
r_1385
r_1283
r_1318
r_0922
r_0838
r_1383
r_0337
r_0688
r_0140
r_1417
r_1456
r_0612
r_0323
r_0011
r_0015
r_0461
r_0007
r_0013
r_0369
r_0025
r_0721
r_0455
r_0009
r_0397
r_0844
r_0071
r_0040
r_0684
r_0045
r_0850
r_0851
r_0855
r_0419
r_0150
r_0039
r_0395
r_0647
r_0645
r_0540
r_0421
r_0712
r_0302
r_0412
r_0491
r_0549
r_0867
r_0167
r_0069
r_0685
r_1273
r_1214
r_0458
r_1218
r_1215
r_1217
r_1216
r_0608
r_0870
r_1247
r_1248
r_1250
r_0138
r_0137
r_0271
r_0463
r_0325
r_0211
r_0614
r_0371
r_0400
r_0718
r_0329
r_0582
r_0096
r_1243
r_1244
r_1246
r_0607
r_0046
r_0939
r_0309
r_0925
r_0971
r_0993
r_1003
r_0952
r_1008
r_1011
r_1054
r_1186
r_1184
r_1050
r_0929
r_1049
r_0067
r_1362
r_1179
r_1076
r_0906
r_0932
r_0936
r_0937
r_0969
r_0970
r_0973
r_0974
r_0985
r_0988
r_0990
r_0992
r_0998
r_1001
r_1004
r_1021
r_1036
r_1058
r_1133
r_1134
r_1147
r_1150
r_1151
r_1153
r_1157
r_1175
r_1189
r_0347
r_0459
r_0711
r_0891
r_0892
r_0697
r_1276
r_1287
r_1288
r_1463
r_1471
r_1474
r_1475
r_1170
r_1048
r_1177
r_1181
r_1051
r_1077
r_0709
r_0934
r_0960
r_0995
r_0591
r_0592
r_1156
r_1320
r_1338
r_0999
r_1319
r_0997
r_1160
r_1457
r_1152
r_1162
r_1187
r_1376
r_1027
r_1059
r_1165
r_1000
r_0972
r_1085
r_1161
r_0928
r_0981
r_1037
r_1038
r_1080
r_1149
r_0843
r_1286
r_1034
r_1039
r_1063
r_1088
r_1164
r_1191

## Sheet: Sheet2
	REACTIONS showing significant change in any comparison
Sample Size	50	100	1000	10000		Common in all cases			Genes associated with common reactions		Gene Ontology term	Cluster frequency	Genome frequency	Corrected	FDR	FALSE	Genes annotated to the term
	r_0738	r_0971	r_0738	r_0925		r_0067			PAS_c034_0025					P-value		Positives
	r_0952	r_1003	r_0925	r_0952		r_0347			PAS_chr1-1_0008		lipid biosynthetic process	46 of 215 genes, 21.4%	70 of 719 genes, 9.7%	4.43e-08	0	0	PAS_chr4_0368, PAS_chr2-2_0230, PAS_chr3_0859, PAS_chr3_0222, PAS_chr1-4_0604, PAS_chr1-4_0295, PAS_chr3_0371, PAS_chr1-4_0249, PAS_chr3_0507, PAS_chr3_1127, PAS_chr3_0317, PAS_chr2-1_0856, PAS_chr4_0311, PAS_chr3_0053, PAS_chr1-4_0429, PAS_chr2-2_0063, Pas_chr1-4_0367, PAS_chr4_0063, PAS_chr1-1_0008, PAS_chr3_0939, PAS_chr3_0271, PAS_chr1-4_0093, PAS_chr1-3_0156, PAS_chr1-3_0081, PAS_chr1-4_0003…
	r_0150	r_1008	r_0952	r_0971		r_0459			PAS_chr1-1_0013		oxidation-reduction process	86 of 215 genes, 40.0%	173 of 719 genes, 24.1%	1.23e-07	0	0	PAS_chr3_0181, PAS_chr1-4_0593, PAS_chr2-2_0230, PAS_chr2-2_0294, PAS_chr1-4_0604, PAS_chr1-4_0295, PAS_chr4_0780, PAS_chr3_0744, PAS_chr1-4_0064, PAS_chr3_1011, PAS_chr2-1_0853, PAS_chr1-4_0632, PAS_chr3_1111, PAS_chr4_0311, PAS_chr3_0124, PAS_chr1-3_0212, PAS_chr3_0922, PAS_chr3_0053, PAS_chr2-2_0063, PAS_chr4_0063, PAS_chr1-1_0008, PAS_chr1-3_0024, PAS_chr4_0284, PAS_chr3_0939, PAS_chr2-1_0307…
	r_0270	r_1011	r_0993	r_0993		r_0591			PAS_chr1-1_0030		steroid biosynthetic process	15 of 215 genes, 7.0%	15 of 719 genes, 2.1%	6.45e-06	0	0	PAS_chr1-4_0304, PAS_chr2-2_0230, PAS_chr1-4_0314, PAS_chr2-1_0628, PAS_chr1-4_0604, PAS_chr3_0957, PAS_chr3_0371, PAS_chr4_0063, PAS_chr3_0507, PAS_chr1-3_0187, PAS_chr2-1_0191, PAS_chr4_0806, PAS_chr4_0198, PAS_chr3_0317, PAS_chr2-1_0391
	r_0276	r_1054	r_1003	r_1003		r_0592			PAS_chr1-1_0050		ergosterol biosynthetic process	15 of 215 genes, 7.0%	15 of 719 genes, 2.1%	6.45e-06	0	0	PAS_chr1-4_0304, PAS_chr2-2_0230, PAS_chr1-4_0314, PAS_chr2-1_0628, PAS_chr1-4_0604, PAS_chr3_0957, PAS_chr3_0371, PAS_chr4_0063, PAS_chr3_0507, PAS_chr1-3_0187, PAS_chr2-1_0191, PAS_chr4_0806, PAS_chr4_0198, PAS_chr3_0317, PAS_chr2-1_0391
	r_0791	r_1184	r_1008	r_1008		r_0697			PAS_chr1-1_0163		steroid metabolic process	15 of 215 genes, 7.0%	15 of 719 genes, 2.1%	6.45e-06	0	0	PAS_chr1-4_0304, PAS_chr2-2_0230, PAS_chr1-4_0314, PAS_chr2-1_0628, PAS_chr1-4_0604, PAS_chr3_0957, PAS_chr3_0371, PAS_chr4_0063, PAS_chr3_0507, PAS_chr1-3_0187, PAS_chr2-1_0191, PAS_chr4_0806, PAS_chr4_0198, PAS_chr3_0317, PAS_chr2-1_0391
	r_0121	r_0925	r_1011	r_1011		r_0709			PAS_chr1-1_0200		ergosterol metabolic process	15 of 215 genes, 7.0%	15 of 719 genes, 2.1%	6.45e-06	0	0	PAS_chr1-4_0304, PAS_chr2-2_0230, PAS_chr1-4_0314, PAS_chr2-1_0628, PAS_chr1-4_0604, PAS_chr3_0957, PAS_chr3_0371, PAS_chr4_0063, PAS_chr3_0507, PAS_chr1-3_0187, PAS_chr2-1_0191, PAS_chr4_0806, PAS_chr4_0198, PAS_chr3_0317, PAS_chr2-1_0391
	r_0124	r_0952	r_1054	r_1054		r_0711			PAS_chr1-1_0282		sterol metabolic process	15 of 215 genes, 7.0%	15 of 719 genes, 2.1%	6.45e-06	0	0	PAS_chr1-4_0304, PAS_chr2-2_0230, PAS_chr1-4_0314, PAS_chr2-1_0628, PAS_chr1-4_0604, PAS_chr3_0957, PAS_chr3_0371, PAS_chr4_0063, PAS_chr3_0507, PAS_chr1-3_0187, PAS_chr2-1_0191, PAS_chr4_0806, PAS_chr4_0198, PAS_chr3_0317, PAS_chr2-1_0391
	r_0895	r_0993	r_1184	r_1184		r_0891			PAS_chr1-1_0313		sterol biosynthetic process	15 of 215 genes, 7.0%	15 of 719 genes, 2.1%	6.45e-06	0	0	PAS_chr1-4_0304, PAS_chr2-2_0230, PAS_chr1-4_0314, PAS_chr2-1_0628, PAS_chr1-4_0604, PAS_chr3_0957, PAS_chr3_0371, PAS_chr4_0063, PAS_chr3_0507, PAS_chr1-3_0187, PAS_chr2-1_0191, PAS_chr4_0806, PAS_chr4_0198, PAS_chr3_0317, PAS_chr2-1_0391
	r_1054	r_1186	r_1186	r_1186		r_0892			PAS_chr1-1_0322		phytosteroid metabolic process	15 of 215 genes, 7.0%	15 of 719 genes, 2.1%	6.45e-06	0	0	PAS_chr1-4_0304, PAS_chr2-2_0230, PAS_chr1-4_0314, PAS_chr2-1_0628, PAS_chr1-4_0604, PAS_chr3_0957, PAS_chr3_0371, PAS_chr4_0063, PAS_chr3_0507, PAS_chr1-3_0187, PAS_chr2-1_0191, PAS_chr4_0806, PAS_chr4_0198, PAS_chr3_0317, PAS_chr2-1_0391
	r_0195	r_1179	r_0150	r_1179		r_0893			PAS_chr1-1_0323		phytosteroid biosynthetic process	15 of 215 genes, 7.0%	15 of 719 genes, 2.1%	6.45e-06	0	0	PAS_chr1-4_0304, PAS_chr2-2_0230, PAS_chr1-4_0314, PAS_chr2-1_0628, PAS_chr1-4_0604, PAS_chr3_0957, PAS_chr3_0371, PAS_chr4_0063, PAS_chr3_0507, PAS_chr1-3_0187, PAS_chr2-1_0191, PAS_chr4_0806, PAS_chr4_0198, PAS_chr3_0317, PAS_chr2-1_0391
	r_0971	r_0929	r_0270	r_1049		r_0903			PAS_chr1-1_0358		cellular alcohol metabolic process	15 of 215 genes, 7.0%	15 of 719 genes, 2.1%	6.45e-06	0	0	PAS_chr1-4_0304, PAS_chr2-2_0230, PAS_chr1-4_0314, PAS_chr2-1_0628, PAS_chr1-4_0604, PAS_chr3_0957, PAS_chr3_0371, PAS_chr4_0063, PAS_chr3_0507, PAS_chr1-3_0187, PAS_chr2-1_0191, PAS_chr4_0806, PAS_chr4_0198, PAS_chr3_0317, PAS_chr2-1_0391
	r_1003	r_0067	r_0276	r_1050		r_0906			PAS_chr1-1_0411		cellular alcohol biosynthetic process	15 of 215 genes, 7.0%	15 of 719 genes, 2.1%	6.45e-06	0	0	PAS_chr1-4_0304, PAS_chr2-2_0230, PAS_chr1-4_0314, PAS_chr2-1_0628, PAS_chr1-4_0604, PAS_chr3_0957, PAS_chr3_0371, PAS_chr4_0063, PAS_chr3_0507, PAS_chr1-3_0187, PAS_chr2-1_0191, PAS_chr4_0806, PAS_chr4_0198, PAS_chr3_0317, PAS_chr2-1_0391
	r_1008	r_1049	r_0363	r_0929		r_0925			PAS_chr1-1_0420		cellular lipid biosynthetic process	15 of 215 genes, 7.0%	15 of 719 genes, 2.1%	6.45e-06	0	0	PAS_chr1-4_0304, PAS_chr2-2_0230, PAS_chr1-4_0314, PAS_chr2-1_0628, PAS_chr1-4_0604, PAS_chr3_0957, PAS_chr3_0371, PAS_chr4_0063, PAS_chr3_0507, PAS_chr1-3_0187, PAS_chr2-1_0191, PAS_chr4_0806, PAS_chr4_0198, PAS_chr3_0317, PAS_chr2-1_0391
	r_1186	r_1050	r_0121	r_0067		r_0929			PAS_chr1-1_0475		secondary alcohol metabolic process	15 of 215 genes, 7.0%	15 of 719 genes, 2.1%	6.45e-06	0	0	PAS_chr1-4_0304, PAS_chr2-2_0230, PAS_chr1-4_0314, PAS_chr2-1_0628, PAS_chr1-4_0604, PAS_chr3_0957, PAS_chr3_0371, PAS_chr4_0063, PAS_chr3_0507, PAS_chr1-3_0187, PAS_chr2-1_0191, PAS_chr4_0806, PAS_chr4_0198, PAS_chr3_0317, PAS_chr2-1_0391
	r_1273	r_1362	r_0122	r_1362		r_0932			PAS_chr1-3_0023		secondary alcohol biosynthetic process	15 of 215 genes, 7.0%	15 of 719 genes, 2.1%	6.45e-06	0	0	PAS_chr1-4_0304, PAS_chr2-2_0230, PAS_chr1-4_0314, PAS_chr2-1_0628, PAS_chr1-4_0604, PAS_chr3_0957, PAS_chr3_0371, PAS_chr4_0063, PAS_chr3_0507, PAS_chr1-3_0187, PAS_chr2-1_0191, PAS_chr4_0806, PAS_chr4_0198, PAS_chr3_0317, PAS_chr2-1_0391
	r_0993	r_1076	r_0124	r_1076		r_0934			PAS_chr1-3_0024		fatty acid biosynthetic process	16 of 215 genes, 7.4%	17 of 719 genes, 2.4%	2.28e-05	0	0	PAS_chr4_0368, PAS_chr3_0222, PAS_chr1-4_0295, PAS_chr1-4_0249, PAS_chr3_0236, PAS_chr3_0535, PAS_chr3_0425, PAS_chr3_0602, PAS_chr2-1_0856, PAS_chr4_0311, PAS_chr3_0053, Pas_chr1-4_0367, PAS_chr2-1_0072, PAS_chr1-1_0008, PAS_chr4_0259, PAS_chr4_0511
	r_1011	r_0906	r_0742	r_0934		r_0936			PAS_chr1-3_0081		lipid metabolic process	56 of 215 genes, 26.0%	108 of 719 genes, 15.0%	0.00011	0	0	PAS_chr4_0368, PAS_chr4_0730, PAS_chr2-2_0230, PAS_chr3_0859, PAS_chr3_0222, PAS_chr1-4_0604, PAS_chr1-4_0295, PAS_chr4_0780, PAS_chr3_0371, PAS_chr1-4_0249, PAS_chr2-1_0547, PAS_chr3_0507, PAS_chr2-1_0466, PAS_chr3_1127, PAS_chr3_0317, PAS_chr2-1_0856, PAS_chr4_0311, PAS_chr3_0053, PAS_chr1-4_0429, PAS_chr2-2_0063, Pas_chr1-4_0367, PAS_chr4_0063, PAS_chr1-1_0008, PAS_chr3_0939, PAS_chr3_0271, PA…
	r_0125	r_0932	r_0195	r_1156		r_0937			PAS_chr1-3_0083		cellular lipid metabolic process	54 of 215 genes, 25.1%	103 of 719 genes, 14.3%	0.00012	0	0	PAS_chr4_0368, PAS_chr4_0730, PAS_chr2-2_0230, PAS_chr3_0859, PAS_chr3_0222, PAS_chr1-4_0604, PAS_chr1-4_0295, PAS_chr3_0371, PAS_chr1-4_0249, PAS_chr2-1_0547, PAS_chr3_0507, PAS_chr3_1127, PAS_chr3_0317, PAS_chr2-1_0856, PAS_chr4_0311, PAS_chr3_0053, PAS_chr1-4_0429, PAS_chr2-2_0063, Pas_chr1-4_0367, PAS_chr4_0063, PAS_chr1-1_0008, PAS_chr3_0939, PAS_chr3_0271, PAS_chr1-3_0156, PAS_chr1-3_0081, …
	r_0742	r_0936	r_0895	r_1181		r_0952			PAS_chr1-3_0094		monocarboxylic acid biosynthetic process	22 of 215 genes, 10.2%	29 of 719 genes, 4.0%	0.00016	0	0	PAS_chr4_0368, PAS_chr3_0222, PAS_chr2-1_0885, PAS_chr1-4_0295, PAS_chr2-1_0202, PAS_chr1-4_0249, PAS_chr3_0236, PAS_chr3_0535, PAS_chr4_0648, PAS_chr3_0425, PAS_chr2-1_0853, PAS_chr3_0602, PAS_chr2-1_0856, PAS_chr1-1_0200, PAS_chr4_0311, PAS_chr3_0053, Pas_chr1-4_0367, PAS_chr2-1_0072, PAS_chr1-1_0008, PAS_chr4_0259, PAS_chr3_0417, PAS_chr4_0511
	r_0925	r_0937	r_1273	r_0591		r_0960			PAS_chr1-3_0130		alcohol biosynthetic process	17 of 215 genes, 7.9%	23 of 719 genes, 3.2%	0.00816	0	0	PAS_chr2-2_0230, PAS_chr1-4_0314, PAS_chr2-1_0628, PAS_chr1-4_0604, PAS_chr3_0957, PAS_chr3_0371, PAS_chr3_0507, PAS_chr1-3_0187, PAS_chr2-1_0191, PAS_chr4_0198, PAS_chr3_0317, PAS_chr1-4_0304, PAS_chr4_0063, PAS_chr2-2_0113, PAS_chr3_0939, PAS_chr4_0806, PAS_chr2-1_0391
	r_0122	r_0960	r_0971	r_0592		r_0969			PAS_chr1-3_0156		DNA biosynthetic process	9 of 215 genes, 4.2%	9 of 719 genes, 1.3%	0.01139	0	0	PAS_chr1-3_0083, PAS_chr2-1_0395, PAS_chr2-1_0697, PAS_chr3_0703, PAS_chr2-1_0500, PAS_chr2-2_0349, PAS_chr2-1_0163, PAS_chr2-1_0100, PAS_chr3_0765
	r_1184	r_0969	r_0125	r_0709		r_0970			PAS_chr1-3_0187		DNA replication	12 of 215 genes, 5.6%	14 of 719 genes, 1.9%	0.01354	0	0	PAS_chr1-3_0083, PAS_chr2-1_0395, PAS_chr2-1_0697, PAS_chr1-1_0282, PAS_chr3_0703, PAS_chr2-1_0500, PAS_chr2-2_0349, PAS_chr2-1_0209, PAS_chr4_0323, PAS_chr2-1_0163, PAS_chr2-1_0100, PAS_chr3_0765
	r_0363	r_0970	r_0791	r_1338		r_0971			PAS_chr1-3_0211		fatty acid metabolic process	17 of 215 genes, 7.9%	24 of 719 genes, 3.3%	0.02052	0	0	PAS_chr4_0368, PAS_chr3_0222, PAS_chr1-4_0295, PAS_chr1-4_0249, PAS_chr3_0236, PAS_chr3_0535, PAS_chr3_0425, PAS_chr3_0602, PAS_chr2-1_0856, PAS_chr4_0311, PAS_chr3_0053, Pas_chr1-4_0367, PAS_chr2-1_0072, PAS_chr1-1_0008, PAS_chr4_0259, PAS_chr1-4_0538, PAS_chr4_0511
	r_0236	r_0973	r_0922	r_0906		r_0973			PAS_chr1-3_0212		monocarboxylic acid metabolic process	39 of 215 genes, 18.1%	77 of 719 genes, 10.7%	0.02839	0	0	PAS_chr4_0368, PAS_chr3_0181, PAS_chr1-4_0593, PAS_chr3_0222, PAS_chr2-2_0294, PAS_chr1-4_0295, PAS_chr2-1_0202, PAS_chr1-4_0249, PAS_chr4_0842, PAS_chr2-1_0107, PAS_chr2-1_0853, PAS_chr1-4_0254, PAS_chr2-1_0767, PAS_chr2-1_0856, PAS_chr4_0311, PAS_chr3_0403, PAS_chr3_0053, Pas_chr1-4_0367, PAS_chr3_1194, PAS_chr2-2_0048, PAS_chr1-1_0008, PAS_chr1-3_0024, PAS_chr2-1_0885, PAS_chr1-1_0050, PAS_chr…
	r_0491	r_0974	r_1179	r_0932		r_0974			PAS_chr1-3_0218		DNA metabolic process	12 of 215 genes, 5.6%	15 of 719 genes, 2.1%	0.04982	0	0	PAS_chr1-3_0083, PAS_chr2-1_0395, PAS_chr2-1_0697, PAS_chr1-1_0282, PAS_chr3_0703, PAS_chr2-1_0500, PAS_chr2-2_0349, PAS_chr2-1_0209, PAS_chr4_0323, PAS_chr2-1_0163, PAS_chr2-1_0100, PAS_chr3_0765
	r_0373	r_0985	r_0231	r_0936		r_0985			PAS_chr1-4_0003
	r_0616	r_0988	r_0238	r_0937		r_0988			PAS_chr1-4_0019
	r_0069	r_0990	r_0313	r_0960		r_0990			PAS_chr1-4_0064
	r_0929	r_0992	r_0226	r_0969		r_0992			PAS_chr1-4_0083
	r_1204	r_0998	r_0514	r_0970		r_0993			PAS_chr1-4_0093
	r_0039	r_1001	r_0469	r_0973		r_0995			PAS_chr1-4_0150
	r_0068	r_1004	r_1049	r_0974		r_0997			PAS_chr1-4_0249
	r_1218	r_1021	r_1050	r_0985		r_0998			PAS_chr1-4_0253
	r_0922	r_1036	r_0491	r_0988		r_0999			PAS_chr1-4_0254
	r_1179	r_1058	r_0834	r_0990		r_1000			PAS_chr1-4_0295
	r_0231	r_1133	r_0046	r_0992		r_1001			PAS_chr1-4_0299
	r_0238	r_1134	r_0045	r_0998		r_1003			PAS_chr1-4_0304
	r_0313	r_1147	r_0373	r_1001		r_1004			PAS_chr1-4_0313
	r_0507	r_1150	r_0465	r_1004		r_1008			PAS_chr1-4_0314
	r_0040	r_1151	r_0507	r_1021		r_1011			PAS_chr1-4_0338
	r_0226	r_1153	r_0616	r_1036		r_1021			Pas_chr1-4_0367
	r_1216	r_1157	r_0626	r_1058		r_1036			PAS_chr1-4_0421
	r_1217	r_1175	r_0929	r_1077		r_1048			PAS_chr1-4_0429
	r_0067	r_1189	r_1204	r_1133		r_1049			PAS_chr1-4_0441
	r_0514	r_0347	r_0039	r_1134		r_1050			PAS_chr1-4_0479
	r_0469	r_0459	r_0040	r_1147		r_1051			PAS_chr1-4_0514
	r_1049	r_0591	r_0069	r_1150		r_1054			PAS_chr1-4_0538
	r_0045	r_0711	r_0492	r_1151		r_1058			PAS_chr1-4_0545
	r_0626	r_0891	r_1221	r_1153		r_1076			PAS_chr1-4_0593
	r_0492	r_0892	r_0068	r_1157		r_1077			PAS_chr1-4_0604
	r_1221	r_0697	r_0458	r_1175		r_1133			PAS_chr1-4_0608
	r_1215	r_1276	r_1214	r_1189		r_1134			PAS_chr1-4_0632
	r_1362	r_1287	r_1215	r_0347		r_1141			PAS_chr2-1_0060
	r_0465	r_1288	r_1216	r_0459		r_1144			PAS_chr2-1_0072
	r_0458	r_1463	r_1217	r_0711		r_1147			PAS_chr2-1_0089
	r_1214	r_1471	r_1218	r_0891		r_1150			PAS_chr2-1_0093
	r_1347	r_1474	r_0067	r_0892		r_1151			PAS_chr2-1_0100
	r_0834	r_1475	r_0236	r_0697		r_1152			PAS_chr2-1_0107
	r_0013	r_1156	r_1361	r_1276		r_1153			PAS_chr2-1_0111
	r_1257	r_0592	r_1362	r_1287		r_1156			PAS_chr2-1_0160
	r_0293	r_1338	r_1076	r_1288		r_1157			PAS_chr2-1_0163
	r_0723	r_1141	r_0009	r_1463		r_1160			PAS_chr2-1_0168
	r_0046	r_1144	r_0013	r_1471		r_1161			PAS_chr2-1_0191
	r_0301	r_1170	r_0025	r_1474		r_1162			PAS_chr2-1_0202
	r_0713	r_0709	r_0027	r_1475		r_1165			PAS_chr2-1_0209
	r_0419	r_1469	r_0017	r_1141		r_1170			PAS_chr2-1_0292
	r_0689	r_1470	r_0457	r_1144		r_1175			PAS_chr2-1_0307
	r_0167	r_1472	r_0019	r_1469		r_1177			PAS_chr2-1_0308
	r_1455	r_1473	r_0029	r_1470		r_1179			PAS_chr2-1_0343
	r_0098	r_1476	r_0031	r_1472		r_1181			PAS_chr2-1_0344
	r_0394	r_1077	r_0369	r_1473		r_1184			PAS_chr2-1_0346
	r_0395	r_1320	r_0371	r_1476		r_1186			PAS_chr2-1_0361
	r_0765	r_1048	r_0397	r_1048		r_1189			PAS_chr2-1_0363
	r_0780	r_1051	r_0455	r_1051		r_1276			PAS_chr2-1_0391
	r_0867	r_1177	r_1200	r_1170		r_1287			PAS_chr2-1_0395
	r_0906	r_1059	r_1203	r_1177		r_1288			PAS_chr2-1_0422
	r_0932	r_0934	r_0172	r_1059		r_1295			PAS_chr2-1_0453
	r_0936	r_1181	r_1156	r_0995		r_1296			PAS_chr2-1_0466
	r_0937	r_0999	r_0078	r_0999		r_1297			PAS_chr2-1_0498
	r_0969	r_0995	r_0467	r_1319		r_1298			PAS_chr2-1_0500
	r_0970	r_0893	r_0468	r_1320		r_1305			PAS_chr2-1_0520
	r_0973	r_1319	r_0011	r_0893		r_1306			PAS_chr2-1_0530
	r_0974	r_1160	r_0513	r_1295		r_1307			PAS_chr2-1_0543
	r_0985	r_1295	r_0571	r_1296		r_1308			PAS_chr2-1_0547
	r_0988	r_1296	r_0754	r_1297		r_1309			PAS_chr2-1_0580
	r_0990	r_1297	r_0085	r_1298		r_1310			PAS_chr2-1_0628
	r_0992	r_1298	r_0147	r_1305		r_1319			PAS_chr2-1_0697
	r_0998	r_1163	r_0421	r_1306		r_1320			PAS_chr2-1_0749
	r_1001	r_1305	r_0430	r_1152		r_1326			PAS_chr2-1_0767
	r_1004	r_1306	r_0540	r_1307		r_1327			PAS_chr2-1_0853
	r_1021	r_1152	r_0591	r_1308		r_1328			PAS_chr2-1_0856
	r_1036	r_1307	r_0592	r_0997		r_1329			PAS_chr2-1_0885
	r_1058	r_1308	r_0668	r_1000		r_1330			PAS_chr2-2_0048
	r_1133	r_1309	r_0709	r_1160		r_1338			PAS_chr2-2_0053
	r_1134	r_1310	r_0770	r_1161		r_1362			PAS_chr2-2_0063
	r_1147	r_1457	r_0805	r_1162		r_1457			PAS_chr2-2_0111
	r_1150	r_0962	r_0233	r_1164		r_1463			PAS_chr2-2_0113
	r_1151	r_0903	r_0725	r_1165		r_1469			PAS_chr2-2_0131
	r_1153	r_1326	r_0021	r_1309		r_1470			PAS_chr2-2_0145
	r_1157	r_0997	r_0323	r_1310		r_1471			PAS_chr2-2_0182
	r_1170	r_1161	r_0400	r_1457		r_1472			PAS_chr2-2_0193
	r_1175	r_1164	r_0612	r_0979		r_1473			PAS_chr2-2_0219
	r_1189	r_1165	r_0691	r_0903		r_1474			PAS_chr2-2_0230
	r_0416	r_1327	r_0855	r_1326		r_1475			PAS_chr2-2_0252
	r_0829	r_1034	r_0653	r_1327		r_1476			PAS_chr2-2_0266
	r_1235	r_1162	r_1265	r_1328		r_0624			PAS_chr2-2_0276
	r_1236	r_1328	r_1338	r_1191		r_0141			PAS_chr2-2_0283
	r_1238	r_1000	r_1455	r_1329		r_0121			PAS_chr2-2_0294
	r_0025	r_1038	r_0098	r_0996		r_0122			PAS_chr2-2_0318
	r_0071	r_1329	r_0394	r_1330		r_0124			PAS_chr2-2_0322
	r_0198	r_0976	r_0395	r_0624		r_0125			PAS_chr2-2_0349
	r_0265	r_0981	r_0765	r_0141		r_0742			PAS_chr2-2_0359
	r_0676	r_1005	r_0780	r_0121		r_0222			PAS_chr2-2_0382
	r_0096	r_1063	r_0867	r_0122		r_0219			PAS_chr2-2_0407
	r_0140	r_1330	r_0906	r_0124		r_0145			PAS_chr2-2_0430
	r_0148	r_0624	r_0932	r_0125		r_0004			PAS_chr2-2_0446
	r_0215	r_0141	r_0936	r_0742		r_0006			PAS_chr2-2_0492
	r_0218	r_0122	r_0937	r_0222		r_0008			PAS_chr3_0053
	r_0271	r_0125	r_0969	r_0219		r_0010			PAS_chr3_0073
	r_0302	r_0121	r_0970	r_0145		r_0012			PAS_chr3_0100
	r_0311	r_0742	r_0973	r_0554		r_0014			PAS_chr3_0124
	r_0312	r_0124	r_0974	r_0457		r_0016			PAS_chr3_0151
	r_0337	r_0222	r_0985	r_1200		r_0018			PAS_chr3_0176
	r_0347	r_0219	r_0988	r_1203		r_0020			PAS_chr3_0181
	r_0352	r_0145	r_0990	r_0456		r_0022			PAS_chr3_0188
	r_0459	r_1203	r_0992	r_0006		r_0024			PAS_chr3_0222
	r_0501	r_0457	r_0998	r_0008		r_0026			PAS_chr3_0225
	r_0582	r_1200	r_1001	r_0010		r_0028			PAS_chr3_0236
	r_0632	r_0456	r_1004	r_0012		r_0030			PAS_chr3_0257
	r_0634	r_0006	r_1021	r_0014		r_0192			PAS_chr3_0271
	r_0635	r_0008	r_1036	r_0024		r_0210			PAS_chr3_0317
	r_0636	r_0010	r_1058	r_0026		r_0322			PAS_chr3_0349
	r_0672	r_0012	r_1077	r_0016		r_0324			PAS_chr3_0357
	r_0675	r_0014	r_1133	r_0192		r_0368			PAS_chr3_0371
	r_0711	r_0024	r_1134	r_0720		r_0370			PAS_chr3_0399
	r_0757	r_0026	r_1147	r_0004		r_0396			PAS_chr3_0403
	r_0786	r_0016	r_1150	r_0020		r_0399			PAS_chr3_0417
	r_0787	r_0192	r_1151	r_0022		r_0454			PAS_chr3_0424
	r_0788	r_0720	r_1153	r_0028		r_0456			PAS_chr3_0425
	r_0789	r_0004	r_1157	r_0030		r_0457			PAS_chr3_0428
	r_0793	r_0020	r_1175	r_0210		r_0460			PAS_chr3_0441
	r_0818	r_0022	r_1181	r_0322		r_0462			PAS_chr3_0447
	r_0850	r_0028	r_1189	r_0324		r_0611			PAS_chr3_0482
	r_0851	r_0030	r_0416	r_0368		r_0613			PAS_chr3_0489
	r_0219	r_0210	r_0685	r_0370		r_0720			PAS_chr3_0507
	r_0222	r_0322	r_0829	r_0396		r_1199			PAS_chr3_0535
	r_0224	r_0324	r_1235	r_0399		r_1200			PAS_chr3_0570
	r_0391	r_0368	r_1236	r_0454		r_1202			PAS_chr3_0579
	r_0447	r_0370	r_1238	r_0460		r_1203			PAS_chr3_0597
	r_0456	r_0396	r_0015	r_0462		r_0195			PAS_chr3_0602
	r_0721	r_0399	r_0198	r_0611		r_0236			PAS_chr3_0615
	r_0722	r_0454	r_0096	r_0613		r_0715			PAS_chr3_0631
	r_0764	r_0460	r_0140	r_1199		r_0918			PAS_chr3_0647
	r_0838	r_0462	r_0218	r_1202		r_0447			PAS_chr3_0674
	r_0029	r_0611	r_0271	r_0018		r_0316			PAS_chr3_0703
	r_0369	r_0613	r_0302	r_0195		r_0723			PAS_chr3_0735
	r_0724	r_1199	r_0311	r_0236		r_0653			PAS_chr3_0740
	r_1239	r_1202	r_0312	r_0715		r_0498			PAS_chr3_0744
	r_1240	r_0018	r_0337	r_0918		r_0725			PAS_chr3_0765
	r_1241	r_0195	r_0347	r_0447		r_0170			PAS_chr3_0783
	r_0244	r_0236	r_0352	r_0723		r_1405			PAS_chr3_0824
	r_0769	r_0715	r_0459	r_0316		r_0911			PAS_chr3_0831
	r_0921	r_0548	r_0501	r_0072		r_0699			PAS_chr3_0859
	r_0142	r_0918	r_0632	r_0653		r_0724			PAS_chr3_0870
	r_0143	r_0447	r_0634	r_0498		r_0188			PAS_chr3_0922
	r_0196	r_0723	r_0635	r_0725		r_0189			PAS_chr3_0932
	r_0197	r_0316	r_0636	r_0170		r_1239			PAS_chr3_0939
	r_0208	r_0072	r_0672	r_1405		r_1240			PAS_chr3_0957
	r_0412	r_0653	r_0675	r_0911		r_1241			PAS_chr3_0965
	r_0610	r_0498	r_0711	r_0699		r_1242			PAS_chr3_0987
	r_0811	r_0725	r_0757	r_0414		r_0520			PAS_chr3_0996
	r_0870	r_0170	r_0758	r_0663		r_0701			PAS_chr3_1011
	r_0919	r_1405	r_0786	r_0724		r_0131			PAS_chr3_1021
	r_1243	r_0911	r_0787	r_0189		r_0469			PAS_chr3_1084
	r_1244	r_0699	r_0788	r_0188		r_0433			PAS_chr3_1111
	r_1246	r_0724	r_0789	r_1239		r_0493			PAS_chr3_1115
	r_1247	r_0188	r_0818	r_1240		r_1436			PAS_chr3_1127
	r_1248	r_0189	r_0850	r_1241		r_0895			PAS_chr3_1194
	r_1250	r_0187	r_0851	r_1242		r_0005			PAS_chr4_0023
	r_0170	r_1239	r_0219	r_0520		r_1064			PAS_chr4_0043
	r_0588	r_1240	r_0222	r_0701		r_0017			PAS_chr4_0063
	r_0652	r_1241	r_0224	r_0131		r_0019			PAS_chr4_0112
	r_0696	r_1242	r_0225	r_0469		r_0021			PAS_chr4_0197
	r_0772	r_0520	r_0391	r_0433		r_0023			PAS_chr4_0198
	r_0041	r_0701	r_0447	r_0493		r_0027			PAS_chr4_0229
	r_0699	r_0181	r_0456	r_1436		r_0029			PAS_chr4_0247
	r_0188	r_0131	r_0722	r_0895		r_0031			PAS_chr4_0259
	r_0189	r_0469	r_0419	r_0005		r_0193			PAS_chr4_0272
	r_0823	r_0433	r_0764	r_1064		r_1458			PAS_chr4_0280
	r_0698	r_0493	r_0838	r_0027		r_1221			PAS_chr4_0284
	r_0904	r_1436	r_0005	r_0017		r_0068			PAS_chr4_0287
	r_0918	r_0895	r_0023	r_0019		r_1060			PAS_chr4_0311
	r_0493	r_0005	r_0211	r_0029		r_1265			PAS_chr4_0323
	r_0891	r_1064	r_0325	r_0031		r_0430			PAS_chr4_0368
	r_0892	r_0019	r_0461	r_0193		r_1394			PAS_chr4_0369
	r_0697	r_0017	r_0463	r_0021		r_0203			PAS_chr4_0422
	r_1270	r_0027	r_0614	r_0023		r_0363			PAS_chr4_0465
	r_1276	r_0031	r_0724	r_1458		r_0501			PAS_chr4_0470
	r_1287	r_0029	r_1239	r_1221		r_0231			PAS_chr4_0477
	r_1288	r_0023	r_1240	r_0068		r_0238			PAS_chr4_0511
	r_1290	r_0193	r_1241	r_1060		r_0142			PAS_chr4_0578
	r_1291	r_0021	r_0244	r_1265		r_0334			PAS_chr4_0621
	r_1361	r_1458	r_0769	r_0430		r_0335			PAS_chr4_0645
	r_1383	r_1221	r_0921	r_1394		r_0208			PAS_chr4_0648
	r_1385	r_0068	r_0142	r_0203		r_0754			PAS_chr4_0677
	r_1405	r_1060	r_0143	r_0597		r_0702			PAS_chr4_0730
	r_1417	r_1265	r_0196	r_0363		r_0836			PAS_chr4_0733
	r_1456	r_0430	r_0197	r_0501		r_0596			PAS_chr4_0744
	r_1463	r_1394	r_0208	r_0499		r_0757			PAS_chr4_0780
	r_1471	r_0203	r_0412	r_0231		r_0691			PAS_chr4_0806
	r_1474	r_0597	r_0610	r_0238		r_1402			PAS_chr4_0840
	r_1475	r_0363	r_0811	r_0142		r_1403			PAS_chr4_0842
	r_0480	r_0501	r_0870	r_0334		r_0244			PAS_chr4_0974
	r_0027	r_0231	r_0919	r_0335		r_0644			PAS_chr4_0996
	r_0709	r_0238	r_1243	r_0208		r_0646
	r_0017	r_0142	r_1244	r_0754		r_0571
	r_0019	r_0334	r_1246	r_0702		r_0672
	r_0400	r_0335	r_1247	r_0836		r_0758
	r_0455	r_0208	r_1248	r_0596		r_0319
	r_0702	r_0754	r_1250	r_0757		r_0331
	r_1460	r_0702	r_0170	r_0691		r_0759
	r_1050	r_0836	r_0652	r_1402		r_0760
	r_1076	r_0596	r_0696	r_1403		r_0313
	r_1141	r_0757	r_0772	r_0244		r_1347
	r_1144	r_0691	r_0041	r_0644		r_0198
	r_1180	r_1402	r_0189	r_0646		r_0391
	r_1237	r_1403	r_0131	r_0571		r_0722
	r_0648	r_0244	r_0823	r_0672		r_0480
	r_0309	r_0646	r_0698	r_0758		r_0764
	r_0583	r_0644	r_0904	r_0760		r_0765
	r_0596	r_0571	r_0918	r_0331		r_0514
	r_1064	r_0672	r_0493	r_0319		r_0373
	r_0225	r_0758	r_0891	r_0759		r_0465
	r_0031	r_0760	r_0892	r_0313		r_0507
	r_0397	r_0319	r_0697	r_1347		r_0610
	r_1242	r_0759	r_1270	r_0198		r_0616
	r_1245	r_0331	r_1276	r_0391		r_0626
	r_1249	r_0313	r_1287	r_0722		r_1204
	r_1380	r_1347	r_1288	r_0480		r_0172
	r_1384	r_0198	r_1290	r_0764		r_0769
	r_1386	r_0391	r_1291	r_0765		r_0921
	r_1390	r_0722	r_1383	r_0514		r_0770
	r_1394	r_0480	r_1385	r_0373		r_0148
	r_1396	r_0764	r_1405	r_0465		r_0155
	r_1402	r_0765	r_1417	r_0507		r_0420
	r_1403	r_0514	r_1456	r_0616		r_0772
	r_1416	r_0373	r_1460	r_0626		r_1180
	r_1436	r_0465	r_1463	r_1204		r_1257
	r_1454	r_0616	r_1471	r_0610		r_0265
	r_1469	r_1204	r_1474	r_0172		r_1270
	r_1470	r_0507	r_1475	r_0769		r_0293
	r_1472	r_0626	r_0265	r_0921		r_0588
	r_1473	r_0610	r_0688	r_0770		r_0196
	r_1476	r_0172	r_0713	r_0772		r_0197
	r_1048	r_0769	r_1064	r_0148		r_0668
	r_1181	r_0921	r_0188	r_0155		r_0078
	r_0520	r_0770	r_0934	r_0420		r_0380
	r_0836	r_0420	r_1141	r_0154		r_0738
	r_1203	r_0772	r_1144	r_0387		r_0780
	r_0420	r_0148	r_1237	r_0163		r_0085
	r_0760	r_0155	r_0648	r_0158		r_0632
	r_1051	r_0385	r_0309	r_1180		r_0634
	r_0009	r_0162	r_0684	r_1257		r_0635
	r_0155	r_0388	r_0141	r_0265		r_0636
	r_0329	r_0158	r_0701	r_1270		r_0786
	r_0758	r_1257	r_1242	r_0293		r_0787
	r_0371	r_1180	r_0433	r_0588		r_0788
	r_0692	r_0265	r_1245	r_0196		r_0789
	r_1458	r_1270	r_1249	r_0197		r_0352
	r_0172	r_0588	r_0692	r_0668		r_0791
	r_0934	r_0293	r_1380	r_0078		r_0793
	r_1156	r_0196	r_1384	r_0380		r_1290
	r_1177	r_0197	r_1386	r_0738		r_1291
	r_0467	r_0668	r_1390	r_0780		r_0143
	r_0468	r_0078	r_1394	r_0085		r_0919
	r_0685	r_0380	r_1396	r_0185		r_0233
	r_0571	r_0524	r_1402	r_0632		r_0805
	r_0540	r_0738	r_1403	r_0634		r_0411
	r_0770	r_0780	r_1416	r_0635		r_0394
	r_0612	r_0085	r_1436	r_0636		r_0811
	r_1200	r_0632	r_1454	r_0786		r_0689
	r_0855	r_0634	r_1458	r_0787		r_0098
	r_0131	r_0635	r_1469	r_0788		r_0467
	r_0078	r_0636	r_1470	r_0789		r_0468
	r_0513	r_0786	r_1472	r_0352		r_0224
	r_0085	r_0787	r_1473	r_0791		r_0225
	r_0591	r_0788	r_1476	r_0793		r_0276
	r_0668	r_0789	r_1051	r_1290		r_0041
	r_0233	r_0352	r_1180	r_1291		r_0648
	r_0141	r_0791	r_0480	r_0143		r_1361
	r_0725	r_0793	r_0520	r_0919		r_0818
	r_0005	r_1290	r_0596	r_0233		r_0513
	r_0433	r_1291	r_0793	r_0805		r_0301
	r_0145	r_0143	r_0836	r_0411		r_0147
	r_1338	r_0919	r_0702	r_0394		r_0676
	r_0995	r_0233	r_1048	r_0808		r_0823
	r_1077	r_0449	r_1170	r_0811		r_0904
	r_1162	r_0805	r_0676	r_0689		r_0698
	r_0147	r_0411	r_0148	r_0098		r_0226
	r_0430	r_0394	r_0155	r_0467		r_0583
	r_0592	r_0808	r_0293	r_0468		r_0075
	r_0684	r_0811	r_0301	r_0224		r_0827
	r_0023	r_0689	r_0582	r_0225		r_0828
	r_0211	r_0098	r_0583	r_0276		r_0829
	r_1265	r_0467	r_0721	r_0041		r_1235
	r_0999	r_0468	r_0723	r_0648		r_1236
	r_0754	r_0224	r_0689	r_1361		r_1237
	r_0688	r_0225	r_0420	r_0818		r_1238
	r_0457	r_0276	r_0699	r_0513		r_0713
	r_0007	r_0041	r_1257	r_0301		r_0270
	r_0011	r_0648	r_1347	r_0147		r_0215
	r_0421	r_1361	r_0960	r_0676		r_0218
	r_0893	r_0818	r_1059	r_0823		r_0416
	r_1318	r_0513	r_1060	r_0904		r_0652
	r_1319	r_0301	r_1177	r_0698		r_0696
	r_0701	r_0147	r_0547	r_0226		r_0492
	r_0411	r_0676	r_0007	r_0583		r_0834
	r_0021	r_0823	r_0071	r_0075		r_1416
	r_0138	r_0904	r_0329	r_0827		r_0675
	r_1295	r_0698	r_0193	r_0828		r_0311
	r_1296	r_0226	r_0167	r_0829		r_0312
	r_1320	r_0583	r_0760	r_1235		r_1460
	r_0647	r_0075	r_0145	r_1236		r_0547
	r_0015	r_0827	r_0995	r_1238		r_0692
	r_0323	r_0828	r_0588	r_1237		r_1385
	r_0325	r_0829	r_0999	r_0713		r_1386
	r_0614	r_1235	r_0215	r_0270		r_1318
	r_0653	r_1236	r_0893	r_0264		r_0489
	r_1297	r_1238	r_1319	r_0215		r_0922
	r_1298	r_1237	r_1320	r_0218		r_0838
	r_0960	r_0713	r_1295	r_0416		r_1380
	r_1160	r_0270	r_1296	r_0652		r_1383
	r_0805	r_0264	r_1297	r_0696		r_1384
	r_0193	r_0215	r_1298	r_0834		r_0337
	r_0715	r_0218	r_1305	r_0492		r_0688
	r_0461	r_0416	r_1306	r_1416		r_0140
	r_0691	r_0652	r_1318	r_0675		r_1417
	r_1305	r_0696	r_1152	r_0311		r_1456
	r_1306	r_0834	r_1307	r_0312		r_0007
	r_1152	r_0492	r_1308	r_1460		r_0009
	r_1165	r_1416	r_0961	r_0547		r_0011
	r_0911	r_0675	r_1160	r_1385		r_0013
	r_1307	r_0311	r_1162	r_0692		r_0015
	r_1308	r_0312	r_1164	r_1386		r_0025
	r_1457	r_1460	r_1165	r_1277		r_0323
	r_0997	r_0547	r_0644	r_1283		r_0369
	r_0644	r_1385	r_0645	r_1318		r_0397
	r_0827	r_0692	r_0827	r_0489		r_0455
	r_0006	r_1386	r_0006	r_0922		r_0461
	r_0008	r_1318	r_0008	r_0838		r_0612
	r_0010	r_0489	r_0010	r_1383		r_0721
	r_0012	r_0922	r_0012	r_1380		r_0071
	r_0014	r_0838	r_0014	r_1384		r_0040
	r_0024	r_1383	r_0024	r_0337		r_1454
	r_0026	r_1380	r_0026	r_0688		r_1455
	r_0016	r_1384	r_0331	r_0140		r_0684
	r_0192	r_0337	r_0016	r_1417		r_0045
	r_0720	r_0688	r_0192	r_1456		r_0850
	r_0386	r_0140	r_0316	r_0009		r_0851
	r_0004	r_1417	r_0720	r_0013		r_0855
	r_0020	r_1456	r_0335	r_0025		r_0419
	r_0022	r_0369	r_0411	r_0369		r_1390
	r_0028	r_0009	r_0004	r_0397		r_0150
	r_0030	r_0397	r_0020	r_0455		r_0039
	r_0210	r_0013	r_0022	r_0007		r_0395
	r_0322	r_0455	r_0028	r_0011		r_0645
	r_0324	r_0025	r_0030	r_0015		r_0647
	r_0368	r_0323	r_0210	r_0323		r_0421
	r_0370	r_0721	r_0322	r_0461		r_0540
	r_0396	r_0612	r_0324	r_0612		r_0302
	r_0399	r_0011	r_0368	r_0721		r_0412
	r_0454	r_0461	r_0370	r_0071		r_0491
	r_0460	r_0007	r_0396	r_0040		r_0867
	r_0462	r_0015	r_0399	r_1455		r_0167
	r_0611	r_0071	r_0454	r_1454		r_0069
	r_0613	r_0040	r_0460	r_0684		r_0685
	r_1199	r_1455	r_0462	r_0045		r_1273
	r_1202	r_1454	r_0611	r_0850		r_0458
	r_0018	r_0684	r_0613	r_0851		r_1214
	r_1309	r_0045	r_1199	r_0855		r_1215
	r_1310	r_0850	r_1202	r_0419		r_1216
	r_1000	r_0851	r_0018	r_1390		r_1217
	r_0547	r_0855	r_0137	r_0150		r_1218
	r_0646	r_0419	r_0911	r_0039		r_0870
	r_0335	r_1390	r_1309	r_0395		r_1247
	r_0075	r_0150	r_1310	r_0645		r_1248
	r_0903	r_0039	r_0498	r_0647		r_1249
	r_0137	r_0395	r_0203	r_0861		r_1250
	r_1326	r_0645	r_0334	r_0421		r_1396
	r_0645	r_0647	r_1065	r_0540		r_0137
	r_0203	r_0861	r_0715	r_0302		r_0138
	r_0940	r_0421	r_0903	r_0412		r_0271
	r_0319	r_0540	r_1326	r_0491		r_0211
	r_1283	r_0302	r_1457	r_0867		r_0325
	r_1286	r_0412	r_0997	r_0167		r_0371
	r_1327	r_0491	r_1000	r_0069		r_0400
	r_1060	r_0867	r_1161	r_0685		r_0614
	r_0264	r_0167	r_0646	r_1273		r_0329
	r_0334	r_0069	r_0647	r_0458		r_0582
	r_0385	r_0685	r_0828	r_1214		r_0096
	r_0047	r_1273	r_0190	r_1215		r_1243
	r_0759	r_1216	r_0319	r_1216		r_1244
	r_0525	r_1214	r_0759	r_1217		r_1245
	r_1328	r_1217	r_1327	r_1218		r_1246
	r_1074	r_1218	r_0153	r_0870		r_0046
	r_1161	r_1215	r_0548	r_1247		r_0309
	r_0735	r_0458	r_0663	r_1248
	r_0828	r_0870	r_0159	r_1250
	r_0554	r_1247	r_0073	r_1249
	r_0498	r_1248	r_0138	r_1396
	r_0181	r_1250	r_1328	r_0137
	r_0153	r_1249	r_0962	r_0138
	r_0331	r_0874	r_1063	r_0271
	r_0489	r_1396	r_1163	r_0371
	r_0500	r_0137	r_0002	r_0400
	r_0316	r_0138	r_0228	r_0211
	r_0663	r_0271	r_0499	r_0325
	r_0380	r_0371	r_0560	r_0614
	r_1329	r_0400	r_0681	r_0463
	r_0981	r_0463	r_0624	r_0329
	r_0439	r_0325	r_0380	r_0582
	r_0624	r_0211	r_0413	r_0096
	r_0001	r_0614	r_0180	r_1243
	r_0163	r_0329	r_1283	r_1244
	r_0072	r_0582	r_1329	r_1246
	r_0180	r_0096	r_0981	r_1245
	r_0483	r_1243	r_1027	r_0046
	r_0533	r_1244	r_1035	r_0309
	r_1277	r_1246	r_0267
	r_1330	r_1245	r_0298
		r_0046	r_0362
		r_0309	r_0489
			r_0861
			r_0075
			r_0525
			r_1259
			r_1277
			r_1330
