# Supplementary material for: Metabolic modeling to identify engineering targets for Komagataella phaffii: The effect of biomass composition on gene target identification
Source: Biotechnol Bioeng. 2017 Aug 15;114(11):2605–15. doi: 10.1002/bit.26380 (PMC5659126; doi:10.1002/bit.26380)
Supplement: Supplementary file 6 — Supporting Information.S6 [file BIT-114-2605-s006.xlsx]

## Sheet: Sheet1
Reactions showing significant change in any comparison		Genes associated with those reactions		Gene Ontology term	Cluster frequency	Genome frequency	Corrected	FDR	FALSE	Genes annotated to the term
r878		PAS_c034_0025					P-value		Positives
r675		PAS_c121_0009		RNA biosynthetic process	46 of 452 genes, 10.2%	56 of 914 genes, 6.1%	0.00023	0	0	PAS_chr3_0651, PAS_chr1-4_0022, PAS_chr4_0308, PAS_chr3_0942, PAS_chr2-1_0221, PAS_chr4_0735, PAS_chr4_0239, PAS_chr2-2_0431, PAS_chr2-1_0500, PAS_chr3_0568, PAS_chr2-1_0125, PAS_chr1-4_0566, PAS_chr4_0697, PAS_chr3_0361, PAS_chr2-2_0387, PAS_chr2-1_0554, PAS_chr1-4_0359, PAS_chr4_0826, PAS_chr3_0157, PAS_chr1-4_0293, PAS_chr1-4_0324, PAS_chr4_0925, PAS_chr1-1_0111, PAS_chr4_0356, PAS_chr4_0387, …
r781		PAS_c131_0017		transcription, DNA-templated	43 of 452 genes, 9.5%	52 of 914 genes, 5.7%	0.00042	0	0	PAS_chr3_0651, PAS_chr1-4_0022, PAS_chr4_0308, PAS_chr3_0942, PAS_chr2-1_0221, PAS_chr4_0735, PAS_chr4_0239, PAS_chr2-2_0431, PAS_chr3_0568, PAS_chr2-1_0125, PAS_chr1-4_0566, PAS_chr4_0697, PAS_chr3_0361, PAS_chr2-2_0387, PAS_chr2-1_0554, PAS_chr1-4_0359, PAS_chr4_0826, PAS_chr3_0157, PAS_chr1-4_0293, PAS_chr1-4_0324, PAS_chr4_0925, PAS_chr1-1_0111, PAS_chr4_0356, PAS_chr4_0387, PAS_chr1-3_0083, …
r846		PAS_chr1-1_0002		nucleic acid-templated transcription	43 of 452 genes, 9.5%	52 of 914 genes, 5.7%	0.00042	0	0	PAS_chr3_0651, PAS_chr1-4_0022, PAS_chr4_0308, PAS_chr3_0942, PAS_chr2-1_0221, PAS_chr4_0735, PAS_chr4_0239, PAS_chr2-2_0431, PAS_chr3_0568, PAS_chr2-1_0125, PAS_chr1-4_0566, PAS_chr4_0697, PAS_chr3_0361, PAS_chr2-2_0387, PAS_chr2-1_0554, PAS_chr1-4_0359, PAS_chr4_0826, PAS_chr3_0157, PAS_chr1-4_0293, PAS_chr1-4_0324, PAS_chr4_0925, PAS_chr1-1_0111, PAS_chr4_0356, PAS_chr4_0387, PAS_chr1-3_0083, …
r100		PAS_chr1-1_0008		cell cycle process	35 of 452 genes, 7.7%	41 of 914 genes, 4.5%	0.00131	0	0	PAS_chr1-1_0457, PAS_chr4_0308, PAS_chr2-1_0395, PAS_chr1-4_0703, PAS_chr2-1_0500, PAS_chr4_0478, PAS_chr3_1006, PAS_chr1-1_0079, PAS_chr3_0646, PAS_chr2-1_0694, PAS_chr2-2_0137, PAS_chr4_0063, PAS_FragB_0039, PAS_chr4_0731, PAS_chr4_0994, PAS_chr4_0254, PAS_chr1-3_0083, PAS_chr1-4_0314, PAS_chr4_0387, PAS_chr1-3_0195, PAS_chr2-1_0191, PAS_chr2-2_0349, PAS_chr1-1_0420, PAS_chr3_0224, PAS_c131_001…
r795		PAS_chr1-1_0030		nucleobase-containing compound biosynthetic process	87 of 452 genes, 19.2%	126 of 914 genes, 13.8%	0.00168	0	0	PAS_chr1-4_0022, PAS_chr1-3_0191, PAS_chr4_0477, PAS_chr2-1_0221, PAS_chr4_0239, PAS_chr2-1_0125, PAS_chr1-4_0551, PAS_chr2-1_0543, PAS_chr2-1_0121, PAS_chr3_1197, PAS_chr2-1_0697, PAS_chr2-2_0387, PAS_chr2-1_0554, PAS_c121_0009, PAS_chr3_0157, PAS_chr2-1_0770, PAS_chr2-1_0163, PAS_chr4_0994, PAS_chr3_0915, PAS_chr1-4_0324, PAS_chr3_0244, PAS_chr2-2_0059, PAS_chr4_0344, PAS_chr2-2_0311, PAS_chr3_…
r848		PAS_chr1-1_0054		cellular nitrogen compound catabolic process	25 of 452 genes, 5.5%	27 of 914 genes, 3.0%	0.00197	0	0	PAS_chr1-4_0524, PAS_chr2-1_0146, PAS_chr1-3_0083, PAS_chr1-1_0132, PAS_chr3_1255, PAS_chr3_0095, PAS_chr2-2_0311, PAS_chr2-2_0279, PAS_chr2-1_0292, PAS_chr3_0281, PAS_chr2-2_0104, PAS_chr4_0279, PAS_chr4_0830, PAS_chr3_0890, PAS_chr1-4_0566, PAS_chr1-3_0023, PAS_chr2-1_0760, PAS_chr3_0726, PAS_chr1-1_0063, PAS_chr3_1194, PAS_FragD_0026, PAS_chr2-1_0749, PAS_chr4_0906, PAS_chr4_0229, PAS_chr1-1_0…
r1041		PAS_chr1-1_0063		cell cycle	36 of 452 genes, 8.0%	43 of 914 genes, 4.7%	0.00241	0	0	PAS_chr1-1_0457, PAS_chr4_0308, PAS_chr2-1_0395, PAS_chr1-4_0703, PAS_chr2-1_0500, PAS_chr4_0478, PAS_chr3_1006, PAS_chr1-1_0079, PAS_chr3_0646, PAS_chr2-1_0694, PAS_chr1-4_0566, PAS_chr2-2_0137, PAS_chr4_0063, PAS_FragB_0039, PAS_chr4_0731, PAS_chr4_0994, PAS_chr4_0254, PAS_chr1-3_0083, PAS_chr1-4_0314, PAS_chr4_0387, PAS_chr1-3_0195, PAS_chr2-1_0191, PAS_chr2-2_0349, PAS_chr1-1_0420, PAS_chr3_0…
r45		PAS_chr1-1_0079		cellular catabolic process	64 of 452 genes, 14.2%	88 of 914 genes, 9.6%	0.00331	0	0	PAS_chr2-2_0437, PAS_chr3_0410, PAS_chr2-2_0420, PAS_chr3_0095, PAS_chr4_0593, PAS_chr2-1_0545, PAS_chr3_0726, PAS_chr4_0153, PAS_chr4_0352, PAS_chr1-3_0024, PAS_chr2-1_0794, PAS_chr1-1_0475, PAS_chr1-4_0243, PAS_chr2-2_0034, PAS_chr2-2_0279, PAS_chr2-2_0311, PAS_chr2-2_0131, PAS_chr2-2_0104, PAS_chr4_0279, PAS_chr4_0736, PAS_chr4_0300, PAS_chr3_0937, PAS_chr3_0881, PAS_chr4_0579, PAS_chr2-1_0760…
r145		PAS_chr1-1_0087		mitotic cell cycle process	21 of 452 genes, 4.6%	22 of 914 genes, 2.4%	0.00428	0	0	PAS_chr1-1_0457, PAS_chr4_0308, PAS_chr4_0387, PAS_chr1-3_0083, PAS_chr2-1_0395, PAS_chr1-4_0703, PAS_chr1-3_0195, PAS_chr2-1_0500, PAS_chr2-2_0349, PAS_chr3_0765, PAS_chr1-1_0079, PAS_chr3_1006, PAS_chr4_0279, PAS_chr4_0736, PAS_chr4_0300, PAS_chr2-2_0137, PAS_chr3_0881, PAS_chr4_0731, PAS_FragD_0026, PAS_chr4_0109, PAS_chr1-1_0054
r509		PAS_chr1-1_0111		aromatic compound catabolic process	23 of 452 genes, 5.1%	25 of 914 genes, 2.7%	0.00731	0	0	PAS_chr1-4_0524, PAS_chr2-1_0146, PAS_chr1-3_0083, PAS_chr1-1_0132, PAS_chr2-2_0034, PAS_chr3_1255, PAS_chr3_0095, PAS_chr2-2_0311, PAS_chr2-2_0279, PAS_chr3_0281, PAS_chr2-2_0104, PAS_chr4_0279, PAS_chr4_0830, PAS_chr1-4_0566, PAS_chr3_0890, PAS_chr2-1_0760, PAS_chr3_0726, PAS_chr1-1_0063, PAS_chr3_1194, PAS_FragD_0026, PAS_chr4_0906, PAS_chr4_0229, PAS_chr1-1_0054
r597		PAS_chr1-1_0114		single-organism organelle organization	20 of 452 genes, 4.4%	21 of 914 genes, 2.3%	0.00846	0	0	PAS_chr4_0387, PAS_chr1-3_0083, PAS_chr1-4_0703, PAS_chr2-2_0420, PAS_chr1-3_0195, PAS_chr1-4_0019, PAS_chr1-1_0079, PAS_chr3_1006, PAS_chr4_0736, PAS_chr1-4_0644, PAS_chr4_0300, PAS_chr3_0881, PAS_chr3_0570, PAS_chr1-3_0238, PAS_FragB_0039, PAS_chr4_0731, PAS_FragD_0026, PAS_chr4_0109, PAS_chr3_0342, PAS_chr1-1_0054
r964		PAS_chr1-1_0117		cellular lipid metabolic process	79 of 452 genes, 17.5%	116 of 914 genes, 12.7%	0.0138	0	0	PAS_chr2-2_0230, PAS_chr3_0222, PAS_chr1-4_0604, PAS_chr1-4_0295, PAS_chr1-4_0080, PAS_chr2-1_0547, PAS_chr2-1_0545, PAS_chr4_0311, PAS_chr3_0053, PAS_chr4_0153, PAS_chr4_0063, PAS_chr2-2_0044, PAS_chr1-3_0238, PAS_chr4_0408, PAS_chr1-1_0008, PAS_chr4_0352, PAS_chr2-1_0785, PAS_chr2-1_0794, PAS_chr1-3_0100, PAS_chr1-3_0156, PAS_chr3_1007, PAS_chr2-1_0695, PAS_chr1-4_0314, PAS_chr2-1_0628, PAS_chr…
r968		PAS_chr1-1_0129		chromosome organization	26 of 452 genes, 5.8%	30 of 914 genes, 3.3%	0.02147	0	0	PAS_chr4_0308, PAS_chr4_0387, PAS_chr2-1_0221, PAS_chr1-3_0083, PAS_chr1-4_0703, PAS_chr1-3_0195, PAS_chr3_0224, PAS_chr2-1_0125, PAS_chr3_0765, PAS_chr1-1_0079, PAS_chr3_1006, PAS_chr4_0279, PAS_chr4_0736, PAS_chr4_0143, PAS_chr4_0300, PAS_chr1-1_0087, PAS_chr3_0361, PAS_chr3_0403, PAS_chr3_0881, PAS_FragB_0039, PAS_chr4_0731, PAS_FragD_0026, PAS_chr4_0109, PAS_chr2-1_0100, PAS_chr1-1_0054, PAS_…
r46		PAS_chr1-1_0132		organic cyclic compound catabolic process	26 of 452 genes, 5.8%	30 of 914 genes, 3.3%	0.02147	0	0	PAS_chr1-4_0524, PAS_chr2-1_0146, PAS_chr1-3_0083, PAS_chr1-1_0132, PAS_chr2-2_0034, PAS_chr3_1255, PAS_chr3_0095, PAS_chr2-2_0311, PAS_chr2-2_0279, PAS_chr2-1_0292, PAS_chr3_0281, PAS_chr2-2_0104, PAS_chr4_0279, PAS_chr4_0830, PAS_chr3_0890, PAS_chr1-4_0566, PAS_chr1-3_0023, PAS_chr3_0726, PAS_chr2-1_0760, PAS_chr1-1_0063, PAS_chr3_1194, PAS_FragD_0026, PAS_chr2-1_0749, PAS_chr4_0906, PAS_chr4_0…
r244		PAS_chr1-1_0164		lipid metabolic process	83 of 452 genes, 18.4%	124 of 914 genes, 13.6%	0.02285	0	0	PAS_chr2-2_0230, PAS_chr3_0222, PAS_chr1-4_0604, PAS_chr1-4_0295, PAS_chr4_0780, PAS_chr1-4_0080, PAS_chr2-1_0547, PAS_chr2-1_0545, PAS_chr4_0311, PAS_chr3_0305, PAS_chr3_0053, PAS_chr4_0153, PAS_chr4_0063, PAS_chr2-2_0044, PAS_chr1-3_0238, PAS_chr4_0408, PAS_chr1-1_0008, PAS_chr4_0352, PAS_chr2-1_0785, PAS_chr2-1_0794, PAS_chr1-3_0100, PAS_chr1-3_0156, PAS_chr3_1007, PAS_chr2-1_0695, PAS_chr1-4_…
r278		PAS_chr1-1_0184		mitotic cell cycle	21 of 452 genes, 4.6%	23 of 914 genes, 2.5%	0.02658	0	0	PAS_chr1-1_0457, PAS_chr4_0308, PAS_chr4_0387, PAS_chr1-3_0083, PAS_chr2-1_0395, PAS_chr1-4_0703, PAS_chr1-3_0195, PAS_chr2-1_0500, PAS_chr2-2_0349, PAS_chr3_0765, PAS_chr1-1_0079, PAS_chr3_1006, PAS_chr4_0279, PAS_chr4_0736, PAS_chr4_0300, PAS_chr2-2_0137, PAS_chr3_0881, PAS_chr4_0731, PAS_FragD_0026, PAS_chr4_0109, PAS_chr1-1_0054
r1254		PAS_chr1-1_0187		chromosome segregation	15 of 452 genes, 3.3%	15 of 914 genes, 1.6%	0.02785	0	0	PAS_chr3_1006, PAS_chr1-1_0079, PAS_chr4_0736, PAS_chr4_0387, PAS_chr1-3_0083, PAS_chr1-4_0703, PAS_chr4_0300, PAS_chr1-1_0087, PAS_chr3_0881, PAS_chr1-3_0195, PAS_FragB_0039, PAS_chr4_0731, PAS_FragD_0026, PAS_chr4_0109, PAS_chr1-1_0054
r306		PAS_chr1-1_0200		ncRNA transcription	15 of 452 genes, 3.3%	15 of 914 genes, 1.6%	0.02785	0	0	PAS_chr4_0925, PAS_chr3_0651, PAS_chr3_0942, PAS_chr4_0735, PAS_chr4_0239, PAS_chr4_0302, PAS_chr2-2_0387, PAS_chr2-1_0868, PAS_chr2-1_0554, PAS_chr1-1_0259, PAS_chr2-2_0309, PAS_chr3_0157, PAS_chr3_0574, PAS_chr2-1_0223, PAS_chr1-4_0324
r377		PAS_chr1-1_0203		lipid biosynthetic process	59 of 452 genes, 13.1%	83 of 914 genes, 9.1%	0.02887	0	0	PAS_chr4_0368, PAS_chr2-2_0230, PAS_chr3_0222, PAS_chr2-2_0401, PAS_chr1-4_0604, PAS_chr1-4_0295, PAS_chr3_0371, PAS_chr1-4_0249, PAS_chr1-4_0080, PAS_chr3_0507, PAS_chr3_1127, PAS_chr2-1_0178, PAS_chr2-2_0357, PAS_chr4_0478, PAS_chr2-1_0856, PAS_chr1-4_0617, PAS_chr3_0646, PAS_chr3_0890, PAS_chr4_0311, PAS_chr3_0053, PAS_chr1-4_0429, PAS_chr1-4_0367, PAS_chr4_0063, PAS_chr2-2_0044, PAS_chr1-3_02…
r1179		PAS_chr1-1_0221		heterocycle catabolic process	25 of 452 genes, 5.5%	29 of 914 genes, 3.2%	0.0388	0	0	PAS_chr1-4_0524, PAS_chr2-1_0146, PAS_chr1-3_0083, PAS_chr1-1_0132, PAS_chr3_1255, PAS_chr3_0095, PAS_chr2-2_0311, PAS_chr2-2_0279, PAS_chr2-1_0292, PAS_chr3_0281, PAS_chr2-2_0104, PAS_chr4_0279, PAS_chr4_0830, PAS_chr3_0890, PAS_chr1-4_0566, PAS_chr1-3_0023, PAS_chr2-1_0760, PAS_chr3_0726, PAS_chr1-1_0063, PAS_chr3_1194, PAS_FragD_0026, PAS_chr2-1_0749, PAS_chr4_0906, PAS_chr4_0229, PAS_chr1-1_0…
r330		PAS_chr1-1_0259
r149		PAS_chr1-1_0266
r958		PAS_chr1-1_0275
r263		PAS_chr1-1_0277
r262		PAS_chr1-1_0282
r13		PAS_chr1-1_0299
r1226		PAS_chr1-1_0323
r402		PAS_chr1-1_0341
r376		PAS_chr1-1_0358
r674		PAS_chr1-1_0395
r317		PAS_chr1-1_0411
r319		PAS_chr1-1_0420
r64		PAS_chr1-1_0428
r1081		PAS_chr1-1_0430
r291		PAS_chr1-1_0457
r511		PAS_chr1-1_0475
r775		PAS_chr1-3_0016
r178		PAS_chr1-3_0023
r907		PAS_chr1-3_0024
r212		PAS_chr1-3_0028
r281		PAS_chr1-3_0029
r315		PAS_chr1-3_0054
r475		PAS_chr1-3_0070
r604		PAS_chr1-3_0081
r616		PAS_chr1-3_0083
r622		PAS_chr1-3_0094
r644		PAS_chr1-3_0100
r797		PAS_chr1-3_0104
r855		PAS_chr1-3_0156
r256		PAS_chr1-3_0187
r48		PAS_chr1-3_0190
r492		PAS_chr1-3_0191
r493		PAS_chr1-3_0195
r574		PAS_chr1-3_0212
r606		PAS_chr1-3_0238
r857		PAS_chr1-3_0240
r985		PAS_chr1-3_0273
r12		PAS_chr1-4_0003
r14		PAS_chr1-4_0015
r16		PAS_chr1-4_0017
r21		PAS_chr1-4_0019
r203		PAS_chr1-4_0022
r205		PAS_chr1-4_0047
r207		PAS_chr1-4_0049
r352		PAS_chr1-4_0051
r354		PAS_chr1-4_0071
r355		PAS_chr1-4_0080
r356		PAS_chr1-4_0082
r357		PAS_chr1-4_0083
r393		PAS_chr1-4_0093
r396		PAS_chr1-4_0118
r397		PAS_chr1-4_0150
r398		PAS_chr1-4_0153
r412		PAS_chr1-4_0181
r931		PAS_chr1-4_0215
r932		PAS_chr1-4_0233
r934		PAS_chr1-4_0243
r935		PAS_chr1-4_0249
r936		PAS_chr1-4_0253
r937		PAS_chr1-4_0293
r938		PAS_chr1-4_0295
r939		PAS_chr1-4_0304
r940		PAS_chr1-4_0314
r941		PAS_chr1-4_0324
r130		PAS_chr1-4_0329
r131		PAS_chr1-4_0338
r689		PAS_chr1-4_0359
r694		PAS_chr1-4_0367
r695		PAS_chr1-4_0380
r1045		PAS_chr1-4_0390
r51		PAS_chr1-4_0420
r55		PAS_chr1-4_0429
r56		PAS_chr1-4_0441
r57		PAS_chr1-4_0450
r58		PAS_chr1-4_0468
r61		PAS_chr1-4_0479
r62		PAS_chr1-4_0489
r217		PAS_chr1-4_0496
r218		PAS_chr1-4_0519
r219		PAS_chr1-4_0524
r220		PAS_chr1-4_0538
r221		PAS_chr1-4_0545
r222		PAS_chr1-4_0551
r223		PAS_chr1-4_0566
r224		PAS_chr1-4_0579
r338		PAS_chr1-4_0601
r341		PAS_chr1-4_0604
r342		PAS_chr1-4_0608
r343		PAS_chr1-4_0615
r344		PAS_chr1-4_0617
r345		PAS_chr1-4_0644
r347		PAS_chr1-4_0669
r894		PAS_chr1-4_0703
r898		PAS_chr2-1_0011
r899		PAS_chr2-1_0016
r900		PAS_chr2-1_0047
r901		PAS_chr2-1_0055
r902		PAS_chr2-1_0057
r903		PAS_chr2-1_0072
r126		PAS_chr2-1_0089
r374		PAS_chr2-1_0100
r292		PAS_chr2-1_0101
r301		PAS_chr2-1_0107
r302		PAS_chr2-1_0110
r572		PAS_chr2-1_0111
r637		PAS_chr2-1_0115
r658		PAS_chr2-1_0121
r665		PAS_chr2-1_0125
r667		PAS_chr2-1_0129
r684		PAS_chr2-1_0140
r685		PAS_chr2-1_0146
r713		PAS_chr2-1_0160
r747		PAS_chr2-1_0163
r750		PAS_chr2-1_0178
r32		PAS_chr2-1_0191
r42		PAS_chr2-1_0202
r119		PAS_chr2-1_0209
r120		PAS_chr2-1_0221
r122		PAS_chr2-1_0223
r133		PAS_chr2-1_0224
r190		PAS_chr2-1_0230
r191		PAS_chr2-1_0238
r211		PAS_chr2-1_0269
r296		PAS_chr2-1_0279
r997		PAS_chr2-1_0292
r1334		PAS_chr2-1_0307
r1335		PAS_chr2-1_0308
r582		PAS_chr2-1_0311
r712		PAS_chr2-1_0343
r718		PAS_chr2-1_0351
r738		PAS_chr2-1_0358
r998		PAS_chr2-1_0391
r422		PAS_chr2-1_0395
r98		PAS_chr2-1_0402
r274		PAS_chr2-1_0409
r282		PAS_chr2-1_0419
r283		PAS_chr2-1_0422
r598		PAS_chr2-1_0424
r733		PAS_chr2-1_0453
r1211		PAS_chr2-1_0454
r1275		PAS_chr2-1_0478
r1289		PAS_chr2-1_0498
r1307		PAS_chr2-1_0500
r1317		PAS_chr2-1_0506
r1349		PAS_chr2-1_0520
r1169		PAS_chr2-1_0543
r1092		PAS_chr2-1_0545
r1093		PAS_chr2-1_0547
r1094		PAS_chr2-1_0554
r1095		PAS_chr2-1_0593
r1099		PAS_chr2-1_0628
r1080		PAS_chr2-1_0649
r915		PAS_chr2-1_0652
r59		PAS_chr2-1_0657
r174		PAS_chr2-1_0659
r233		PAS_chr2-1_0667
r904		PAS_chr2-1_0668
r177		PAS_chr2-1_0679
r231		PAS_chr2-1_0681
r350		PAS_chr2-1_0694
r1082		PAS_chr2-1_0695
r140		PAS_chr2-1_0697
r141		PAS_chr2-1_0710
r567		PAS_chr2-1_0739
r143		PAS_chr2-1_0749
r8		PAS_chr2-1_0752
r9		PAS_chr2-1_0756
r10		PAS_chr2-1_0760
r11		PAS_chr2-1_0767
r15		PAS_chr2-1_0770
r17		PAS_chr2-1_0775
r18		PAS_chr2-1_0776
r19		PAS_chr2-1_0785
r20		PAS_chr2-1_0794
r22		PAS_chr2-1_0807
r23		PAS_chr2-1_0813
r195		PAS_chr2-1_0853
r196		PAS_chr2-1_0856
r197		PAS_chr2-1_0862
r198		PAS_chr2-1_0868
r199		PAS_chr2-1_0870
r200		PAS_chr2-1_0874
r201		PAS_chr2-1_0885
r202		PAS_chr2-2_0017
r204		PAS_chr2-2_0021
r206		PAS_chr2-2_0024
r208		PAS_chr2-2_0034
r209		PAS_chr2-2_0044
r210		PAS_chr2-2_0048
r351		PAS_chr2-2_0059
r353		PAS_chr2-2_0060
r358		PAS_chr2-2_0075
r386		PAS_chr2-2_0084
r387		PAS_chr2-2_0104
r388		PAS_chr2-2_0107
r389		PAS_chr2-2_0112
r391		PAS_chr2-2_0113
r392		PAS_chr2-2_0127
r394		PAS_chr2-2_0128
r395		PAS_chr2-2_0131
r408		PAS_chr2-2_0137
r409		PAS_chr2-2_0142
r690		PAS_chr2-2_0145
r691		PAS_chr2-2_0159
r692		PAS_chr2-2_0182
r929		PAS_chr2-2_0193
r930		PAS_chr2-2_0230
r933		PAS_chr2-2_0252
r942		PAS_chr2-2_0267
r943		PAS_chr2-2_0272
r944		PAS_chr2-2_0279
r866		PAS_chr2-2_0287
r867		PAS_chr2-2_0288
r868		PAS_chr2-2_0309
r869		PAS_chr2-2_0311
r144		PAS_chr2-2_0318
r99		PAS_chr2-2_0322
r134		PAS_chr2-2_0329
r568		PAS_chr2-2_0337
r1227		PAS_chr2-2_0338
r1232		PAS_chr2-2_0349
r1248		PAS_chr2-2_0357
r1258		PAS_chr2-2_0380
r1274		PAS_chr2-2_0387
r1276		PAS_chr2-2_0401
r1319		PAS_chr2-2_0408
r1183		PAS_chr2-2_0420
r1184		PAS_chr2-2_0423
r1186		PAS_chr2-2_0431
r1408		PAS_chr2-2_0437
r1409		PAS_chr2-2_0446
r1418		PAS_chr2-2_0480
r265		PAS_chr2-2_0481
r890		PAS_chr2-2_0492
r310		PAS_chr3_0018
r854		PAS_chr3_0024
r478		PAS_chr3_0053
r774		PAS_chr3_0058
r963		PAS_chr3_0073
r1057		PAS_chr3_0085
r1071		PAS_chr3_0095
r498		PAS_chr3_0099
r536		PAS_chr3_0124
r553		PAS_chr3_0157
r865		PAS_chr3_0177
r1061		PAS_chr3_0218
r152		PAS_chr3_0219
r104		PAS_chr3_0222
r980		PAS_chr3_0224
r799		PAS_chr3_0230
r162		PAS_chr3_0236
r246		PAS_chr3_0244
r853		PAS_chr3_0253
r735		PAS_chr3_0262
r959		PAS_chr3_0271
r1058		PAS_chr3_0277
r1151		PAS_chr3_0281
r927		PAS_chr3_0282
r960		PAS_chr3_0283
r121		PAS_chr3_0305
r334		PAS_chr3_0342
r440		PAS_chr3_0354
r1375		PAS_chr3_0361
r235		PAS_chr3_0365
r313		PAS_chr3_0368
r912		PAS_chr3_0371
r862		PAS_chr3_0381
r238		PAS_chr3_0388
r481		PAS_chr3_0402
r378		PAS_chr3_0403
r379		PAS_chr3_0406
r676		PAS_chr3_0410
r456		PAS_chr3_0417
r707		PAS_chr3_0434
r1381		PAS_chr3_0456
r910		PAS_chr3_0467
r847		PAS_chr3_0471
r229		PAS_chr3_0489
r825		PAS_chr3_0495
r4		PAS_chr3_0496
r371		PAS_chr3_0507
r677		PAS_chr3_0510
r660		PAS_chr3_0545
r722		PAS_chr3_0561
r1320		PAS_chr3_0566
r1374		PAS_chr3_0568
r1149		PAS_chr3_0570
r73		PAS_chr3_0574
r154		PAS_chr3_0591
r527		PAS_chr3_0602
r801		PAS_chr3_0604
r267		PAS_chr3_0631
r496		PAS_chr3_0634
r911		PAS_chr3_0646
r480		PAS_chr3_0647
r863		PAS_chr3_0651
r981		PAS_chr3_0659
r977		PAS_chr3_0667
r180		PAS_chr3_0703
r348		PAS_chr3_0707
r906		PAS_chr3_0726
r641		PAS_chr3_0731
r724		PAS_chr3_0765
r513		PAS_chr3_0769
r630		PAS_chr3_0770
r215		PAS_chr3_0781
r339		PAS_chr3_0799
r892		PAS_chr3_0822
r954		PAS_chr3_0832
r732		PAS_chr3_0834
r767		PAS_chr3_0841
r1205		PAS_chr3_0876
r1252		PAS_chr3_0881
r1417		PAS_chr3_0887
r1366		PAS_chr3_0890
r1379		PAS_chr3_0899
r1338		PAS_chr3_0915
r1155		PAS_chr3_0918
r1165		PAS_chr3_0932
r1166		PAS_chr3_0937
r1177		PAS_chr3_0942
r1188		PAS_chr3_0951
r975		PAS_chr3_0957
r72		PAS_chr3_0962
r426		PAS_chr3_0965
r687		PAS_chr3_0987
r236		PAS_chr3_0996
r780		PAS_chr3_1006
r153		PAS_chr3_1007
r101		PAS_chr3_1024
r105		PAS_chr3_1084
r106		PAS_chr3_1091
r914		PAS_chr3_1126
r60		PAS_chr3_1127
r175		PAS_chr3_1194
r179		PAS_chr3_1197
r349		PAS_chr3_1250
r35		PAS_chr3_1255
r723		PAS_chr4_0043
r802		PAS_chr4_0063
r832		PAS_chr4_0109
r839		PAS_chr4_0111
r844		PAS_chr4_0138
r970		PAS_chr4_0143
r1332		PAS_chr4_0147
r300		PAS_chr4_0149
r829		PAS_chr4_0150
r1074		PAS_chr4_0153
r628		PAS_chr4_0173
r837		PAS_chr4_0191
r841		PAS_chr4_0197
r307		PAS_chr4_0198
r308		PAS_chr4_0212
r800		PAS_chr4_0213
r602		PAS_chr4_0219
r705		PAS_chr4_0226
r952		PAS_chr4_0229
r1047		PAS_chr4_0233
r125		PAS_chr4_0239
r185		PAS_chr4_0241
r5		PAS_chr4_0247
r49		PAS_chr4_0254
r895		PAS_chr4_0259
r571		PAS_chr4_0266
r680		PAS_chr4_0279
r748		PAS_chr4_0280
r789		PAS_chr4_0285
r561		PAS_chr4_0294
r583		PAS_chr4_0300
r710		PAS_chr4_0302
r711		PAS_chr4_0308
r1243		PAS_chr4_0311
r1304		PAS_chr4_0314
r1111		PAS_chr4_0323
r1118		PAS_chr4_0330
r1370		PAS_chr4_0335
r1373		PAS_chr4_0338
r1130		PAS_chr4_0344
r1178		PAS_chr4_0352
r1101		PAS_chr4_0356
r1103		PAS_chr4_0368
r557		PAS_chr4_0369
r29		PAS_chr4_0387
r562		PAS_chr4_0398
r919		PAS_chr4_0405
r877		PAS_chr4_0408
r155		PAS_chr4_0419
r413		PAS_chr4_0439
r819		PAS_chr4_0470
r821		PAS_chr4_0477
r822		PAS_chr4_0478
r785		PAS_chr4_0511
r250		PAS_chr4_0552
r1066		PAS_chr4_0579
r242		PAS_chr4_0593
r506		PAS_chr4_0621
r507		PAS_chr4_0645
r1105		PAS_chr4_0648
r916		PAS_chr4_0664
r161		PAS_chr4_0677
r913		PAS_chr4_0684
r490		PAS_chr4_0692
r176		PAS_chr4_0697
r698		PAS_chr4_0700
r136		PAS_chr4_0730
r137		PAS_chr4_0731
r469		PAS_chr4_0732
r607		PAS_chr4_0735
r803		PAS_chr4_0736
r827		PAS_chr4_0737
r834		PAS_chr4_0780
r969		PAS_chr4_0783
r1070		PAS_chr4_0788
r580		PAS_chr4_0806
r610		PAS_chr4_0815
r727		PAS_chr4_0816
r773		PAS_chr4_0826
r804		PAS_chr4_0830
r269		PAS_chr4_0847
r467		PAS_chr4_0877
r545		PAS_chr4_0906
r564		PAS_chr4_0912
r1059		PAS_chr4_0925
r1060		PAS_chr4_0953
r418		PAS_chr4_0974
r1054		PAS_chr4_0988
r666		PAS_chr4_0994
r838		PAS_FragB_0008
r601		PAS_FragB_0039
r704		PAS_FragB_0053
r693		PAS_FragD_0026
r2
r188
r189
r326
r327
r885
r53
r216
r226
r896
r127
r128
r681
r586
r633
r719
r745
r751
r556
r729
r373
r787
r559
r730
r245
r768
r1228
r1235
r1253
r1272
r1308
r1309
r1318
r1112
r1113
r1086
r1344
r1365
r1367
r1372
r1377
r1380
r1383
r1147
r1162
r1163
r1174
r1098
r1100
r74
r558
r682
r1297
r414
r823
r234
r851
r525
r782
r793
r856
r381
r508
r957
r861
r1331
r791
r102
r103
r118
r845
r230
r905
r272
r638
r741
r814
r828
r835
r976
r578
r579
r615
r830
r1062
r477
r547
r627
r772
r1068
r779
r1055
r740
r603
r824
r880
r634
r129
r1044
r3
r186
r328
r329
r52
r54
r225
r336
r340
r709
r632
r686
r370
r584
r716
r717
r731
r763
r1265
r1303
r1305
r1306
r1114
r1121
r1400
r1410
r1364
r1368
r1378
r1384
r1388
r1126
r1128
r1129
r1139
r1146
r1153
r1157
r1168
r1337
r1102
r736
r560
r427
r818
r1073
r113
r332
r287
r520
r575
r168
r151
r346
r882
r138
r471
r473
r742
r796
r798
r813
r142
r577
r815
r700
r784
r539
r881
r416
r600
r425
r946
r697
r1046
r187
r696
r886
r888
r50
r893
r1043
r570
r679
r362
r363
r683
r372
r788
r790
r715
r554
r1191
r1217
r1242
r1117
r1396
r1369
r1376
r1385
r1131
r1175
r1176
r1096
r63
r918
r1079
r147
r953
r537
r47
r816
r826
r656
r566
r840
r887
r337
r897
r659
r744
r380
r678
r734
r1196
r1292
r1324
r1154
r978
r984
r974
r982
r255
r519
r86
r535
r714
r484
r651
r618
r1194
r1256
