# Supplementary material for: Metabolic modeling to identify engineering targets for Komagataella phaffii: The effect of biomass composition on gene target identification
Source: Biotechnol Bioeng. 2017 Aug 15;114(11):2605–15. doi: 10.1002/bit.26380 (PMC5659126; doi:10.1002/bit.26380)
Supplement: Supplementary file 7 — Supporting Information.S7 [file BIT-114-2605-s007.xlsx]

## Sheet: Sheet1
Wild type- normoxic			Wild type-oxygen limited			Wild type-hypoxic			Fab producing-normoxic			Fab producing-oxygen limited			Fab producing-hypoxic			80/20 glycerol/ methanol- D=0.05 h-1			60/40 glycerol/ methanol- D=0.05 h-1			40/60 glycerol/ methanol- D=0.05 h-1			80/20 glycerol/ methanol- D=0.16 h-1			60/40 glycerol/ methanol- D=0.16 h-1			40/60 glycerol/ methanol- D=0.16 h-1				The rankings of the targets with 1:1 gene-reaction mapping		biomass1	biomass2	biomass3	biomass4	biomass5	biomass6	biomass7	biomass8	biomass9	biomass10	biomass11
Reaction id	KO ranking		Reaction id	KO ranking		Reaction id	KO ranking		Reaction id	KO ranking		Reaction id	KO ranking		Reaction id	KO ranking		Reaction id	KO ranking		Reaction id	KO ranking		Reaction id	KO ranking		Reaction id	KO ranking		Reaction id	KO ranking		Reaction id	KO ranking			reaction ID	Gene association	ranking	ranking	ranking	ranking	ranking	ranking	ranking	ranking	ranking	ranking	ranking
r_0627	1.83349		r_0006	1.45013		r_0192	1.55351		r_0627	1.58959		r_0006	1.85857		r_0192	2.02212		r_0006	1.82975		r_0192	1.38744		r_0192	1.38744		r_0627	3.08966		r_1120	2.61777		r_0627	1.99155			r_0237	PAS_c121_0009	33	33	80	80	82	85	83	81	81	58	58
r_0693	1.83349		r_0010	1.45013		r_0210	1.55351		r_0693	1.58959		r_0010	1.85857		r_0210	2.02212		r_0010	1.82975		r_0210	1.38744		r_0210	1.38744		r_0693	3.08966		r_1158	2.61777		r_0693	1.99155			r_0363	PAS_chr1-1_0163	9	9	26	28	28	28	20	19	17	20	13
r_1120	1.83349		r_0014	1.45013		r_0324	1.55351		r_1120	1.58959		r_0014	1.85857		r_0324	2.02212		r_0014	1.82975		r_0324	1.38744		r_0324	1.38744		r_1120	3.08966		r_0627	2.61777		r_1120	1.99155			r_0437	PAS_chr1-1_0360	29	30	78	75	76	80	75	75	76	52	54
r_1158	1.83349		r_0004	1.45013		r_0462	1.55351		r_1158	1.58959		r_0004	1.85857		r_0462	2.02212		r_0004	1.82975		r_0462	1.38744		r_0462	1.38744		r_1158	3.08966		r_0693	2.61777		r_1158	1.99155			r_0393	PAS_chr1-3_0070	n/a	n/a	n/a	n/a	80	76	79	n/a	n/a	n/a	n/a
r_0192	1.42525		r_0020	1.45013		r_0613	1.55351		r_0192	1.32816		r_0020	1.85857		r_0613	2.02212		r_0020	1.82975		r_0613	1.38744		r_0613	1.38744		r_0624	1.26215		r_0624	1.14002		r_0006	1.45392			r_0693	PAS_chr1-4_0149	1	3	56	1	10	9	10	8	38	1	2
r_0210	1.42525		r_0022	1.45013		r_0006	1.55351		r_0210	1.32816		r_0022	1.85857		r_0006	2.02212		r_0022	1.82975		r_0006	1.38744		r_0006	1.38744		r_0692	0.885714		r_1386	0.885714		r_0010	1.45392			r_0824	PAS_chr3_0082	29	30	76	74	75	79	75	76	75	52	52
r_0324	1.42525		r_0322	1.45013		r_0010	1.55351		r_0324	1.32816		r_0322	1.85857		r_0010	2.02212		r_0322	1.82975		r_0010	1.38744		r_0010	1.38744		r_1386	0.885714		r_1458	0.885714		r_0014	1.45392			r_0833	PAS_chr3_0294	n/a	n/a	n/a	n/a	n/a	84	n/a	n/a	n/a	n/a	n/a
r_0462	1.42525		r_0460	1.45013		r_0014	1.55351		r_0462	1.32816		r_0460	1.85857		r_0014	2.02212		r_0460	1.82975		r_0014	1.38744		r_0014	1.38744		r_1458	0.885714		r_0692	0.885714		r_0004	1.45392			r_0290	PAS_chr3_0841	29	30	77	75	76	81	76	75	75	53	54
r_0613	1.42525		r_0611	1.45013		r_0004	1.55351		r_0613	1.32816		r_0611	1.85857		r_0004	2.02212		r_0611	1.82975		r_0004	1.38744		r_0004	1.38744		r_0636	0.857143		r_1175	0.857143		r_0020	1.45392			r_0302	PAS_chr4_0023	20	20	42	44	44	56	44	44	44	n/a	n/a
r_0006	1.42525		r_0192	1.45013		r_0020	1.55351		r_0006	1.32816		r_0192	1.85857		r_0020	2.02212		r_0192	1.82975		r_0020	1.38744		r_0020	1.38744		r_0789	0.857143		r_0636	0.857143		r_0022	1.45392			r_0271	PAS_chr4_0477	20	20	42	44	44	56	44	44	44	n/a	n/a
r_0010	1.42525		r_0210	1.45013		r_0022	1.55351		r_0010	1.32816		r_0210	1.85857		r_0022	2.02212		r_0210	1.82975		r_0022	1.38744		r_0022	1.38744		r_0634	0.857143		r_0789	0.857143		r_0322	1.45392			r_0527	PAS_chr4_0665	n/a	n/a	n/a	n/a	n/a	84	n/a	n/a	n/a	n/a	n/a
r_0014	1.42525		r_0324	1.45013		r_0322	1.55351		r_0014	1.32816		r_0324	1.85857		r_0322	2.02212		r_0324	1.82975		r_0322	1.38744		r_0322	1.38744		r_0786	0.857143		r_0937	0.857143		r_0460	1.45392			r_0289	PAS_chr4_0783	29	30	77	76	75	79	78	78	78	53	55
r_0004	1.42525		r_0462	1.45013		r_0460	1.55351		r_0004	1.32816		r_0462	1.85857		r_0460	2.02212		r_0462	1.82975		r_0460	1.38744		r_0460	1.38744		r_1021	0.857143		r_0970	0.857143		r_0611	1.45392			r_0245	PAS_chr4_0938	29	30	75	77	78	78	76	76	77	54	53
r_0020	1.42525		r_0613	1.45013		r_0611	1.55351		r_0020	1.32816		r_0613	1.85857		r_0611	2.02212		r_0613	1.82975		r_0611	1.38744		r_0611	1.38744		r_1189	0.857143		r_1021	0.857143		r_0192	1.45392
r_0022	1.42525		r_0624	1.19226		r_0624	1.18785		r_0022	1.32816		r_0624	1.32411		r_0999	1.63957		r_0624	1.32088		r_0627	1.27429		r_0624	1.13755		r_0416	0.857143		r_1189	0.857143		r_0210	1.45392
r_0322	1.42525		r_0627	0.931994		r_0999	1.00085		r_0322	1.32816		r_0999	1.32341		r_0624	1.3788		r_0999	1.25		r_0693	1.27429		r_0937	0.857143		r_0196	0.857143		r_0634	0.857143		r_0324	1.45392			* The reactions with same scores were assigned with same ranks
r_0460	1.42525		r_0693	0.931994		r_1175	0.857143		r_0460	1.32816		r_1120	0.919229		r_0627	0.934011		r_1120	0.992244		r_1120	1.27429		r_0970	0.857143		r_0197	0.857143		r_0786	0.857143		r_0462	1.45392			** n/a indicates that it was not identified within candidate set
r_0611	1.42525		r_1120	0.931994		r_0196	0.857143		r_0611	1.32816		r_1158	0.919229		r_0693	0.934011		r_1158	0.992244		r_1158	1.27429		r_0692	0.857143		r_0652	0.857143		r_0196	0.857143		r_0613	1.45392
r_0624	1.25767		r_1158	0.931994		r_1021	0.857143		r_0624	1.20565		r_0627	0.919229		r_1120	0.934011		r_0627	0.992244		r_0624	1.19891		r_0196	0.857143		r_0696	0.857143		r_0197	0.857143		r_0624	1.27948
r_0196	0.857143		r_0634	0.857143		r_1189	0.857143		r_1175	0.857143		r_0693	0.919229		r_1158	0.934011		r_0693	0.992244		r_1175	0.857143		r_0197	0.857143		r_0937	0.857143		r_0416	0.857143		r_1175	0.857143
r_1175	0.857143		r_0636	0.857143		r_0416	0.857143		r_0196	0.857143		r_0937	0.857143		r_0692	0.857143		r_1021	0.857143		r_1021	0.857143		r_1021	0.857143		r_0970	0.857143		r_0652	0.857143		r_0692	0.857143
r_0197	0.857143		r_0786	0.857143		r_0197	0.857143		r_0416	0.857143		r_0970	0.857143		r_0634	0.857143		r_1189	0.857143		r_1189	0.857143		r_1189	0.857143		r_1175	0.857143		r_0696	0.857143		r_0636	0.857143
r_0416	0.857143		r_0789	0.857143		r_0652	0.857143		r_0197	0.857143		r_0636	0.857143		r_0786	0.857143		r_1175	0.857143		r_0937	0.857143		r_0634	0.857143		r_0225	0.856694		r_0225	0.856694		r_0789	0.857143
r_0652	0.857143		r_1386	0.857143		r_0696	0.857143		r_0652	0.857143		r_0789	0.857143		r_1386	0.857143		r_0196	0.857143		r_0970	0.857143		r_0636	0.857143		r_0192	0.826372		r_1273	0.82535		r_0196	0.857143
r_0696	0.857143		r_1458	0.857143		r_0937	0.857143		r_0696	0.857143		r_0196	0.857143		r_1458	0.857143		r_0197	0.857143		r_0196	0.857143		r_0786	0.857143		r_0210	0.826372		r_0363	0.82535		r_0197	0.857143
r_0937	0.857143		r_0937	0.857143		r_0970	0.857143		r_0937	0.857143		r_0416	0.857143		r_0636	0.857143		r_0416	0.857143		r_0197	0.857143		r_0789	0.857143		r_0324	0.826372		r_1149	0.823529		r_0634	0.857143
r_0970	0.857143		r_0970	0.857143		r_0634	0.857143		r_0970	0.857143		r_0197	0.857143		r_0789	0.857143		r_0652	0.857143		r_0416	0.857143		r_1386	0.857143		r_0462	0.826372		r_1388	0.823529		r_0786	0.857143
r_0692	0.857143		r_0692	0.857143		r_0636	0.857143		r_1021	0.857143		r_0652	0.857143		r_1021	0.857143		r_0696	0.857143		r_0652	0.857143		r_1458	0.857143		r_0613	0.826372		r_0843	0.823529		r_0937	0.857143
r_0634	0.857143		r_0196	0.857143		r_0786	0.857143		r_1189	0.857143		r_0696	0.857143		r_1189	0.857143		r_0937	0.857143		r_0696	0.857143		r_0416	0.857143		r_0006	0.826372		r_0093	0.823529		r_0970	0.857143
r_0636	0.857143		r_0197	0.857143		r_0789	0.857143		r_0692	0.857143		r_0692	0.857143		r_1175	0.857143		r_0970	0.857143		r_0692	0.857143		r_0652	0.857143		r_0010	0.826372		r_0095	0.823529		r_0416	0.857143
r_0786	0.857143		r_1021	0.857143		r_1386	0.857143		r_0636	0.857143		r_0634	0.857143		r_0937	0.857143		r_0636	0.857143		r_0634	0.857143		r_0696	0.857143		r_0014	0.826372		r_0896	0.823529		r_0652	0.857143
r_0789	0.857143		r_1189	0.857143		r_1458	0.857143		r_0789	0.857143		r_0786	0.857143		r_0970	0.857143		r_0789	0.857143		r_0636	0.857143		r_1175	0.857143		r_0004	0.826372		r_0898	0.823529		r_0696	0.857143
r_1458	0.857143		r_0416	0.857143		r_0692	0.857143		r_0634	0.857143		r_1386	0.857143		r_0197	0.857143		r_0634	0.857143		r_0786	0.857143		r_1273	0.833721		r_0020	0.826372		r_0609	0.823529		r_1386	0.857143
r_1386	0.857143		r_0652	0.857143		r_0843	0.823529		r_0786	0.857143		r_1458	0.857143		r_0196	0.857143		r_0786	0.857143		r_0789	0.857143		r_0363	0.833721		r_0022	0.826372		r_1406	0.823529		r_1458	0.857143
r_1021	0.857143		r_0696	0.857143		r_0095	0.823529		r_1386	0.857143		r_1021	0.857143		r_0416	0.857143		r_1386	0.857143		r_1386	0.857143		r_0121	0.83005		r_0322	0.826372		r_1408	0.823529		r_1021	0.857143
r_1189	0.857143		r_1175	0.857143		r_0898	0.823529		r_1458	0.857143		r_1189	0.857143		r_0652	0.857143		r_1458	0.857143		r_1458	0.857143		r_0742	0.83005		r_0460	0.826372		r_0844	0.823529		r_1189	0.857143
r_0843	0.823529		r_0843	0.823529		r_0609	0.823529		r_1149	0.823529		r_1175	0.857143		r_0696	0.857143		r_0692	0.857143		r_1273	0.824636		r_0122	0.83005		r_0611	0.826372		r_0718	0.823529		r_1273	0.823862
r_0095	0.823529		r_0095	0.823529		r_1406	0.823529		r_0843	0.823529		r_1149	0.823529		r_1149	0.823529		r_0363	0.849052		r_0363	0.824636		r_0993	0.83005		r_1273	0.825773		r_0719	0.823529		r_0363	0.823862
r_0898	0.823529		r_0898	0.823529		r_0844	0.823529		r_0095	0.823529		r_0843	0.823529		r_0843	0.823529		r_1273	0.849052		r_0843	0.823529		r_1008	0.83005		r_0363	0.825773		r_0607	0.823529		r_0843	0.823529
r_0609	0.823529		r_0609	0.823529		r_0718	0.823529		r_0898	0.823529		r_0095	0.823529		r_0095	0.823529		r_0122	0.847781		r_0844	0.823529		r_0925	0.828506		r_1149	0.823529		r_0608	0.823529		r_0095	0.823529
r_1406	0.823529		r_1406	0.823529		r_0719	0.823529		r_0609	0.823529		r_0898	0.823529		r_0898	0.823529		r_0121	0.847781		r_0095	0.823529		r_0952	0.828506		r_0843	0.823529		r_0707	0.823529		r_0898	0.823529
r_0844	0.823529		r_0844	0.823529		r_0607	0.823529		r_1406	0.823529		r_0609	0.823529		r_0609	0.823529		r_0742	0.847781		r_0898	0.823529		r_0971	0.828506		r_0844	0.823529		r_0708	0.823529		r_0609	0.823529
r_0718	0.823529		r_0718	0.823529		r_0608	0.823529		r_0844	0.823529		r_1406	0.823529		r_1406	0.823529		r_0993	0.847781		r_0718	0.823529		r_1003	0.828506		r_0095	0.823529		r_0121	0.820373		r_1406	0.823529
r_0719	0.823529		r_0719	0.823529		r_0707	0.823529		r_0718	0.823529		r_0844	0.823529		r_0844	0.823529		r_1008	0.847781		r_0719	0.823529		r_1186	0.828506		r_0898	0.823529		r_0742	0.820373		r_0844	0.823529
r_0607	0.823529		r_0607	0.823529		r_0708	0.823529		r_0719	0.823529		r_0718	0.823529		r_0718	0.823529		r_1184	0.847246		r_0609	0.823529		r_0195	0.828506		r_0718	0.823529		r_0993	0.820373		r_0718	0.823529
r_0608	0.823529		r_0608	0.823529		r_1149	0.823529		r_0607	0.823529		r_0719	0.823529		r_0719	0.823529		r_0195	0.847246		r_0607	0.823529		r_1184	0.828506		r_0719	0.823529		r_1008	0.820373		r_0719	0.823529
r_0707	0.823529		r_0707	0.823529		r_1388	0.813178		r_0608	0.823529		r_0607	0.823529		r_0607	0.823529		r_0925	0.847246		r_0608	0.823529		r_1011	0.824751		r_0609	0.823529		r_0122	0.820373		r_0607	0.823529
r_0708	0.823529		r_0708	0.823529		r_1408	0.812285		r_0707	0.823529		r_0608	0.823529		r_0608	0.823529		r_0952	0.847246		r_0707	0.823529		r_1054	0.824751		r_0607	0.823529		r_0195	0.818282		r_0608	0.823529
r_1149	0.823529		r_1149	0.823529		r_0896	0.803401		r_0708	0.823529		r_0707	0.823529		r_0707	0.823529		r_0971	0.847246		r_0708	0.823529		r_0124	0.824751		r_0608	0.823529		r_0925	0.818282		r_0707	0.823529
r_1388	0.820213		r_1388	0.816766		r_0093	0.803401		r_1388	0.822185		r_0708	0.823529		r_0708	0.823529		r_1003	0.847246		r_1406	0.823529		r_0125	0.824751		r_0707	0.823529		r_0952	0.818282		r_0708	0.823529
r_1408	0.820208		r_1408	0.816413		r_1273	0.780255		r_1408	0.822183		r_1388	0.80993		r_1388	0.807758		r_1186	0.847246		r_1149	0.823529		r_1149	0.823529		r_0708	0.823529		r_0971	0.818282		r_1149	0.823529
r_0896	0.809897		r_0896	0.80677		r_0363	0.780255		r_0896	0.811537		r_1408	0.808538		r_1408	0.806129		r_0124	0.845944		r_0121	0.819549		r_0843	0.823529		r_1406	0.823529		r_1003	0.818282		r_1388	0.820034
r_0093	0.809897		r_0093	0.80677		r_0122	0.768313		r_0093	0.811537		r_0093	0.800372		r_0093	0.79524		r_0125	0.845944		r_0742	0.819549		r_0844	0.823529		r_1408	0.823529		r_1186	0.818282		r_1408	0.820029
r_0363	0.788394		r_0363	0.779314		r_0121	0.768313		r_1273	0.78016		r_0896	0.800372		r_0896	0.79524		r_1011	0.845944		r_0122	0.819549		r_0095	0.823529		r_1388	0.823529		r_1184	0.818282		r_0122	0.818655
r_1273	0.788394		r_1273	0.779314		r_0742	0.768313		r_0363	0.78016		r_0363	0.780271		r_1273	0.782695		r_1054	0.845944		r_0993	0.819549		r_0898	0.823529		r_0093	0.823529		r_0125	0.813195		r_0993	0.818655
r_0122	0.777701		r_0122	0.767227		r_0993	0.768313		r_0122	0.768203		r_1273	0.780271		r_0363	0.782695		r_0843	0.823529		r_1008	0.819549		r_0718	0.823529		r_0896	0.823529		r_0124	0.813195		r_1008	0.818655
r_0993	0.777701		r_0121	0.767227		r_1008	0.768313		r_0993	0.768203		r_0121	0.768331		r_0993	0.771127		r_0844	0.823529		r_1388	0.819156		r_0719	0.823529		r_0993	0.820863		r_1011	0.813195		r_0121	0.818655
r_1008	0.777701		r_0742	0.767227		r_0925	0.763301		r_1008	0.768203		r_0742	0.768331		r_1008	0.771127		r_0095	0.823529		r_1408	0.819149		r_0609	0.823529		r_1008	0.820863		r_1054	0.813195		r_0742	0.818655
r_0121	0.777701		r_0993	0.767227		r_0952	0.763301		r_0121	0.768203		r_0122	0.768331		r_0121	0.771127		r_0898	0.823529		r_1184	0.817411		r_0607	0.823529		r_0121	0.820863		r_0192	0.763738		r_0925	0.816466
r_0742	0.777701		r_1008	0.767227		r_0971	0.763301		r_0742	0.768203		r_0993	0.768331		r_0742	0.771127		r_0718	0.823529		r_0195	0.817411		r_0608	0.823529		r_0742	0.820863		r_0210	0.763738		r_0952	0.816466
r_0195	0.773212		r_0195	0.762155		r_1003	0.763301		r_0925	0.763185		r_1008	0.768331		r_0122	0.771127		r_0719	0.823529		r_0925	0.817411		r_0707	0.823529		r_0122	0.820863		r_0324	0.763738		r_0971	0.816466
r_0925	0.773212		r_0925	0.762155		r_1186	0.763301		r_0952	0.763185		r_1184	0.763321		r_1186	0.766272		r_0609	0.823529		r_0952	0.817411		r_0708	0.823529		r_0925	0.8188		r_0462	0.763738		r_1003	0.816466
r_0952	0.773212		r_0952	0.762155		r_1184	0.763301		r_0971	0.763185		r_0925	0.763321		r_1184	0.766272		r_0607	0.823529		r_0971	0.817411		r_1406	0.823529		r_0952	0.8188		r_0613	0.763738		r_1186	0.816466
r_0971	0.773212		r_0971	0.762155		r_0195	0.763301		r_1003	0.763185		r_0952	0.763321		r_0925	0.766272		r_0608	0.823529		r_1003	0.817411		r_1388	0.816695		r_0971	0.8188		r_0006	0.763738		r_0195	0.816466
r_1003	0.773212		r_1003	0.762155		r_1011	0.751128		r_1186	0.763185		r_0971	0.763321		r_0952	0.766272		r_0707	0.823529		r_1186	0.817411		r_1408	0.816342		r_1003	0.8188		r_0010	0.763738		r_1184	0.816466
r_1186	0.773212		r_1186	0.762155		r_1054	0.751128		r_0195	0.763185		r_1003	0.763321		r_0971	0.766272		r_0708	0.823529		r_1011	0.812211		r_0896	0.806713		r_1186	0.8188		r_0014	0.763738		r_1011	0.811143
r_1184	0.773212		r_1184	0.762155		r_0124	0.751128		r_1184	0.763185		r_1186	0.763321		r_1003	0.766272		r_1406	0.823529		r_1054	0.812211		r_0093	0.806713		r_0195	0.8188		r_0004	0.763738		r_1054	0.811143
r_1011	0.762307		r_1011	0.749836		r_0125	0.751128		r_1011	0.750997		r_0195	0.763321		r_0195	0.766272		r_1149	0.823529		r_0125	0.812211		r_0999	0.673043		r_1184	0.8188		r_0020	0.763738		r_0125	0.811143
r_1054	0.762307		r_1054	0.749836		r_0215	0.682678		r_1054	0.750997		r_1011	0.75115		r_1011	0.754478		r_1388	0.81056		r_0124	0.812211		r_0215	0.653096		r_1011	0.81378		r_0022	0.763738		r_0124	0.811143
r_0124	0.762307		r_0125	0.749836		r_0759	0.586918		r_0125	0.750997		r_1054	0.75115		r_1054	0.754478		r_1408	0.809173		r_0093	0.809022		r_0319	0.56308		r_1054	0.81378		r_0322	0.763738		r_0896	0.809749
r_0125	0.762307		r_0124	0.749836		r_0331	0.586918		r_0124	0.750997		r_0124	0.75115		r_0124	0.754478		r_0896	0.800883		r_0896	0.809022		r_0331	0.56308		r_0124	0.81378		r_0460	0.763738		r_0093	0.809749
r_0215	0.621863		r_0999	0.710261		r_0319	0.586918		r_0215	0.607458		r_0125	0.75115		r_0125	0.754478		r_0093	0.800883		r_0215	0.630872		r_0759	0.56308		r_0125	0.81378		r_0611	0.763738		r_0215	0.62289
r_0759	0.5675		r_0215	0.651725		r_0218	0.573656		r_0331	0.551133		r_0215	0.709727		r_0215	0.728732		r_0215	0.704471		r_0319	0.562274		r_0218	0.551323		r_0319	0.389192		r_0759	0.360269		r_0331	0.571608
r_0331	0.5675		r_0759	0.572056		r_0224	0.46541		r_0319	0.551133		r_0759	0.621309		r_0331	0.636519		r_0319	0.618363		r_0331	0.562274		r_0627	0.460298		r_0331	0.389192		r_0331	0.360269		r_0319	0.571608
r_0319	0.5675		r_0331	0.572056		r_1287	0.465311		r_0759	0.551133		r_0331	0.621309		r_0319	0.636519		r_0331	0.618363		r_0759	0.562274		r_0693	0.460298		r_0759	0.389192		r_0319	0.360269		r_0759	0.571608
r_0218	0.523395		r_0319	0.572056		r_0932	0.465311		r_0218	0.51092		r_0319	0.621309		r_0759	0.636519		r_0759	0.618363		r_0999	0.55981		r_1120	0.460298		r_0215	0.163422		r_0215	0.157065		r_0218	0.524231
r_0999	0.489863		r_0218	0.549945		r_0973	0.465311		r_0224	0.414144		r_0218	0.592857		r_0218	0.605986		r_0218	0.589277		r_0218	0.531502		r_1158	0.460298		r_0193	0.129161		r_0193	0.11788		r_0999	0.51009
r_0224	0.425046		r_0224	0.447769		r_0347	0.465311		r_0932	0.414054		r_0224	0.479322		r_0224	0.485142		r_0224	0.476507		r_0224	0.432701		r_0224	0.449181		r_0211	0.129161		r_0211	0.11788		r_0224	0.425686
r_1405	0.424955		r_0932	0.447675		r_1405	0.465311		r_0973	0.414054		r_1287	0.479219		r_0932	0.485035		r_0932	0.476405		r_1287	0.432609		r_1405	0.449086		r_0325	0.129161		r_0325	0.11788		r_0932	0.425595
r_0932	0.424955		r_0973	0.447675		r_0456	0.465311		r_0347	0.414054		r_1405	0.479219		r_0973	0.485035		r_0973	0.476405		r_0456	0.432609		r_0932	0.449086		r_0463	0.129161		r_0463	0.11788		r_0973	0.425595
r_0973	0.424955		r_0347	0.447675		r_0222	0.412015		r_0456	0.414054		r_0456	0.479219		r_0347	0.485035		r_0347	0.476405		r_0347	0.432609		r_0973	0.449086		r_0614	0.129161		r_0614	0.11788		r_0347	0.425595
r_0347	0.424955		r_1405	0.447675		r_0302	0.339048		r_1405	0.414054		r_0932	0.479219		r_1405	0.485035		r_1405	0.476405		r_0932	0.432609		r_0347	0.449086		r_0007	0.129161		r_0007	0.11788		r_1287	0.425595
r_1287	0.424955		r_0456	0.447675		r_0271	0.339048		r_1287	0.414054		r_0973	0.479219		r_0456	0.485035		r_0456	0.476405		r_0973	0.432609		r_0456	0.449086		r_0011	0.129161		r_0011	0.11788		r_1405	0.425595
r_0456	0.424955		r_1287	0.447675		r_0335	0.278307		r_0222	0.375011		r_0347	0.479219		r_1287	0.485035		r_1287	0.476405		r_1405	0.432609		r_1287	0.449086		r_0015	0.129161		r_0015	0.11788		r_0456	0.425595
r_0222	0.383737		r_0222	0.401967		r_0334	0.278307		r_0999	0.363101		r_0222	0.418478		r_0222	0.426142		r_0222	0.416767		r_0222	0.390727		r_0222	0.403532		r_0005	0.129161		r_0005	0.11788		r_0222	0.384114
r_0302	0.250685		r_0302	0.300944		r_1160	0.27817		r_0302	0.241256		r_0302	0.347685		r_0335	0.370601		r_0302	0.342154		r_0302	0.273052		r_0302	0.312421		r_0021	0.129161		r_0021	0.11788		r_0302	0.248149
r_0271	0.250685		r_0271	0.300944		r_0646	0.27817		r_0271	0.241256		r_0271	0.347685		r_0334	0.370601		r_0271	0.342154		r_0271	0.273052		r_0271	0.312421		r_0023	0.129161		r_0023	0.11788		r_0271	0.248149
r_0335	0.21464		r_0335	0.233938		r_0644	0.27817		r_0334	0.1754		r_0334	0.332649		r_1160	0.370483		r_0334	0.329589		r_0335	0.230078		r_0335	0.251216		r_0323	0.129161		r_0323	0.11788		r_0335	0.225669
r_0334	0.21464		r_0334	0.233938		r_0645	0.27817		r_0335	0.1754		r_0335	0.332649		r_0646	0.370483		r_0335	0.329589		r_0334	0.230078		r_0334	0.251216		r_0461	0.129161		r_0461	0.11788		r_0334	0.225669
r_0997	0.214505		r_0997	0.233798		r_0647	0.27817		r_0997	0.175256		r_0997	0.332522		r_0644	0.370483		r_0646	0.329463		r_0646	0.229946		r_0997	0.251082		r_0612	0.129161		r_0612	0.11788		r_0644	0.225538
r_1000	0.214505		r_1000	0.233798		r_0997	0.27817		r_1000	0.175256		r_1000	0.332522		r_0645	0.370483		r_1160	0.329463		r_1160	0.229946		r_1000	0.251082		r_0218	0.099477		r_0218	0.093951		r_0645	0.225538
r_1161	0.214505		r_1161	0.233798		r_1000	0.27817		r_1161	0.175256		r_1161	0.332522		r_0647	0.370483		r_0644	0.329463		r_0644	0.229946		r_1161	0.251082		r_0222	0.012706		r_0222	0.006545		r_0647	0.225538
r_1162	0.214505		r_1162	0.233798		r_1161	0.27817		r_1162	0.175256		r_1162	0.332522		r_0997	0.370483		r_0645	0.329463		r_0645	0.229946		r_1162	0.251082		r_0224	0.009114		r_0224	0.003271		r_0997	0.225538
r_1164	0.214505		r_1164	0.233798		r_1162	0.27817		r_1164	0.175256		r_1164	0.332522		r_1000	0.370483		r_0647	0.329463		r_0647	0.229946		r_1164	0.251082		r_0456	0.009044		r_0456	0.0032		r_1000	0.225538
r_1165	0.214505		r_1165	0.233798		r_1164	0.27817		r_1165	0.175256		r_1165	0.332522		r_1161	0.370483		r_0997	0.329463		r_0997	0.229946		r_1165	0.251082		r_1405	0.009044		r_1405	0.0032		r_1161	0.225538
r_0644	0.214505		r_0644	0.233798		r_1165	0.27817		r_0644	0.175256		r_0644	0.332522		r_1162	0.370483		r_1000	0.329463		r_1000	0.229946		r_0644	0.251082		r_0932	0.009044		r_1287	0.0032		r_1162	0.225538
r_0645	0.214505		r_0645	0.233798		r_0411	0.276298		r_0645	0.175256		r_0645	0.332522		r_1164	0.370483		r_1161	0.329463		r_1161	0.229946		r_0645	0.251082		r_0973	0.009044		r_0932	0.0032		r_1164	0.225538
r_0647	0.214505		r_0647	0.233798		r_0203	0.276298		r_0647	0.175256		r_0647	0.332522		r_1165	0.370483		r_1162	0.329463		r_1162	0.229946		r_0647	0.251082		r_0347	0.009044		r_0973	0.0032		r_1165	0.225538
r_0646	0.214505		r_1160	0.233798		r_0715	0.276298		r_0646	0.175256		r_0646	0.332522		r_0316	0.368865		r_1164	0.329463		r_1164	0.229946		r_0646	0.251082		r_1287	0.009044		r_0347	0.0032		r_1160	0.225538
r_1160	0.214505		r_0646	0.233798		r_0911	0.276298		r_1160	0.175256		r_1160	0.332522		r_0137	0.368865		r_1165	0.329463		r_1165	0.229946		r_1160	0.251082		r_0497	0.000516		r_0497	0.000484		r_0646	0.225538
r_1457	0.212665		r_0498	0.231876		r_0137	0.276298		r_0828	0.173289		r_1457	0.33079		r_1457	0.368865		r_0137	0.327747		r_1457	0.228142		r_1457	0.249262		r_1086	0.000516		r_1086	0.000484		r_0203	0.223752
r_0828	0.212665		r_0828	0.231876		r_0827	0.276298		r_0911	0.173289		r_0316	0.33079		r_0203	0.368865		r_0911	0.327747		r_0137	0.228142		r_0138	0.249262		r_0404	0.00032		r_0824	0.000291		r_0715	0.223752
r_0411	0.212665		r_0911	0.231876		r_0828	0.276298		r_0827	0.173289		r_0911	0.33079		r_0715	0.368865		r_0316	0.327747		r_0828	0.228142		r_0827	0.249262		r_0824	0.00032		r_0404	0.000291		r_0828	0.223752
r_0203	0.212665		r_0411	0.231876		r_0316	0.276298		r_0203	0.173289		r_0138	0.33079		r_0827	0.368865		r_0411	0.327747		r_0203	0.228142		r_0411	0.249262		r_0437	0.00032		r_0381	0.000291		r_0137	0.223752
r_0715	0.212665		r_0827	0.231876		r_0138	0.276298		r_0715	0.173289		r_0828	0.33079		r_0411	0.368865		r_0203	0.327747		r_0715	0.228142		r_0911	0.249262		r_0290	0.00032		r_0245	0.000291		r_0498	0.223752
r_0138	0.212665		r_0203	0.231876		r_1457	0.276298		r_0138	0.173289		r_0137	0.33079		r_0828	0.368865		r_0715	0.327747		r_0827	0.228142		r_0203	0.249262		r_0289	0.00032		r_1018	0.000291		r_0411	0.223752
r_0498	0.212665		r_0715	0.231876		r_0498	0.276298		r_0316	0.173289		r_0203	0.33079		r_0138	0.368865		r_0827	0.327747		r_0411	0.228142		r_0715	0.249262		r_1018	0.00032		r_0290	0.000291		r_0911	0.223752
r_0911	0.212665		r_1457	0.231876		r_1120	0.273813		r_0498	0.173289		r_0715	0.33079		r_0911	0.368865		r_0828	0.327747		r_0498	0.228142		r_0498	0.249262		r_0245	0.00032		r_0437	0.000291		r_0138	0.223752
r_0827	0.212665		r_0137	0.231876		r_1158	0.273813		r_0137	0.173289		r_0411	0.33079		r_0498	0.368865		r_1457	0.327747		r_0911	0.228142		r_0137	0.249262		r_0381	0.00032		r_0289	0.000291		r_0316	0.223752
r_0316	0.212665		r_0316	0.231876		r_0627	0.273813		r_1457	0.173289		r_0827	0.33079		r_0302	0.358068		r_0498	0.327747		r_0138	0.228142		r_0828	0.249262		r_0859	4.3e-05		r_0859	4.2e-05		r_1457	0.223752
r_0137	0.212665		r_0138	0.231876		r_0693	0.273813		r_0411	0.173289		r_0498	0.33079		r_0271	0.358068		r_0138	0.327747		r_0316	0.228142		r_0316	0.249262		r_0496	4.3e-05		r_0496	4.2e-05		r_0827	0.223752
r_0009	0.151396		r_1320	0.190449		r_1320	0.246004		r_1076	0.153615		r_1320	0.297748		r_1320	0.340613		r_1320	0.286757		r_1320	0.157521		r_1320	0.182596		r_0486	3.5e-05		r_0486	3.3e-05		r_0009	0.150624
r_0013	0.151396		r_0663	0.1512		r_0663	0.201048		r_0457	0.153615		r_0663	0.25887		r_0663	0.302406		r_0663	0.255045		r_0457	0.15254		r_0663	0.176128		r_0139	3e-05		r_0139	3e-05		r_0013	0.150624
r_0027	0.151396		r_0457	0.151151		r_1076	0.149043		r_0025	0.153615		r_1076	0.142217		r_0380	0.171203		r_0025	0.14275		r_1076	0.15254		r_0025	0.152834		r_0237	8e-06		r_0237	7e-06		r_0027	0.150624
r_0017	0.151396		r_1076	0.151151		r_0457	0.149043		r_0371	0.153615		r_0457	0.142217		r_1076	0.139044		r_0371	0.14275		r_0025	0.15254		r_0371	0.152834								r_0017	0.150624
r_0019	0.151396		r_0009	0.151151		r_0025	0.149043		r_0400	0.153615		r_0009	0.142217		r_0457	0.139044		r_0400	0.14275		r_0371	0.15254		r_0400	0.152834								r_0019	0.150624
r_0029	0.151396		r_0013	0.151151		r_0371	0.149043		r_1203	0.153615		r_0013	0.142217		r_0025	0.139044		r_1203	0.14275		r_0400	0.15254		r_1203	0.152834								r_0029	0.150624
r_0031	0.151396		r_0027	0.151151		r_0400	0.149043		r_0009	0.153615		r_0027	0.142217		r_0371	0.139044		r_0009	0.14275		r_1203	0.15254		r_0009	0.152834								r_0031	0.150624
r_0369	0.151396		r_0017	0.151151		r_1203	0.149043		r_0013	0.153615		r_0017	0.142217		r_0400	0.139044		r_0013	0.14275		r_0009	0.15254		r_0013	0.152834								r_0369	0.150624
r_0397	0.151396		r_0019	0.151151		r_0009	0.149043		r_0027	0.153615		r_0019	0.142217		r_1203	0.139044		r_0027	0.14275		r_0013	0.15254		r_0027	0.152834								r_0397	0.150624
r_0455	0.151396		r_0029	0.151151		r_0013	0.149043		r_0017	0.153615		r_0029	0.142217		r_0009	0.139044		r_0017	0.14275		r_0027	0.15254		r_0017	0.152834								r_0455	0.150624
r_1200	0.151396		r_0031	0.151151		r_0027	0.149043		r_0019	0.153615		r_0031	0.142217		r_0013	0.139044		r_0019	0.14275		r_0017	0.15254		r_0019	0.152834								r_1200	0.150624
r_0025	0.151396		r_0369	0.151151		r_0017	0.149043		r_0029	0.153615		r_0369	0.142217		r_0027	0.139044		r_0029	0.14275		r_0019	0.15254		r_0029	0.152834								r_0025	0.150624
r_0371	0.151396		r_0397	0.151151		r_0019	0.149043		r_0031	0.153615		r_0397	0.142217		r_0017	0.139044		r_0031	0.14275		r_0029	0.15254		r_0031	0.152834								r_0371	0.150624
r_0400	0.151396		r_0455	0.151151		r_0029	0.149043		r_0369	0.153615		r_0455	0.142217		r_0019	0.139044		r_0369	0.14275		r_0031	0.15254		r_0369	0.152834								r_0400	0.150624
r_1203	0.151396		r_1200	0.151151		r_0031	0.149043		r_0397	0.153615		r_1200	0.142217		r_0029	0.139044		r_0397	0.14275		r_0369	0.15254		r_0397	0.152834								r_1203	0.150624
r_1076	0.151396		r_0025	0.151151		r_0369	0.149043		r_0455	0.153615		r_0025	0.142217		r_0031	0.139044		r_0455	0.14275		r_0397	0.15254		r_0455	0.152834								r_0457	0.150624
r_0457	0.151396		r_0371	0.151151		r_0397	0.149043		r_1200	0.153615		r_0371	0.142217		r_0369	0.139044		r_1200	0.14275		r_0455	0.15254		r_1200	0.152834								r_1076	0.150624
r_1320	0.141079		r_0400	0.151151		r_0455	0.149043		r_0007	0.12993		r_0400	0.142217		r_0397	0.139044		r_1076	0.14275		r_1200	0.15254		r_0457	0.152834								r_0663	0.14595
r_0663	0.131144		r_1203	0.151151		r_1200	0.149043		r_0011	0.12993		r_1203	0.142217		r_0455	0.139044		r_0457	0.14275		r_0663	0.152357		r_1076	0.152834								r_1320	0.145912
r_0193	0.115601		r_0007	0.108465		r_0193	0.087847		r_0015	0.12993		r_0380	0.117523		r_1200	0.139044		r_0380	0.116577		r_0193	0.121199		r_0193	0.119003								r_0193	0.110624
r_0211	0.115601		r_0011	0.108465		r_0211	0.087847		r_0005	0.12993		r_0193	0.033152		r_0555	0.048066		r_0193	0.038586		r_0211	0.121199		r_0211	0.119003								r_0211	0.110624
r_0325	0.115601		r_0015	0.108465		r_0325	0.087847		r_0021	0.12993		r_0211	0.033152		r_0116	0.048066		r_0211	0.038586		r_0325	0.121199		r_0325	0.119003								r_0325	0.110624
r_0463	0.115601		r_0005	0.108465		r_0463	0.087847		r_0023	0.12993		r_0325	0.033152		r_0193	0.003192		r_0325	0.038586		r_0463	0.121199		r_0463	0.119003								r_0463	0.110624
r_0614	0.115601		r_0021	0.108465		r_0614	0.087847		r_0323	0.12993		r_0463	0.033152		r_0211	0.003192		r_0463	0.038586		r_0614	0.121199		r_0614	0.119003								r_0614	0.110624
r_0007	0.115601		r_0023	0.108465		r_0007	0.087847		r_0461	0.12993		r_0614	0.033152		r_0325	0.003192		r_0614	0.038586		r_0007	0.121199		r_0007	0.119003								r_0007	0.110624
r_0011	0.115601		r_0323	0.108465		r_0011	0.087847		r_0612	0.12993		r_0007	0.033152		r_0463	0.003192		r_0007	0.038586		r_0011	0.121199		r_0011	0.119003								r_0011	0.110624
r_0015	0.115601		r_0461	0.108465		r_0015	0.087847		r_0193	0.12993		r_0011	0.033152		r_0614	0.003192		r_0011	0.038586		r_0015	0.121199		r_0015	0.119003								r_0015	0.110624
r_0005	0.115601		r_0612	0.108465		r_0005	0.087847		r_0211	0.12993		r_0015	0.033152		r_0007	0.003192		r_0015	0.038586		r_0005	0.121199		r_0005	0.119003								r_0005	0.110624
r_0021	0.115601		r_0193	0.108465		r_0021	0.087847		r_0325	0.12993		r_0005	0.033152		r_0011	0.003192		r_0005	0.038586		r_0021	0.121199		r_0021	0.119003								r_0021	0.110624
r_0023	0.115601		r_0211	0.108465		r_0023	0.087847		r_0463	0.12993		r_0021	0.033152		r_0015	0.003192		r_0021	0.038586		r_0023	0.121199		r_0023	0.119003								r_0023	0.110624
r_0323	0.115601		r_0325	0.108465		r_0323	0.087847		r_0614	0.12993		r_0023	0.033152		r_0005	0.003192		r_0023	0.038586		r_0323	0.121199		r_0323	0.119003								r_0323	0.110624
r_0461	0.115601		r_0463	0.108465		r_0461	0.087847		r_1320	0.109224		r_0323	0.033152		r_0021	0.003192		r_0323	0.038586		r_0461	0.121199		r_0461	0.119003								r_0461	0.110624
r_0612	0.115601		r_0614	0.108465		r_0612	0.087847		r_0663	0.087435		r_0461	0.033152		r_0023	0.003192		r_0461	0.038586		r_0612	0.121199		r_0612	0.119003								r_0612	0.110624
r_1086	0.000632		r_0380	0.028668		r_0380	0.087449		r_1086	0.00072		r_0612	0.033152		r_0323	0.003192		r_0612	0.038586		r_0380	0.041343		r_0380	0.073875								r_0380	0.005273
r_0497	0.000632		r_0497	0.000705		r_0497	0.000696		r_0497	0.00072		r_0497	0.000705		r_0461	0.003192		r_1086	0.000682		r_0497	0.000576		r_0497	0.000561								r_0497	0.000591
r_0824	0.000284		r_1086	0.000705		r_1086	0.000696		r_0824	0.00039		r_1086	0.000705		r_0612	0.003192		r_0497	0.000682		r_1086	0.000576		r_1086	0.000561								r_1086	0.000591
r_0404	0.000284		r_0824	0.000333		r_0381	0.000292		r_0404	0.00039		r_0289	0.000265		r_1086	0.000649		r_0404	0.000271		r_0437	0.000245		r_0404	0.000215								r_0290	0.000259
r_0289	0.000284		r_0404	0.000333		r_0245	0.000292		r_0437	0.00039		r_0824	0.000265		r_0497	0.000649		r_0824	0.000271		r_0290	0.000245		r_0824	0.000215								r_0437	0.000259
r_0381	0.000284		r_0290	0.000333		r_1018	0.000292		r_0290	0.00039		r_0404	0.000265		r_1278	0.000247		r_0437	0.000271		r_0404	0.000245		r_0290	0.000215								r_0824	0.000259
r_0245	0.000284		r_0437	0.000333		r_0824	0.000292		r_0289	0.00039		r_0290	0.000265		r_0393	0.000238		r_0290	0.000271		r_0824	0.000245		r_0437	0.000215								r_0404	0.000259
r_1018	0.000284		r_1018	0.000333		r_0404	0.000292		r_0381	0.00039		r_0437	0.000265		r_0942	0.000238		r_0245	0.000271		r_0245	0.000245		r_1018	0.000215								r_1018	0.000259
r_0290	0.000284		r_0381	0.000333		r_0289	0.000292		r_0245	0.00039		r_1018	0.000265		r_0355	0.000238		r_1018	0.000271		r_1018	0.000245		r_0245	0.000215								r_0381	0.000259
r_0437	0.000284		r_0245	0.000333		r_0290	0.000292		r_1018	0.00039		r_0381	0.000265		r_0381	0.000179		r_0381	0.000271		r_0381	0.000245		r_0381	0.000215								r_0245	0.000259
r_0859	6.1e-05		r_0289	0.000333		r_0437	0.000292		r_0496	7e-05		r_0245	0.000265		r_0245	0.000179		r_0289	0.000271		r_0289	0.000245		r_0289	0.000215								r_0289	0.000259
r_0496	6.1e-05		r_0859	7.4e-05		r_0496	7.5e-05		r_0859	7e-05		r_1278	0.000115		r_1018	0.000179		r_1278	0.000107		r_0496	5.3e-05		r_0496	5.4e-05								r_0496	5.4e-05
r_0486	4.2e-05		r_0496	7.4e-05		r_0859	7.5e-05		r_0486	4.6e-05		r_0942	0.000112		r_0289	0.000179		r_0393	0.000106		r_0859	5.3e-05		r_0859	5.4e-05								r_0859	5.4e-05
r_0139	2.7e-05		r_0486	4.2e-05		r_0486	4.1e-05		r_0237	2.7e-05		r_0355	0.000112		r_0824	0.000179		r_0355	0.000106		r_0486	3.8e-05		r_0486	3.7e-05								r_0486	3.8e-05
r_0237	2.2e-05		r_0237	3.3e-05		r_0237	3.5e-05		r_0139	2.7e-05		r_0393	0.000112		r_0404	0.000179		r_0942	0.000106		r_0139	2.8e-05		r_0139	2.7e-05								r_0139	3e-05
			r_0139	2.7e-05		r_0139	2.7e-05					r_0859	7.2e-05		r_0437	0.000179		r_0859	6.5e-05		r_0237	1.6e-05		r_0237	1.7e-05								r_0237	1.5e-05
												r_0496	7.2e-05		r_0290	0.000179		r_0496	6.5e-05
												r_0486	4.2e-05		r_1282	8.1e-05		r_0486	4.3e-05
												r_0237	3.2e-05		r_0872	8.1e-05		r_0139	2.8e-05
												r_0139	2.7e-05		r_0496	6.7e-05		r_0237	2.3e-05
															r_0859	6.7e-05
															r_0486	4e-05
															r_0833	3.8e-05
															r_0527	3.8e-05
															r_0237	2.8e-05
															r_0139	2.7e-05
[truncated: 1 more columns]
